# Supplementary material for: An immune-related seven-gene signature for predicting lymph node metastasis in breast cancer
Source: Front Mol Biosci. 2025 May 30;12:1615524. doi: 10.3389/fmolb.2025.1615524 (PMC12162330; doi:10.3389/fmolb.2025.1615524)
Supplement: Supplementary file 1 [file DataSheet1.zip]

Archive with 43 entries (32 files):
- Original data of database and experiments and analysis process_peer review only/
- Original data of database and experiments and analysis process_peer review only/1.1pcr_experiment_raw_data_cruve/
- Original data of database and experiments and analysis process_peer review only/1.1pcr_experiment_raw_data_cruve/F2R/
- Original data of database and experiments and analysis process_peer review only/1.1pcr_experiment_raw_data_cruve/F2R/Amplification Plot-linear.jpg
- Original data of database and experiments and analysis process_peer review only/1.1pcr_experiment_raw_data_cruve/F2R/Amplification Plot-log.jpg
- Original data of database and experiments and analysis process_peer review only/1.1pcr_experiment_raw_data_cruve/F2R/Melt Curve-all.jpg
- Original data of database and experiments and analysis process_peer review only/1.1pcr_experiment_raw_data_cruve/GAPDH/
- Original data of database and experiments and analysis process_peer review only/1.1pcr_experiment_raw_data_cruve/GAPDH/Amplification Plot-LINEAR.jpg
- Original data of database and experiments and analysis process_peer review only/1.1pcr_experiment_raw_data_cruve/GAPDH/Amplification Plot-LOG.jpg
- Original data of database and experiments and analysis process_peer review only/1.1pcr_experiment_raw_data_cruve/GAPDH/Melt Curve-ALL.jpg
- Original data of database and experiments and analysis process_peer review only/1.1pcr_experiment_raw_data_cruve/IKZF2/
- Original data of database and experiments and analysis process_peer review only/1.1pcr_experiment_raw_data_cruve/IKZF2/Amplification Plot-LINEAR.jpg
- Original data of database and experiments and analysis process_peer review only/1.1pcr_experiment_raw_data_cruve/IKZF2/Amplification Plot-LOG.jpg
- Original data of database and experiments and analysis process_peer review only/1.1pcr_experiment_raw_data_cruve/IKZF2/Melt Curve-ALL.jpg
- Original data of database and experiments and analysis process_peer review only/1.1pcr_experiment_raw_data_cruve/NAB1/
- Original data of database and experiments and analysis process_peer review only/1.1pcr_experiment_raw_data_cruve/NAB1/Amplification Plot-LINEAR.jpg
- Original data of database and experiments and analysis process_peer review only/1.1pcr_experiment_raw_data_cruve/NAB1/Amplification Plot-LOG.jpg
- Original data of database and experiments and analysis process_peer review only/1.1pcr_experiment_raw_data_cruve/NAB1/Melt Curve-ALL.jpg
- Original data of database and experiments and analysis process_peer review only/1.1pcr_experiment_raw_data_cruve/RFX5/
- Original data of database and experiments and analysis process_peer review only/1.1pcr_experiment_raw_data_cruve/RFX5/Amplification Plot-LINEAR.jpg
- Original data of database and experiments and analysis process_peer review only/1.1pcr_experiment_raw_data_cruve/RFX5/Amplification Plot-LOG.jpg
- Original data of database and experiments and analysis process_peer review only/1.1pcr_experiment_raw_data_cruve/RFX5/Melt Curve-ALL.jpg
- Original data of database and experiments and analysis process_peer review only/1.1pcr_experiment_raw_data_cruve/S100B/
- Original data of database and experiments and analysis process_peer review only/1.1pcr_experiment_raw_data_cruve/S100B/Amplification Plot-LINEAR.jpg
- Original data of database and experiments and analysis process_peer review only/1.1pcr_experiment_raw_data_cruve/S100B/Amplification Plot-LOG.jpg
- Original data of database and experiments and analysis process_peer review only/1.1pcr_experiment_raw_data_cruve/S100B/Melt Curve-ALL.jpg
- Original data of database and experiments and analysis process_peer review only/1.1pcr_experiment_raw_data_cruve/S1PR2/
- Original data of database and experiments and analysis process_peer review only/1.1pcr_experiment_raw_data_cruve/S1PR2/Amplification Plot-LINEAR.jpg
- Original data of database and experiments and analysis process_peer review only/1.1pcr_experiment_raw_data_cruve/S1PR2/Amplification Plot-LOG.jpg
- Original data of database and experiments and analysis process_peer review only/1.1pcr_experiment_raw_data_cruve/S1PR2/Melt Curve-ALL.jpg
- Original data of database and experiments and analysis process_peer review only/1.1pcr_experiment_raw_data_cruve/SIPR2/
- Original data of database and experiments and analysis process_peer review only/1.1pcr_experiment_raw_data_cruve/SIPR2/Amplification Plot-LINEAR.jpg
- Original data of database and experiments and analysis process_peer review only/1.1pcr_experiment_raw_data_cruve/SIPR2/Amplification Plot-LOG.jpg
- Original data of database and experiments and analysis process_peer review only/1.1pcr_experiment_raw_data_cruve/SIPR2/Melt Curve-ALL.jpg
- Original data of database and experiments and analysis process_peer review only/1.1pcr_experiment_raw_data_cruve/VEGFA/
- Original data of database and experiments and analysis process_peer review only/1.1pcr_experiment_raw_data_cruve/VEGFA/Amplification Plot-LINEAR.jpg
- Original data of database and experiments and analysis process_peer review only/1.1pcr_experiment_raw_data_cruve/VEGFA/Amplification Plot-LOG.jpg
- Original data of database and experiments and analysis process_peer review only/1.1pcr_experiment_raw_data_cruve/VEGFA/Melt Curve-ALL.jpg
- Original data of database and experiments and analysis process_peer review only/1.2pcr_experiment_raw_data_analysis.xls
- Original data of database and experiments and analysis process_peer review only/2.original data_TCGA database.xlsx
- Original data of database and experiments and analysis process_peer review only/3.original data_GSE20685 database.xlsx
- Original data of database and experiments and analysis process_peer review only/4.R code.txt
- Original data of database and experiments and analysis process_peer review only/5.SPSS results_logistic regression analysis.xlsx
