# Supplementary material for: An immune-related seven-gene signature for predicting lymph node metastasis in breast cancer
Source: Front Mol Biosci. 2025 May 30;12:1615524. doi: 10.3389/fmolb.2025.1615524 (PMC12162330; doi:10.3389/fmolb.2025.1615524)
Supplement: Supplementary file 1 [file DataSheet1.zip › Original data of database and experiments and analysis process_peer review only/1.2pcr_experiment_raw_data_analysis.xls]

## Sheet: F2R
备注：实时荧光实验结果采用2-ΔΔCT的数据统计方法							6.6969
Sample Name	Target Name	Task	Reporter	Quencher	Cт	GAPDH mean（ct）	ΔCT	ΔΔCT	负ΔΔCT	2-ΔΔCT	2-ΔΔCT Mean	Ct SD
1	F2R	UNKNOWN	SYBR	None	28.6844		6.75582	0.0589263	-0.0589263	0.959978	1.00239	0.0859935		1	0.09	±	1±0.09
1	F2R	UNKNOWN	SYBR	None	28.7059		6.77724	0.080342	-0.080342	0.945833
1	F2R	UNKNOWN	SYBR	None	28.4862		6.55763	-0.139268	0.139268	1.10135
1	GAPDH	UNKNOWN	SYBR	None	21.9814	21.9286
1	GAPDH	UNKNOWN	SYBR	None	21.9104
1	GAPDH	UNKNOWN	SYBR	None	21.8941
2	F2R	UNKNOWN	SYBR	None	28.8202		6.89355	0.196655	-0.196655	0.872572	0.953158	0.0725772		0.95	0.07	±	0.95±0.07
2	F2R	UNKNOWN	SYBR	None	28.6622		6.7356	0.0387033	-0.0387033	0.97353
2	F2R	UNKNOWN	SYBR	None	28.6044		6.67773	-0.0191638	0.0191638	1.01337
2	GAPDH	UNKNOWN	SYBR	None	21.9025	21.9266
2	GAPDH	UNKNOWN	SYBR	None	21.9368
2	GAPDH	UNKNOWN	SYBR	None	21.9405

## Sheet: IKZF2
备注：实时荧光实验结果采用2-ΔΔCT的数据统计方法							6.08933
Sample Name	Target Name	Task	Reporter	Quencher	Cт	GAPDH mean（ct）	ΔCT	ΔΔCT	负ΔΔCT	2-ΔΔCT	2-ΔΔCT Mean	Ct SD
1	IKZF2	UNKNOWN	SYBR	None	27.979		6.05038	-0.0389551	0.0389551	1.02737	1.00158	0.0680792		1	0.07	±	1±0.07
1	IKZF2	UNKNOWN	SYBR	None	28.1314		6.20279	0.113454	-0.113454	0.924373
1	IKZF2	UNKNOWN	SYBR	None	27.9435		6.01483	-0.0744985	0.0744985	1.05299
1	GAPDH	UNKNOWN	SYBR	None	21.9814	21.9286
1	GAPDH	UNKNOWN	SYBR	None	21.9104
1	GAPDH	UNKNOWN	SYBR	None	21.8941
2	IKZF2	UNKNOWN	SYBR	None	28.5093		6.58265	0.493316	-0.493316	0.71039	0.665689	0.0480164		0.67	0.05	±	0.67±0.05
2	IKZF2	UNKNOWN	SYBR	None	28.59		6.66335	0.574016	-0.574016	0.671744
2	IKZF2	UNKNOWN	SYBR	None	28.7175		6.79083	0.701501	-0.701501	0.614932
2	GAPDH	UNKNOWN	SYBR	None	21.9025	21.9266
2	GAPDH	UNKNOWN	SYBR	None	21.9368
2	GAPDH	UNKNOWN	SYBR	None	21.9405

## Sheet: NAB1
备注：实时荧光实验结果采用2-ΔΔCT的数据统计方法							8.61245
Sample Name	Target Name	Task	Reporter	Quencher	Cт	GAPDH mean（ct）	ΔCT	ΔΔCT	负ΔΔCT	2-ΔΔCT	2-ΔΔCT Mean	Ct SD
1	NAB1	UNKNOWN	SYBR	None	30.5503		8.62167	0.00922521	-0.00922521	0.993626	1.0003	0.0301339		1	0.03	±	1±0.03
1	NAB1	UNKNOWN	SYBR	None	30.579		8.65036	0.0379117	-0.0379117	0.974064
1	NAB1	UNKNOWN	SYBR	None	30.4939		8.56531	-0.0471369	0.0471369	1.03321
1	GAPDH	UNKNOWN	SYBR	None	21.9814	21.9286
1	GAPDH	UNKNOWN	SYBR	None	21.9104
1	GAPDH	UNKNOWN	SYBR	None	21.8941
2	NAB1	UNKNOWN	SYBR	None	31.6968		9.77017	1.15772	-1.15772	0.448219	0.468424	0.0223762		0.47	0.02	±	0.47±0.02
2	NAB1	UNKNOWN	SYBR	None	31.561		9.63433	1.02188	-1.02188	0.492473
2	NAB1	UNKNOWN	SYBR	None	31.6451		9.71845	1.106	-1.106	0.464579
2	GAPDH	UNKNOWN	SYBR	None	21.9025	21.9266
2	GAPDH	UNKNOWN	SYBR	None	21.9368
2	GAPDH	UNKNOWN	SYBR	None	21.9405

## Sheet: RFX5
备注：实时荧光实验结果采用2-ΔΔCT的数据统计方法							6.954
Sample Name	Target Name	Task	Reporter	Quencher	Cт	GAPDH mean（ct）	ΔCT	ΔΔCT	负ΔΔCT	2-ΔΔCT	2-ΔΔCT Mean	Ct SD
1	RFX5	UNKNOWN	SYBR	None	29.1243		7.19573	0.24173	-0.24173	0.845731	1.02851	0.311165		1.03	0.31	±	1.03±0.31
1	RFX5	UNKNOWN	SYBR	None	29.1137		7.18507	0.231064	-0.231064	0.852006
1	RFX5	UNKNOWN	SYBR	None	28.4098		6.48121	-0.472794	0.472794	1.38779
1	GAPDH	UNKNOWN	SYBR	None	21.9814	21.9286
1	GAPDH	UNKNOWN	SYBR	None	21.9104
1	GAPDH	UNKNOWN	SYBR	None	21.8941
2	RFX5	UNKNOWN	SYBR	None	27.1792		5.25259	-1.70141	1.70141	3.25218	3.26191	0.569317		3.26	0.57	±	3.26±0.57
2	RFX5	UNKNOWN	SYBR	None	27.449		5.52237	-1.43163	1.43163	2.69752
2	RFX5	UNKNOWN	SYBR	None	26.941		5.01439	-1.93961	1.93961	3.83603
2	GAPDH	UNKNOWN	SYBR	None	21.9025	21.9266
2	GAPDH	UNKNOWN	SYBR	None	21.9368
2	GAPDH	UNKNOWN	SYBR	None	21.9405

## Sheet: S100B
备注：实时荧光实验结果采用2-ΔΔCT的数据统计方法							6.97877
Sample Name	Target Name	Task	Reporter	Quencher	Cт	GAPDH mean（ct）	ΔCT	ΔΔCT	负ΔΔCT	2-ΔΔCT	2-ΔΔCT Mean	Ct SD
1	S100B	UNKNOWN	SYBR	None	28.9236		6.99498	0.0162156	-0.0162156	0.988823	1.00039	0.0341727		1	0.03	±	1±0.03
1	S100B	UNKNOWN	SYBR	None	28.9461		7.01752	0.0387567	-0.0387567	0.973494
1	S100B	UNKNOWN	SYBR	None	28.8524		6.9238	-0.0549723	0.0549723	1.03884
1	GAPDH	UNKNOWN	SYBR	None	21.9814	21.9286
1	GAPDH	UNKNOWN	SYBR	None	21.9104
1	GAPDH	UNKNOWN	SYBR	None	21.8941
2	S100B	UNKNOWN	SYBR	None	31.046		9.11934	2.14058	-2.14058	0.226789	0.2829	0.0738038		0.28	0.07	±	0.28±0.07
2	S100B	UNKNOWN	SYBR	None	30.3535		8.42687	1.4481	-1.4481	0.366504
2	S100B	UNKNOWN	SYBR	None	30.8745		8.94791	1.96914	-1.96914	0.255405
2	GAPDH	UNKNOWN	SYBR	None	21.9025	21.9266
2	GAPDH	UNKNOWN	SYBR	None	21.9368
2	GAPDH	UNKNOWN	SYBR	None	21.9405

## Sheet: SIPR2
备注：实时荧光实验结果采用2-ΔΔCT的数据统计方法							7.83208
Sample Name	Target Name	Task	Reporter	Quencher	Cт	GAPDH mean（ct）	ΔCT	ΔΔCT	负ΔΔCT	2-ΔΔCT	2-ΔΔCT Mean	Ct SD
1	SIPR2	UNKNOWN	SYBR	None	29.9416		8.013	0.180915	-0.180915	0.882144	1.00851	0.164033		1.01	0.16	±	1.01±0.16
1	SIPR2	UNKNOWN	SYBR	None	29.8354		7.90683	0.0747496	-0.0747496	0.949507
1	SIPR2	UNKNOWN	SYBR	None	29.505		7.57642	-0.255664	0.255664	1.19389
1	GAPDH	UNKNOWN	SYBR	None	21.9814	21.9286
1	GAPDH	UNKNOWN	SYBR	None	21.9104
1	GAPDH	UNKNOWN	SYBR	None	21.8941
2	SIPR2	UNKNOWN	SYBR	None	29.7554		7.82872	-0.00336138	0.00336138	1.00233	0.821765	0.163054		0.82	0.16	±	0.82±0.16
2	SIPR2	UNKNOWN	SYBR	None	30.3039		8.37729	0.545202	-0.545202	0.685296
2	SIPR2	UNKNOWN	SYBR	None	30.1215		8.19486	0.362775	-0.362775	0.777667
2	GAPDH	UNKNOWN	SYBR	None	21.9025	21.9266
2	GAPDH	UNKNOWN	SYBR	None	21.9368
2	GAPDH	UNKNOWN	SYBR	None	21.9405

## Sheet: VEGFA
备注：实时荧光实验结果采用2-ΔΔCT的数据统计方法							12.2477
Sample Name	Target Name	Task	Reporter	Quencher	Cт	GAPDH mean（ct）	ΔCT	ΔΔCT	负ΔΔCT	2-ΔΔCT	2-ΔΔCT Mean	Ct SD
1	VEGFA	UNKNOWN	SYBR	None	34.1842		12.2555	0.00781504	-0.00781504	0.994598	1.0014	0.0650841		1	0.07	±	1±0.07
1	VEGFA	UNKNOWN	SYBR	None	34.2656		12.337	0.0892855	-0.0892855	0.939988
1	VEGFA	UNKNOWN	SYBR	None	34.0792		12.1506	-0.0971006	0.0971006	1.06962
1	GAPDH	UNKNOWN	SYBR	None	21.9814	21.9286
1	GAPDH	UNKNOWN	SYBR	None	21.9104
1	GAPDH	UNKNOWN	SYBR	None	21.8941
2	VEGFA	UNKNOWN	SYBR	None	32.5071		10.5805	-1.66724	1.66724	3.17607	3.30424	0.27409		3.3	0.27	±	3.3±0.27
2	VEGFA	UNKNOWN	SYBR	None	32.3188		10.3922	-1.85556	1.85556	3.61893
2	VEGFA	UNKNOWN	SYBR	None	32.5339		10.6072	-1.64049	1.64049	3.11771
2	GAPDH	UNKNOWN	SYBR	None	21.9025	21.9266
2	GAPDH	UNKNOWN	SYBR	None	21.9368
2	GAPDH	UNKNOWN	SYBR	None	21.9405

## Sheet: 分析
		Sample	F2R	IKZF2	NAB1	RFX5	SIPR2	S100B	VEGFA
		1	1±0.09	1±0.07	1±0.03	1.03±0.31	1.01±0.16	1±0.03	1±0.07
		2	0.95±0.07	0.67±0.05	0.47±0.02	3.26±0.57	0.82±0.16	0.28±0.07	3.3±0.27
