# Supplementary material for: An immune-related seven-gene signature for predicting lymph node metastasis in breast cancer
Source: Front Mol Biosci. 2025 May 30;12:1615524. doi: 10.3389/fmolb.2025.1615524 (PMC12162330; doi:10.3389/fmolb.2025.1615524)
Supplement: Supplementary file 1 [file DataSheet1.zip › Original data of database and experiments and analysis process_peer review only/2.original data_TCGA database.xlsx]

## Sheet: Sheet1
id	TCGA-E9-A1RC-11A-33R-A157-07	TCGA-BH-A18V-11A-52R-A12D-07	TCGA-A7-A0CH-11A-32R-A089-07	TCGA-BH-A204-11A-53R-A157-07	TCGA-BH-A0H9-11A-22R-A466-07	TCGA-BH-A1FU-11A-23R-A14D-07	TCGA-A7-A0DB-11A-33R-A089-07	TCGA-E9-A1NG-11A-52R-A14M-07	TCGA-BH-A1FR-11B-42R-A13Q-07	TCGA-BH-A0DL-11A-13R-A115-07	TCGA-E2-A1BC-11A-32R-A12P-07	TCGA-BH-A0DZ-11A-22R-A089-07	TCGA-BH-A18Q-11A-34R-A12D-07	TCGA-BH-A0B8-11A-41R-A089-07	TCGA-AC-A2FB-11A-13R-A17B-07	TCGA-AC-A23H-11A-12R-A157-07	TCGA-E2-A158-11A-22R-A12D-07	TCGA-BH-A0DK-11A-13R-A089-07	TCGA-E2-A1LS-11A-32R-A157-07	TCGA-BH-A0DV-11A-22R-A12P-07	TCGA-BH-A18R-11A-42R-A12D-07	TCGA-BH-A0HA-11A-31R-A12P-07	TCGA-BH-A0HK-11A-11R-A089-07	TCGA-E2-A1L7-11A-33R-A144-07	TCGA-BH-A18S-11A-43R-A12D-07	TCGA-E9-A1NF-11A-73R-A14D-07	TCGA-A7-A0CE-11A-21R-A089-07	TCGA-BH-A0AU-11A-11R-A12P-07	TCGA-BH-A0BC-11A-22R-A089-07	TCGA-E2-A15K-11A-13R-A12P-07	TCGA-BH-A1EO-11A-31R-A137-07	TCGA-E2-A1LH-11A-22R-A14D-07	TCGA-E2-A15I-11A-32R-A137-07	TCGA-BH-A0DQ-11A-12R-A089-07	TCGA-E9-A1NA-11A-33R-A144-07	TCGA-BH-A208-11A-51R-A157-07	TCGA-E2-A1LB-11A-22R-A144-07	TCGA-BH-A0C0-11A-21R-A089-07	TCGA-A7-A13E-11A-61R-A12P-07	TCGA-BH-A1ET-11B-23R-A137-07	TCGA-BH-A1FM-11B-23R-A13Q-07	TCGA-BH-A1EN-11A-23R-A13Q-07	TCGA-BH-A1FN-11A-34R-A13Q-07	TCGA-AC-A2FF-11A-13R-A17B-07	TCGA-BH-A1F6-11B-94R-A13Q-07	TCGA-A7-A13F-11A-42R-A12P-07	TCGA-BH-A1F2-11A-32R-A13Q-07	TCGA-BH-A0BA-11A-22R-A19E-07	TCGA-BH-A203-11A-42R-A169-07
OR5BE1P	0	0	0	0	0	0	0	0	0	0	0	0	0	0	0	0	0	0	0	0	0	0	0	0	0	0	0	0	0	0	0	0	0	0	0	0	0	0	0	0	0	0	0	0	0.0134071752489	0	0	0	0
AL023584.2	0.0582379875561	0.912879	0	0.188815	0.275163	0.0593054339957	0.232524	0.0429616294187	0.107518	0.0984625454383	0	0.0929099766343	0.141297	0.0396258997235	0.0600380549122	0	0	0	0.0895208840816	0.0711052208229	0.0332357850148	0	0	0.0443883076053	0.415999	0	0.165784	0	0	0.211872	0	0.0542492232295	0	0	0	0.0331147468499	0	0	0.0460044315822	0.0279919962328	0.0959637251837	0	0.0600702631945	0	0.311898	0.0441666195652	0.0537385231564	0.10186	0
TTTY2	0	0	0	0	0	0	0	0	0	0	0	0	0	0	0	0	0	0	0	0	0	0	0	0	0	0	0	0	0	0	0	0	0	0	0	0	0	0	0	0	0	0	0	0	0	0	0	0	0
AC126755.3	0	0	0	0	0	0	0	0	0	0	0	0	0	0	0	0	0	0	0.0243997989762	0	0	0	0	0	0	0	0	0	0	0	0	0	0	0	0	0	0	0	0	0	0	0	0	0	0	0	0	0	0
TRPM4	3.22438	8.6183	8.24103	2.1369	4.96533	7.32453	3.0672	3.30432	6.85999	7.64591	1.5853	12.5493	6.39564	2.84795	4.84781	3.63222	3.41741	11.0781	1.4826	7.96917	5.50359	8.51	6.54348	9.39164	8.69469	3.78169	8.59356	9.62135	6.70218	8.09378	2.51952	12.171	1.22009	8.6396	6.73226	6.50768	9.55348	8.22232	3.31257	6.18788	4.90124	4.12622	3.41063	7.18027	3.1683	5.14005	3.89295	6.01274	3.79811
RPS12P26	0.163243	0.808051	0.324519	0.388121	0.0617031459973	0.797928	0.782125	0.289015	0.904129	0.551987	0.649573	0.416687	0.396059	0.666436	0.201946	0.546037	0.19146	0.414927	0.267658	1.19586	0.186322	0.82483	0.171041	0.447918	0.174909	0.529565	0.44611	1.16344	0.762073	0.332576	0.172404	0.608249	0.101736	0.895124	0.436857	0.705444	0.835429	0.870494	0.309484	0.564929	0.430383	0.408846	0.538812	0.955577	0.25433	0.643762	0.512144	0.513928	0.984562
OR8L1P	0	0	0	0	0	0	0	0	0	0	0	0	0	0	0	0	0	0	0	0	0	0	0	0	0	0	0	0	0	0	0	0	0	0	0	0	0	0	0	0	0	0	0	0	0	0	0	0	0
IGKV2OR2-2	0	0	0	0	0	0	0	0	0.0795633607319	0.0485748557496	0	0	0.10456	0	0.0444282	0.0961025347928	0	0	0	0.157854	0.295134	0	0	0	0	0	0	0.0667711220746	0	0	0	0	0	0	0.172996	0.0980196506757	0	0	0	0.0414281544246	0.236711	0	0.0889039895279	0.130486	0.0419644585292	0	0	0.0753761603943	0
MIR4311	0	0	0	0	0	0	0	0	0	0	0	0	0	0	0	0	0	0	0	0	0	0	0	0	0	0	0	0	0	0	0	0	0	0	0	0	0	0	0	0	0	0	0	0	0	0	0	0	0
AL663070.1	0.0178329	0.35309	0.177254	0.0578165851648	0	0.254236	0.284801	0.157862	0.230459	0.401999	0.780563	0.398295	0.281229	0.121337	0.220609	0.238599	0.104577	0.377727	0.0182746080608	0.653187	0.223895	2.14663	0.303627	0.95144	0.222918	0.0788869	0.365503	0.248665	0.30525	0.155704	0.121074	0.33223	0.111138	0.263266	0.190892	0.162239	0.456317	0.227399	0.22539	0.25714	0.117539	0.171781	0.220727	0.413955	0.138917	0.216386	0.213916	0.124761	0.291295
NEXN-AS1	0.270761	0.102381	0.161197	0.164596	0.191894	0.206793	0.153149	0.224705	0.166625	0.216171	0.0561149668422	0.116989	0.232659	0.115143	0.104674	0.0817626277687	0.110265	0.113508	0.150295	0.110194	0.160959	0.243105	0.066491	0.163377	0.100733	0.182991	0.205538	0.0699174053137	0.122889	0.0820867011545	0.178723	0.115599	0.237296	0.118965	0.196243	0.160372	0.0594345891508	0.117704	0.24062	0.157253	0.167308	0.239084	0.0872748588297	0.0910895108101	0.214216	0.188228	0.156151	0.118392	0.198459
RUNDC3A	0.0420535336042	0.286227	0.140422	0.122141	0.0596083248179	0.149885	0.0545690635386	0.0310225061385	0.645371	0.112574	0.23532	0.314485	0.121161	0.0286137824391	0.0812875474111	0.0410277135728	0.102756	0.0751575773148	0.0242410688345	0.0994808	0.0749984170896	0.132804	0.123925	0.260428	0.244069	0.0271295737189	0.176576	0.126239	0.3272	0.21419	0.0654307902556	0.259523	0.00819018729522	0.110863	0.126608	0.155429	0.213635	0.146251	0.0539820246173	0.103591	0.0808444149545	0.0810186898285	0.127419	0.143245	0.0409492581704	0.0996644596815	0.0654826	0.170091	0.0429332377287
INF2	21.6648	11.9164	18.8995	12.1846	28.2304	11.0816	16.1368	19.4308	9.00119	10.5331	13.5312	15.0239	10.3579	19.6782	9.11836	4.56102	17.9797	10.5523	14.8103	6.60496	8.84033	7.27803	9.24464	11.5949	15.0748	24.0916	10.6161	8.62437	9.43596	17.9477	12.4155	7.97642	7.63247	8.06827	18.6251	5.20678	7.60743	8.14147	13.087	9.76801	7.6417	13.0723	3.91016	9.55951	7.22878	12.9238	13.4451	9.99322	8.66369
SEC22B	9.03473	3.40036	6.4493	6.19584	5.95309	6.6514	7.11964	7.20009	6.95409	7.15718	4.36501	4.81517	6.81419	7.66739	6.15522	6.42581	6.43988	8.18919	11.3792	6.68353	6.06667	5.52547	5.27635	5.82264	6.37129	8.07185	5.58783	5.87148	5.71671	3.41756	6.6277	6.31895	6.72276	7.56222	6.56249	5.7321	5.42199	6.58965	8.30921	6.64621	6.15175	6.04232	5.81901	7.10782	8.66649	6.38616	5.7286	7.13128	8.34202
SEC23B	8.23297	16.3256	17.7102	9.08773	7.41684	21.0835	11.3542	13.9745	21.2747	18.2886	6.48969	23.8381	17.9983	8.83398	16.6449	18.0594	9.12923	32.945	9.43411	25.4973	16.7808	24.4559	23.6995	22.8752	20.0183	10.7476	21.6068	24.6437	17.8374	8.18903	10.7094	24.2954	10.7626	28.509	16.7427	27.6113	27.4925	22.513	14.4686	17.0195	17.7401	12.9043	20.9493	26.6367	17.0933	13.8955	11.3304	21.5211	16.4021
NDUFS5P3	0	0.0664565452524	0	0.0435275433484	0.0761197688938	0.0820299460875	0.192973	0	0	0.0907941228964	0	0	0	0.0548096556923	0.0415216454533	0	0	0	0	0	0	0	0	0.184191	0	0	0	0	0	0	0.0303836549861	0	0	0	0.0538926836081	0	0	0.0466904423093	0	0.0387179013314	0	0	0	0	0	0	0	0	0.0506083384586
AC092354.2	0.528221	1.74313	0.81256	0.815506	0.808143	0.922119	0.241028	0.408219	0.603691	0.822181	0.550494	0.682183	1.03746	0.410753	1.06316	1.00964	0.885039	0.905736	0.670187	0.952035	0.746447	1.04666	1.15303	1.1503	0.808528	0.593442	1.23158	0.935315	0.821972	0.915091	1.15748	0.890363	0.901375	0.63658	0.572164	0.800939	0.681499	0.554018	0.794785	0.822115	0.939474	0.775352	1.84208	0.685431	0.612322	0.839338	0.533831	0.351951	1.04298
DUX4L1	0	0	0	0	0	0	0	0	0	0	0	0	0	0	0	0	0	0	0	0	0	0	0	0	0	0	0	0	0	0	0	0	0	0	0	0	0	0	0	0	0	0	0	0	0	0	0	0	0
ERN2	0.0181076095763	0.0042682174922	0.0739224840558	0.0223646921406	0.0146665341026	0.0105368598216	0.0661003413172	0.0228991158006	0.0143271	0.0145782880401	0.13896	0.00412685370405	0.0125521642082	0.0176009398532	0.0213340507251	0.00288422973568	0.141584	0.0794488	0.0715737	0	0.0354302246016	0.0153770946547	0.0135519	0	0.0415749496819	0.0572159034143	0.0117820198893	0.0641259275627	0.0322028534822	0.0451723214997	0.0585423364377	0	0.0161214611065	0.0136388855863	0.0242290636389	0.00294176622676	0.00778734798683	0.0209910812063	0.0286077977906	0.00994673575621	0	0.0323935959288	0	0.0104430351529	0.0503775012355	0.117707	0.0358041780934	0.285036	0.0195021328274
RNA5SP498	0.215481	0.533314	1.8741	0.349309	0.20362	0.21943	0.344135	0.158958	0.795634	0.485749	0.643078	0	0	0.293232	0.222141	0.600641	0	0	1.76655	0	0.122972	0	0.846652	0.49271	0	0.158869	0	0.500783	0.670624	0.313571	0.487658	0.200722	0.167865	0.227224	0	0.122525	0	0	0	0.310711	0.236711	0.726489	0.11113	0.434952	0.734378	0.326833	0	0	0.135377
TMCC3	5.25488	1.814	5.18525	3.32205	5.29194	2.49776	4.36415	4.39471	7.63515	4.87165	2.09654	2.62772	3.77474	3.15421	4.30438	2.87423	5.45023	12.5283	2.94266	6.18573	2.21747	3.8044	2.76803	6.03504	5.11727	5.70028	3.82333	2.32136	2.60324	3.8466	3.11382	3.7082	4.47399	2.49231	2.84918	2.10784	1.98937	3.66467	5.13236	4.47157	4.96166	3.16753	5.0927	3.56908	5.08018	10.4657	4.31602	3.63402	3.06703
RNU6-1207P	0	0	0	0	0	0	0	0	0	0	0	0	0	0.164429	0	0	0	0	0	0	0	0	0	0	0	0	0	0.187209	0	0	0	0	0	0	0.161678	0	0	0	0	0.116154	0	0	0	0	0.117657	0	0	0	0
BICD2	7.20168	5.35388	7.37824	6.89378	6.83952	9.29206	8.23739	9.2214	8.47504	8.71581	7.54043	5.89544	8.55332	8.41233	8.03398	5.49296	9.43354	6.2977	7.50583	6.76901	8.95917	7.69205	7.23481	7.52826	8.55695	10.5422	7.60476	7.96641	7.77891	6.86763	8.61197	8.05012	7.4689	7.11688	9.29982	7.51047	8.35106	9.16002	8.23776	9.1004	8.6935	8.15029	7.99679	8.01755	8.04096	8.26567	7.80542	7.11072	7.74475
AC245054.2	0.121588	0	0	0	0	0	0	0	0	0	0.0806366796252	0	0	0	0.0417819692492	0	0.079225	0	0	0	0	0	0.0530816284132	0	0	0	0	0	0	0.0589789087919	0.0305741481208	0	0	0	0	0	0	0	0	0	0	0	0	0	0	0	0	0	0.0509256321166
SPINT3	0	0	0.236231	0	0	0	0	0	0.20058	0.0306144048842	0	0.0433319638925	0	0	0.0280009415767	0	0	1.09311	0	0.165813	0	0.0403648734687	0.106721	0	0	0	0	0	0	0.0395257813122	0	0	0	0.0572833194625	0.0363435954584	0.0308885	0	0	0	0	0.0596749215428	0	0	0.164478	0	0	0	0	0.136515
MIR609	0	0.224553	0	0	0	0	0	0	0	0	0	0	0.165094	0	0	0	0	0	0	0	0.155334	0	0	0	0	0	0	0.632569	0	0	0	0	0	0	0	0	0	0.157765	0	0	0	0	0	0.137353	0	0	0	0	0
MTND6P8	0	0	0	0	0	0	0	0	0	0	0	0	0	0	0	0	0	0	0	0	0	0	0.0324387729192	0	0	0	0	0	0	0	0	0	0	0	0	0	0	0	0	0	0	0	0	0	0	0	0	0	0
AC110275.1	0	0	0.0257843935593	0	0	0	0	0	0	0	0	0	0	0	0	0	0	0	0	0	0	0	0	0	0	0.0306008651968	0	0	0	0	0	0	0.0323334922192	0	0	0	0.0312368902393	0	0.0327864648836	0.0199493520504	0	0	0	0	0.0202076044282	0	0.0382984017359	0	0
MIR208B	0	0	0	0	0	0	0	0	0	0	0	0	0	0	0	0	0	0	0	0	0	0	0	0	0	0	0	0	0	0	0	0	0	0.177058	0	0	0	0	0	0	0	0	0	0	0	0	0	0	0
TRBV28	0.668314	3.90963	4.28767	0.564672	1.49271	3.21721	1.08674	1.38042	4.23989	5.12227	0.604396	2.50071	2.99233	0.79371	4.18393	1.40902	1.14012	0.75927	0.684868	1.37974	2.56578	3.738	1.71877	5.61245	2.6907	0.573364	3.6389	4.04769	2.13667	7.58583	2.69495	2.94292	0.833013	2.40891	1.70719	2.18333	1.6461	3.19755	1.72776	2.03247	1.76198	3.2891	7.25687	5.49414	0.993895	1.67717	1.00911	3.12414	1.64896
AC110792.1	0	0	0	0	0	0	0	0	0.106558	0	0	0	0	0	0	0	0	0	0	0.0704703527798	0	0.0857754	0	0	0	0	0	0	0	0	0	0	0	0.121727	0.0772301403491	0	0	0	0	0	0	0	0	0	0	0	0	0	0
PRAMEF28P	0	0	0	0	0.0168513419413	0	0	0	0	0	0	0	0	0	0	0	0	0	0	0	0	0	0	0	0	0	0	0	0	0	0	0	0	0	0	0	0	0	0	0	0	0	0	0	0.00868230176466	0	0	0	0
PLSCR4	28.2006	7.98394	13.0425	28.1033	22.3014	16.402	28.3368	27.5407	20.4132	20.9813	31.3825	6.76799	21.7727	25.6229	22.8983	23.081	34.6238	9.87668	27.7927	18.2837	26.93	12.35	13.2035	13.7031	16.1785	30.7095	9.02732	13.9134	13.3125	13.077	24.8317	12.5932	52.2346	17.778	20.7742	15.6908	11.3025	17.5405	22.7551	32.8426	28.0558	30.4178	25.6932	13.5487	31.8829	20.6584	22.2004	17.2204	26.4798
UBAC1	7.77726	17.7449	12.494	8.26427	14.9281	12.1802	10.9236	10.5332	10.5283	10.7227	15.2404	18.0642	11.5194	11.9124	12.4784	8.04242	10.2652	10.2637	9.48206	9.79233	10.3579	11.1322	11.7889	13.2845	9.54054	9.94494	16.985	11.8615	13.3855	15.7701	12.9616	12.2333	8.37126	10.0271	11.6666	10.7298	11.9742	12.0897	10.1273	11.2686	10.7414	10.2634	13.6131	10.7621	7.60262	12.4085	10.8287	11.4393	7.92359
LINC02165	0	0	0	0.0315402740741	0	0	0	0	0	0	0	0	0	0	0	0	0	0	0	0	0	0	0	0	0	0	0	0	0	0	0	0	0	0	0	0	0	0	0	0	0	0	0	0	0	0	0	0	0
ZP2	0.0112326961229	0.0679577356751	0.144215	0.00809287078762	0	0.114386	0	0.0165725138679	0.43549	0.00844046146821	0	0.0716803294972	0.0681317514252	0.0356667524878	0.0270197327928	0.0626211130274	0.0146381517497	1.42359	0.00767395936523	0.109716	0.0427358486723	0.0222573759294	0.00490386315199	0.0114152380983	0	0.00552109441576	0.0341074633112	0.0174034201758	0	0	0.00847363444876	0.00697557344741	0.00583369987043	0.0868622822779	0.0100200124171	0.0809024049886	0.225434	0.0217023	0.0236617	0.0359931836878	0.0411312809939	0.0468876896762	0.150619	0.411901	0.00729182598248	0	0.0449143868606	0.163719	0.00470468480892
AL392103.1	0	0	0	0	0	0	0	0	0	0	0	0	0	0	0	0	0.12764	0	0	0	0	0	0	0.199075	0	0	0	0	0	0	0	0	0	0	0	0	0	0	0	0	0	0	0	0	0.0635825	0	0	0	0
ARHGEF25	2.9231	10.6389	5.46156	3.84907	6.31264	9.44871	3.93746	3.81717	9.2328	9.26431	3.34114	8.03137	11.1843	3.55595	10.3188	5.8106	11.2331	4.95638	2.61729	9.17921	8.75375	11.8584	11.0406	9.90765	5.23977	4.28852	11.4268	8.53176	8.08655	10.7633	5.52113	8.60189	3.13399	7.21564	6.92871	9.46898	8.08867	13.9865	4.41989	8.24187	8.48995	7.51938	5.04415	8.58978	3.04401	6.42656	7.77167	7.95936	4.70246
AL365436.1	0.0783565650754	0.344769	0.129807	0.254043	0.0493625167978	0.212781	0.0834266429049	0.0770705594421	0.289321	0.264954	0.259829	0.416687	0.348532	0.177716	0.0269261579606	0.232976	0.153168	0.165971	0.133829	0.414565	0.238492	0.582233	0.37629	0.47778	0.233212	0.231083	0.148703	0.323739	0.812878	0.570129	0.23644	0.0973198	0.244167	0.330507	0.24464	0.356435	0.353829	0.121112	0.0412645810556	0.37662	0.114769	0.0754793438005	0.350228	0.421772	0.25433	0.316929	0.168706	0.502508	0.229731
GAPDHP14	0.0137981144476	0	0	0.0149117837938	0	0	0	0.0407149700361	0.0509477229873	0.0155522483723	0	0	0.0167384516308	0.0938842021196	0	0	0.080916	0.0146132306736	0	0.0168467011982	0	0.0205055280375	0	0	0	0.0203461462301	0.0157114555514	0.0427563214992	0	0.0401585312799	0.0416357	0	0	0.0291001708262	0.0184627016416	0.0156915	0.0207690316106	0	0.0217993251041	0	0.0303151148926	0.0132915	0.0426966865395	0.0417777132024	0.0403074	0.0209284728783	0	0	0.0173375417772
AC104233.1	0	0	0	0	0	0	0	0	0	0	0	0	0.0378838869036	0	0	0	0	0.0330739061381	0	0	0	0	0	0	0	0	0	0	0	0	0	0	0.0486564387744	0	0	0.0355143661869	0	0	0	0	0	0	0	0	0	0.0473670992438	0	0	0
NBPF2P	1.13445	0.225912	1.1422	0.845527	0.739318	1.71295	0.874655	0.952305	1.7333	1.78573	0.778309	0.842515	1.87448	1.11792	1.53247	1.52659	0.191171	1.49148	1.34295	0.788074	1.60739	1.51151	0.461112	1.01375	1.67658	0.951775	1.49221	0.181828	2.25232	0.34156	0.177062	2.91518	0.579019	1.79442	1.30859	2.22435	0.147206	1.94998	1.63779	1.57941	0.859463	1.03627	0.625421	1.95432	1.29512	0.652677	1.119	1.50524	2.21191
PHBP21	0.0942563784018	0	0.0195184	0	0.0593789691736	0.0639893382603	0	0.0463547107215	0.0290024	0.0177065087787	0.0937658595399	0	0.0190570220876	0	0.016195	0.0350313006535	0	0	0.0160985307947	0.0191802661272	0.0179304	0	0.0411495491223	0.0718411005228	0.0280534087363	0	0.0178877689571	0.0243394126639	0.0733368142636	0.0457211953939	0.0118507329897	0.0585337912853	0	0.0165655	0	0.0178650639142	0	0.0728438978434	0.0744567471051	0.0302027857288	0	0.0605302149554	0.0162036432918	0.0158548875134	0.0305937729253	0.0238274350996	0.0579827564556	0	0.0592172903227
AC104390.1	0	0.0820483	0	0	0	0	0.238247	0.0733652440843	0	0	0.0989350030786	0.0396654131016	0	0.101503	0.0256316311356	0.0277218850364	0	0.0526638351584	0.025479	0	0	0	0.227945	0	0	0	0.0283108343302	0.0770436023938	0	0	0.0375121278866	0.0463204906037	0	0.0262181346771	0	0.0282748992334	0.0374241973444	0.0288223691948	0.0785614139327	0	0	0.0239501763982	0.0769361447837	0	0.0242102645361	0.0377114982441	0	0	0
AC092123.1	0.160837	0.836971	0.199835	0.0534826	0.187058	0.503954	0.276625	0.0730142142083	0.59387	0.599632	0.221539	0.17764	0.450256	0.185199	0.216826	0.331071	0.120922	0.209647	0.0507142233266	0.302112	0.169455	0.441271	0.145835	0.320615	0.265125	0.127704	0.309929	0.670906	0.154019	0.144033	0.0839984490476	0.437939	0.115658	0.5349	0.198655	0.281396	0.521432	0.501978	0.175917	0.535196	0.203866	0.333698	0.216943	0.3746	0.252991	0.431607	0.228324	0.0865563564337	0.248732
FAM3C	6.36618	7.66152	7.95673	7.77421	5.90511	8.61048	9.59394	10.5408	12.5065	10.4503	5.20927	8.01051	11.174	5.57329	11.49	11.5593	7.14166	10.2474	5.43592	11.7398	9.03427	8.93307	13.5286	10.4359	9.59412	9.28704	11.1939	8.3181	9.84183	7.56529	10.9702	8.63657	7.86443	10.992	9.02893	9.55992	8.13227	8.76833	9.25197	11.7674	9.51684	10.1722	14.4268	12.6863	14.3111	6.05147	6.35195	9.62797	10.52
HSPA7	3.0997	3.46502	3.42614	2.79882	1.96541	2.73291	6.35408	2.70237	6.36672	3.98531	1.6152	1.13459	1.72548	2.15473	2.73209	0.770516	3.52796	1.52061	15.6349	0.761826	2.05231	0.478597	1.91562	2.91484	7.05698	7.09348	1.42862	2.76509	1.97324	2.83142	1.81195	1.11246	0.742194	1.18152	1.1132	1.00716	1.09068	1.5711	4.12335	3.34736	1.78362	2.01644	1.25951	3.59564	2.52832	2.44234	1.56012	1.80715	1.49217
AC026785.3	0	0	0	0	0	0	0	0	0	0	0	0	0	0	0	0	0	0.0480442004953	0	0	0	0	0	0	0	0	0.0516548556199	0	0	0	0	0	0	0	0	0	0	0	0	0	0	0	0	0	0	0	0	0	0
CDIP1	5.96459	13.5003	11.1106	6.95016	11.9882	12.4255	8.47597	7.02574	11.1236	9.11291	6.79842	11.4777	10.745	6.55443	12.5758	9.44701	7.94659	6.50302	4.65643	10.0674	9.06216	12.1594	12.2356	11.6228	9.24492	7.64271	12.5762	13.1039	9.44657	15.3274	8.48031	12.1167	7.0371	8.16153	8.64978	11.7403	11.0617	10.9282	9.60997	10.0843	9.35084	10.3794	10.0017	8.98236	9.73697	10.8755	9.85591	10.0084	7.92471
AC008763.3	0	0	0	0	0	0	0	0	0	0	0	0	0	0	0	0	0	0	0	0	0	0	0	0	0	0	0	0	0	0	0	0	0	0	0	0	0	0	0	0	0	0	0	0	0	0	0	0	0
AC093899.2	0	0	0	0.0072208482764	0	0	0	0	0	0	0	0	0	0	0.00688808692016	0	0	0	0	0	0	0	0	0	0	0	0	0	0.0207945557757	0	0	0	0	0	0	0	0	0	0	0	0	0.00643622311477	0	0	0	0	0	0	0
SLC9B2	1.72978	1.2663	1.74566	2.06959	1.59592	2.32251	2.46671	2.87509	2.63385	3.0696	1.09134	1.65806	2.00208	1.00509	2.62154	3.78223	2.1915	1.03701	1.27955	2.56431	2.07868	3.18917	2.17729	2.00238	1.98056	2.40167	1.87924	2.06501	2.61686	1.88703	2.74772	1.42978	1.58556	1.78092	3.04851	2.51707	2.42624	2.06101	2.23872	2.40058	2.56091	2.64655	3.53118	2.37468	2.97984	2.08361	1.6028	2.71405	2.41533
LINC01101	0	0.0566150504937	0	0	0	0	0	0.0202494304267	0.0253386499146	0.0154696992833	0	0	0.0166496063462	0	0	0.00765147570006	0	0.0145357	0	0.00837864067021	0.00783263723278	0.0101983438275	0.0269634386367	0.0209219	0	0	0.0546982149479	0.0212646885588	0	0	0	0	0.0106920199854	0.0289457113207	0.0183647042868	0	0	0.0318208746949	0	0	0	0.00661045208444	0.00707834311528	0.00692599385538	0.0467756703351	0.0104086937829	0	0	0
MTMR3	1.42696	1.43036	1.36743	1.06242	1.08565	1.88254	1.29481	1.32329	1.63899	1.86442	1.07796	1.38923	1.89417	1.35201	1.72679	1.70312	1.14841	1.16559	1.19741	1.42822	1.59741	1.47066	1.44828	1.14433	1.33124	1.62864	1.48064	2.19064	1.71465	1.46099	1.02229	1.85825	1.10249	2.07744	1.60016	1.41492	1.56424	1.91753	1.21075	2.01807	1.68229	1.51039	1.82063	1.43227	1.45687	1.40991	1.34924	1.5984	1.80612
ZNF417	1.29473	1.31426	1.21127	1.21975	0.534721	4.12136	1.42435	1.52908	3.11705	3.05037	0.666941	1.13826	3.73445	1.41454	1.4679	2.32484	1.67122	2.23759	1.18183	2.85744	2.92396	4.26412	1.03515	2.27369	1.97159	1.5509	1.71939	3.60697	1.76589	0.850312	1.01383	3.08245	1.75851	3.34026	1.95464	2.80839	3.23109	3.87169	1.84145	3.60082	2.82431	1.74191	2.27124	2.44583	2.96167	2.13172	2.4348	2.49043	3.5551
C6orf201	0.128548	0.00642740314131	0.111318	0.0799862870991	0.0368099515139	0.388746	0.10576	0.028736	0.122258	0.1405	0.139505	0.0497162152765	0.311883	0.100718	0.0883476529651	0.264941	0.106604	0.247531	0.0359270315145	0.142682	0.128938	0.202615	0.0153055493798	0.0534425059327	0.0765192857156	0.212528	0.0798401353812	0.253485	0.14548	0.0283433	0.00587716375446	0.203202	0.151731	0.242354	0.0573350605062	0.0841687268532	0.0410437114594	0.266427	0.104622	0.310805	0.124097	0.0900567042633	0.0441975241702	0.121876	0.227587	0.14771	0.208478	0.0340657549236	0.244731
RF00019	0	0	0	0	0	0	0	0	0	0	0	0	0	0	0	0	0	0	0	0	0	0	0	0	0	0	0	0	0	0	0	0	0	0	0	0	0	0	0	0	0	0	0	0	0	0	0	0	0
SNX6	21.2499	9.91015	15.2732	15.2351	16.5476	15.0934	24.8733	23.5963	18.5196	17.7674	17.2198	12.2701	16.3182	20.2769	19.1826	17.7128	15.0713	14.9268	17.4062	16.4737	15.7668	15.5582	12.5688	15.8772	16.8449	22.6264	14.3774	14.0293	15.0119	10.349	28.9672	14.7395	19.7954	15.9682	17.1942	15.6843	14.4165	15.5682	22.8691	18.9409	17.0639	18.1942	22.932	16.9457	23.6913	16.6482	15.8679	17.6551	19.9613
ENTPD5	3.31598	1.74705	4.7979	2.613	1.45962	4.75435	2.13862	3.36509	8.52284	3.7249	1.97775	5.64587	9.62282	3.18348	2.38343	3.63475	2.54213	11.777	2.76113	11.3596	12.3908	4.15226	4.73942	3.1996	8.67328	2.74421	4.06515	13.6122	3.34181	1.18552	1.48943	12.3856	3.12084	8.29644	2.67185	4.29798	3.99749	12.0837	4.53626	5.58017	5.27518	3.37901	1.72043	3.54407	4.88217	2.97957	3.88853	6.18972	3.8191
AL021997.2	0.190831	0	0.296378	0.103117	0	0.291494	0.533346	0.0703873190476	0.35231	1.07546	0	0.0761107557669	0.115749	0	0.0983649312952	0.212773	0.279772	0.353683	0.244448	0.40774	0.490075	0.283597	0	0.218174	0	0	0.32594	0.591331	0.148478	0	0.107968	0.533284	0.0743312385704	0.654002	0.0638359831668	0.162763	0.718103	0.442439	0.0753725742528	0.504476	0.366858	0.321692	0.0984177005843	0.288898	0.418096	0.289446	0.22011	0	0.41962
AC013553.3	0.273292	0.867177	0.339557	0.363508	0.357577	0.128447	0.470038	0.465243	0.582171	0.284341	0.167305	0.637226	0.561051	0.114432	0.216723	0.585991	0.739691	0.222644	0.0646297114345	0.179671	0.287935	0.374901	0.523135	0.25637	0.26279	0.371987	0.287251	0.227999	0.29442	1.10132	0.206164	0.391653	0.0982623	0.354691	0.365682	0.215165	0.158216	0.292442	0.0996388664513	0.18188	0.577343	0.567016	0.368626	0.700167	0.266116	0.255089	0.271576	0.477995	0.316981
TBC1D7	0.800653	2.87604	1.19994	0.797939	0.930275	0.821673	0.910506	1.02269	0.992146	1.17106	0.626032	1.82404	1.00339	0.888174	0.990802	1.07855	0.806902	1.4072	0.957766	1.04982	0.855177	1.60423	1.271	1.16826	1.3213	0.85445	1.6655	1.55424	1.27257	0.870443	1.33959	1.17241	0.732942	1.13667	0.819123	1.38704	1.74676	1.25138	1.05575	1.02572	0.886381	0.799763	1.96339	1.89283	1.10574	1.19314	0.840846	1.02711	0.833794
RF01225	0	0	0	0	0	0	0	0	0	0	0	0	0	0	0	0	0	0	0	0	0	0	0	0	0	0	0	0	0	0	0	0	0	0	0	0	0	0	0	0	0	0	0	0	0	0	0	0	0
AC138028.3	0	0	0.0754163248236	0	0	0	0	0	0.112061	0.0684152897881	0	0	0	0	0	0	0	0	0	0	0	0.0902050693479	0	0	0	0.0895039390499	0.207347	0.0940438339079	0	0	0	0	0	0.0640067137656	0	0	0	0	0	0	0	0	0	0.0612609033969	0	0	0	0	0
TPMTP2	0.0178083102444	0	0	0.0192456493317	0	0	0	0	0	0	0	0	0	0	0	0.0992794780917	0	0.0188603266407	0	0.0217429	0	0.185256	0.0233237458179	0.0271465682875	0	0.0525188	0	0.0551827455162	0	0	0.0134340953864	0	0.0277462336812	0.0187788292453	0	0	0	0	0.0281349416288	0.0513572162288	0	0	0	0.0179732402528	0.0867034267132	0	0	0.0311471737167	0.0447528282237
TRAPPC4	6.69331	11.6416	7.18803	5.08876	8.09569	5.93742	6.46759	5.24005	8.8789	5.99909	5.57501	8.61959	6.03252	5.37401	6.3375	5.89236	5.12339	8.96945	4.78153	5.58323	5.53232	5.18844	5.85079	7.42324	7.64508	4.6919	9.59198	7.62282	5.30759	6.68016	7.46477	7.72273	5.32203	6.39763	7.57276	6.11002	6.6219	7.39176	6.11984	6.63737	5.57882	6.10832	7.22821	7.70475	5.59662	6.06994	5.38473	5.90838	5.55942
AP000533.1	0	0	0	0.0118711481859	0	0	0	0	0	0	0	0	0	0	0	0	0	0	0	0	0	0	0	0	0	0	0	0	0	0	0	0	0	0.0115832030859	0	0	0	0	0	0	0.0120668065652	0.0105812164206	0	0	0	0	0	0	0
SEPT7P4	0	0	0	0	0	0	0	0	0	0	0	0	0	0	0	0	0	0	0	0	0	0	0	0	0	0	0	0	0	0	0	0	0	0	0	0	0	0	0	0	0	0	0	0	0	0	0	0	0
AL162431.4	0.0629140303525	0	0.0390843727188	0.101988	0.0594512063623	0	0	0	0.0580754457897	0.390017	0	0	0.190802	0	0.0648586286642	0.210444	0.184473	0.0666306430227	0.0322362307642	0.0384071995686	0.0359043516948	0.280492	0	0.0479523323035	0	0.0463852530843	0	0.341166	0.0979013757323	0	0	0.0586050002771	0.147035	0.2322	0.126274	0.107321	0.142048	0.145865	0.298189	0.393114	0.138225	0.0303019263432	0.0324467115065	0.0317483513955	0.245048	0.238564	0.0870799426331	0.330115	0.276684
AC112187.1	0.0269913	0.0445355971316	0.0670717210331	0.0291698150623	0.153034	0	0.0431066683068	0.0398224706929	0.0498309148634	0	0.107403	0.0430606	0	0	0	0.0300947394967	0.0527615219118	0	0	0	0	0	0.106052	0.0411449	0	0.0796005804494	0	0.0418190743682	0.0420015296722	0.0785564588919	0	0.100571	0	0.0284622756411	0.0361159737749	0.0306950889381	0.121883	0.0312894195851	0.0426429386691	0	0.0296505873219	0.0260002	0	0.0544826	0	0	0.0249059543648	0	0.0339149825578
COX6A1	48.5986	72.045	63.6332	42.1145	77.4848	35.1872	42.1258	39.9666	44.6834	36.507	80.6526	78.5599	37.226	46.9825	46.0942	43.5036	49.2104	49.4319	51.2614	38.7235	39.3182	34.4817	46.7548	39.0209	47.6189	37.0081	57.8569	41.5233	43.8002	69.1676	61.6539	51.2917	65.5572	35.7675	43.6865	34.1865	42.6279	37.1791	54.6212	33.6881	37.8525	46.8789	54.1957	46.9419	42.2267	56.3057	46.5037	45.192	38.377
BUD13P1	0.0434144836717	0.0429802908516	0.0323647	0.0750696650898	0	0.176841	0.0416012641752	0.0512423	0.208393	0.166375	0.0518262608471	0.0554090391211	0.242264	0.0827114146008	0.107415	0.183944	0.101838	0.137938	0.0177959581519	0.180222	0.109015	0.245171	0.0682325	0.0529440122948	0.0620227142781	0.0768207079287	0.0098869266969	0.336322	0.108093	0.0631775416542	0	0.22647	0.0676419263015	0.100717	0.0697094080787	0.197488	0.143765	0.191246	0.0274358195064	0.367261	0.171691	0.100369	0.0537364610981	0.0963964383203	0.0845489426377	0.171209	0.248374	0.136679	0.196383
RN7SL708P	0	0	0	0	0	0.0880655942947	0	0	0.0798294589283	0	0	0	0	0	0	0	0	0	0	0	0	0	0	0	0	0	0.0492362336177	0	0	0	0	0	0	0	0	0	0	0	0	0	0	0	0	0	0	0	0	0	0
AC092903.2	0.211948	0.649469	0.489058	0.294499	0.343341	0.493332	0.628631	0.0893440911565	0.335396	0.27302	0.240966	0.241522	0.69788	0.206018	0.280927	0.337597	0.17756	0.224469	0.155142	0.369681	0.380149	0.539963	0.118967	0.369244	0.16221	0.267883	0.379246	0.844412	0.282699	0.352492	0.182729	0.338454	0.424576	0.415069	0.243085	0.378764	0.136725	0.421198	0.143508	0.232851	0.299353	0.49583	0.187385	0.122235	0.206383	0.3674	0.474963	0.0529574897384	0.228271
ANXA7	62.4352	39.8476	62.2678	50.9292	56.066	49.4431	62.5719	64.443	56.1114	53.3458	41.4697	51.2335	56.2364	54.7612	64.5373	56.8103	52.815	64.0567	47.5893	60.6153	49.6169	46.2484	62.3541	51.8465	56.0984	67.0383	55.8157	46.5298	63.5406	40.784	63.6749	59.4171	46.615	54.3003	60.3429	50.5818	39.9139	53.8392	63.6117	53.3615	58.4035	54.2462	61.3894	49.8372	59.7092	52.9374	42.5468	52.8028	53.186
EGFL8	0.360093	1.52201	0.484178	0.282539	0.344935	1.43664	0.488433	0.371165	0.774081	1.36773	0.363127	0.49578	1.16089	0.671267	0.30003	0.197998	0.472478	0.381366	0.394288	0.662491	0.776964	1.24621	0.387632	0.729384	1.06587	0.763737	0.938006	1.84187	0.644782	0.71065	0.260481	0.578962	0.284364	0.910282	0.844846	0.68999	1.00978	1.2809	0.210416	1.6312	1.04041	0.91707	0.259487	0.567546	0.312212	0.665886	1.00592	0.491771	0.402878
AL356801.1	2.28673	0	0.764937	1.09307	0	3.49297	1.12371	1.29762	1.38018	2.18091	0.262481	0.21047	2.88072	1.25671	0.317344	1.42193	1.1175	1.16434	0.675974	2.20136	1.20463	2.87552	0.0575953723259	1.00553	1.57061	1.62112	0.600883	2.86162	1.16333	0.0639941221245	0.16587	0.901201	1.57587	1.71577	0.470736	2.40048	1.19146	1.27446	1.11162	2.57869	1.93233	1.31319	0.362873	1.33149	2.44079	1.46741	2.31295	1.76903	1.76819
ZFP64P1	0.0110597375855	0	0.0549655335755	0	0	0.0450498078599	0	0	0	0.0373972	0	0	0	0.0150503844972	0.0114015810013	0	0	0	0	0.0135033011315	0	0	0	0.0168592032308	0	0	0	0.0342709	0.0172102076244	0	0	0	0	0.0116624722259	0	0	0.0166472049778	0	0	0	0.0242987704486	0.0213072570181	0.0114076975442	0	0	0	0	0	0.0138967
SNRPB	33.2933	79.2042	72.4625	39.5555	52.9987	64.8401	37.257	50.2994	55.2461	57.3662	48.0648	132.326	57.7286	30.6861	65.568	40.8097	41.3698	67.0702	32.8324	67.131	50.0319	73.036	83.857	88.3331	75.6953	40.2768	85.6689	69.8432	78.4284	98.1051	54.3521	84.9064	23.8005	67.7191	59.3166	70.0403	85.8519	62.6244	40.9798	52.3103	57.4884	49.2317	58.6954	79.3227	30.5868	52.9838	41.4188	78.6495	37.8802
AC092894.1	0	0	0	0	0.0156330427479	0.0168468411351	0	0	0	0.0186468	0	0.0131964266237	0.0301035108984	0.0112564935875	0.00852747804895	0	0	0.0525627529412	0	0.0100993979672	0.00944125946677	0.0368785	0	0.0378280394947	0	0	0	0.0256319086659	0	0.0120372820887	0	0	0	0.00872260398725	0	0.0188137525289	0	0	0	0	0.00908677628099	0.0159361378465	0.0341282109512	0.0333936594333	0.00805459856606	0.0125463717767	0.0152654537949	0	0.0103936510846
GCOM1	0.400459	0.0586652872332	0.0767262045426	0.317507	0.0813420543846	0.182938	0.224143	0.309219	0.158919	0.128661	0.0819088460862	0.0656784376729	0.249708	0.308129	0.212206	0.169004	0.135344	0.103056	0.396955	0.173641	0.153782	0.205791	0.132347	0.168302	0.284046	0.433218	0.0426158166209	0.171059	0.215485	0.0571862367921	0.111521	0.135965	0.256571	0.112477	0.380595	0.197912	0.0957678114125	0.0997873890778	0.461203	0.420937	0.197344	0.225324	0.115811	0.0755453606805	0.364433	0.289509	0.224474	0.265109	0.322131
FNIP2	7.315	1.66845	3.86663	7.84241	4.14136	6.4448	6.44825	7.06097	6.83697	5.56054	8.63433	1.89976	6.50274	8.63182	4.41257	4.62518	6.83211	8.27503	9.81125	6.18894	5.90512	4.19703	4.03539	4.71856	6.53465	8.6393	3.2361	4.32218	3.78013	2.10509	5.37375	3.08286	12.133	5.90974	5.24812	4.33188	3.33416	5.38799	6.05562	7.55793	6.94711	6.69574	3.74619	4.55163	8.1782	5.16413	8.52704	6.03398	6.37374
AP002008.3	0	0.00824605760573	0	0	0	0.0101784355215	0	0	0	0.00563295582716	0	0.0398647367855	0.0121251868404	0	0	0	0	0	0	0	0	0.0519890832616	0.00654543465938	0	0.0267738	0	0	0	0	0	0	0	0	0	0	0.00568339683083	0.00752245172752	0	0	0.00480419262752	0.0164700015391	0	0.00515485057177	0.0100878024148	0.00486638483137	0	0.00461150063422	0	0
CLDN11	1.45106	9.73262	8.95593	6.04341	4.08321	8.32467	4.1659	5.10078	9.37033	17.4377	2.79747	8.05618	13.7026	3.08302	9.11912	13.0675	4.55429	5.21644	1.15973	4.59272	5.81999	10.3458	9.90661	8.07679	4.89547	3.26167	11.5489	12.3004	6.7207	13.3871	3.62833	12.9298	4.29124	8.57288	5.28566	9.8109	8.59143	11.6109	7.80873	11.6372	11.8575	10.5236	15.3275	7.67296	6.80809	7.89666	7.73706	8.76098	11.0124
KANTR	0.296206	0.0724057735291	0.190829	0.296401	0.124401	0.904905	0.411735	0.30753	0.70888	0.828472	0.349232	4.26172	0.944895	0.440407	0.180955	2.35465	0.31095	0.26142	0.348512	2.01586	0.889033	1.1494	0.136499	0.418082	0.156728	0.275005	0.224853	1.13032	0.187786	0.0399114804934	0.0910349476078	2.29932	0.615338	0.64205	0.315605	0.673703	0.668777	0.756694	0.181988	1.02296	0.530264	0.269478	0.175394	0.348774	0.705046	0.474234	0.713671	0.709949	0.992499
HMGB3P26	0	0	0	0.0240074594757	0	0	0	0	0	0	0.0441977676984	0	0	0	0	0	0	0	0.0227647609005	0	0	0.0330132	0	0	0	0	0	0	0	0	0	0	0	0	0	0	0	0	0	0	0	0	0	0	0	0	0	0	0
KLHDC3	45.1581	90.1166	53.8798	39.834	73.7511	51.4503	45.479	36.3171	43.6948	43.5369	44.7829	63.9519	48.621	42.3683	50.561	42.218	46.9906	42.719	41.5584	37.2234	46.3896	55.4332	46.3709	51.6382	40.767	42.5478	54.0668	64.6678	43.5657	66.8797	55.8669	62.4774	41.1855	56.2826	52.627	56.3504	69.4181	51.2133	45.0606	45.8357	47.4687	44.5855	48.8245	48.7431	29.6931	52.2447	42.0237	61.2193	39.3298
CDHR4	0.114451	0.0134888087423	0.0304717240356	0.13694	0.0772508561964	0.0166498	0.0913921333119	0.0964904885838	0.0150926	0.0460716304928	0.0650600083476	0.0521682322171	0.0545441735564	0.0444993	0.0842772569744	0.03646	0.167793	0.0216449527998	0.0418877358333	0.00499062884056	0.0513194985811	0.0242980458692	0.0214138975198	0.0186927681727	0.0145987704015	0.35561	0.0325802835794	0.0126660364353	0.0254425959064	0.10112	0.0709208108638	0	0.0318428163968	0.0344822764011	0.0437547933941	0.0232420923196	0	0.0379073840816	0.0645778299795	0.0353639003941	0.0359219255825	0.0314994416113	0.0210806171818	0.00825075714419	0.0796037784303	0.0433986258642	0.0150869	0	0.0154081030464
AC079943.2	0	0	0	0	0	0	0	0	0	0	0	0	0	0	0	0	0	0	0	0	0	0	0	0	0	0	0	0	0	0	0	0	0	0	0	0	0	0	0	0	0	0	0	0	0	0	0	0	0
M6PR	15.123	8.05407	16.842	14.5938	12.835	24.6863	18.281	19.383	25.6954	23.7897	12.5312	15.5091	21.2649	12.2836	19.8709	19.8121	13.8375	20.5842	12.6984	26.6182	20.3749	22.0828	17.7983	19.6928	22.6662	20.5029	16.2184	16.1174	19.1706	10.6848	18.8814	25.1835	14.3998	26.8734	22.2554	21.5386	23.3146	23.4159	18.5224	23.1293	22.4527	16.4373	18.7659	27.3789	15.7925	16.2612	17.6028	24.6724	20.3313
AL109930.1	0.0535725134148	0	0.0887495977206	0.0578964423267	0	0.0727392615859	0	0.0526932692318	0.0989047301915	0.100639	0.0710583	0.0284889707359	0.173303	0	0.0736378353066	0.119464	0.0349071394969	0.0378248539811	0.0182998492321	0.152621	0.0815286660031	0.185768	0	0.0544431176153	0.159447	0	0.101669	0.11067	0	0	0.0404136184414	0.0332688606546	0.0278228807356	0.0376614089284	0.0238944080638	0.10154	0.0537585155224	0.207011	0.169276	0.0514990869919	0.156935	0.0344035683068	0.0552580045408	0.162206	0.0521658	0.0541712129473	0.131823	0.312332	0.179506
HEATR6	3.02771	2.6337	3.27675	2.65784	2.15834	5.67958	3.06667	2.83303	4.21679	4.67588	2.83229	5.67766	5.55768	2.86606	4.03577	4.25236	3.49915	4.36824	3.09182	4.74728	5.4504	8.11885	3.25582	4.41293	3.44327	3.4933	3.76206	6.18058	4.604	2.09477	2.13776	4.52243	3.98075	4.99631	3.78472	5.32786	5.30089	5.61266	3.9568	4.78705	4.77603	3.43076	4.44337	4.85435	4.55161	4.18948	4.58034	4.13423	5.27604
MYCBP2	24.3446	3.51194	7.27676	15.1921	5.36041	12.2782	14.1966	15.0937	7.86203	13.516	14.5756	4.46153	13.396	17.2077	8.35233	9.09765	14.9655	7.97082	16.4033	12.2432	16.9232	8.50728	7.04933	8.34193	9.05708	19.7458	5.25713	9.21605	7.9516	3.93277	7.04038	8.00169	16.5888	9.82599	17.995	10.9334	7.29482	11.2992	18.8862	14.2485	12.3855	15.5971	8.72229	8.87827	15.9686	13.398	15.4427	10.971	15.9926
MAPK15	0.0296144740386	2.0453	0.709619	0.0960141262145	0.0959467767602	1.20629	0.0337828765035	0.237189	1.35122	0.677123	0.0505034701579	0.614191	2.24276	0.0403001624151	0.828667	0.330195	0.554082	0.55559	0.0433543548563	1.52895	1.03818	2.18166	0.598419	1.25112	1.54121	0.0873366316253	1.37774	2.73989	1.106	0.88038	0.0191489	1.03251	0.0790985562274	0.695947	1.26803	2.56436	1.49648	2.10886	0.0534711194307	1.1916	1.25017	0.387153	0.506194	0.555077	0.296607	0.673772	0.542625	0.917537	0.749537
AC080038.3	0.119221	0.098357	0.148128	0.178949	0.0375529392647	0.418176	0.359649	0.34202	0.232332	0.462855	0.0263556	0.169066	0.466018	0.144212	0.191187	0.0738492839084	0.349572	0.126264	0.142536	0.153648	0.257032	0.275606	0.268916	0.100965	0.283868	0.361363	0.211171	0.42074	0.474109	0.173492	0.114919	0.148074	0.103196	0.377154	0.168387	0.286225	0.189422	0.406939	0.146498	0.267415	0.254658	0.133984	0.0888128993747	0.360975	0.219281	0.351613	0.25669	0.220105	0.166448
LDHAL6EP	0	0	0	0.0122242707041	0	0	0	0.0166885069658	0	0	0	0	0	0	0	0.0252237624128	0	0	0	0.0276209	0.0129104886672	0	0	0	0	0	0	0	0	0	0	0	0	0	0	0	0	0	0	0	0	0	0	0	0	0	0	0	0.0142128404595
TREML2	0.109633	0.0387629637057	0.0972966516501	0.0169259132827	0	0.0478466614672	0.106305	0.0346607452367	0.137344	0.105917	0	0	0.0807470611834	0.00532825544434	0.0968754562605	0.0174626047473	0.0841915381446	0.0124402760217	0.0120373326869	0.0286832689691	0.174292	0.0756444085476	0.0769217419616	0.0537176490584	0.00699211247426	0.103924	0.0936263812493	0.0727971046241	0.0182786790245	0.0284892	0.147686	0.0729457	0.0366028449169	0.111479	0.125739	0.151393	0.0412550206946	0.113474	0.105161	0.0526948	0.0301085461206	0.143324	0.222125	0.213393	0.0381264008442	0.0356329117267	0.0650330522511	0.143813	0.0344388057288
TMED10P1	0	0	0	0	0	0	0	0	0	0	0	0	0	0	0	0	0	0	0	0	0	0	0	0	0	0	0	0	0	0	0	0	0	0	0	0	0	0	0	0	0	0	0	0	0	0	0	0	0
AL353132.1	0	0	0	0	0	0	0	0	0	0	0	0.0201918891951	0	0	0	0	0	0.00670220124384	0	0	0	0	0	0	0	0	0	0	0	0	0	0	0	0	0	0	0	0	0	0	0	0	0	0	0	0	0	0	0
BRF2	4.03792	2.06369	3.01485	1.71617	3.81567	3.28191	2.84285	2.93036	2.33501	3.08345	3.90506	3.51987	3.32999	3.06618	2.98924	2.53836	3.07668	2.36644	2.60661	3.00837	3.33629	3.87754	1.56447	3.14906	2.65177	3.48822	2.7203	3.96998	3.25836	2.97893	2.40295	3.56064	2.34281	3.46763	3.72316	2.64227	3.82866	3.47539	3.04909	3.14764	2.65527	3.3978	2.25159	3.26687	1.58279	3.55964	2.68424	3.21987	2.76052
AC091078.1	0.00703227263391	0.00580161844602	0.0393182199312	0.0189996483748	0.0398712741065	0.0214835023341	0	0.0363135012873	0.0714057901591	0.217973	0.00699567604037	0.0617041509222	0.10237	0	0.0289985274746	0.0666471209468	0.0274928137022	0.0111715505639	0.0216194030635	0.0386369951602	0.0361191724011	0.0627044213362	0.0414461123673	0.117918	0.0627901968725	0.0311085216497	0.0600556181058	0.0653728690423	0.125845	0.148386	0.0371346601869	0.0393037614042	0.0438265230407	0.0370775905142	0.254059	0.0199931297272	0.0952652943007	0.00815209789572	0.0277753163211	0.0135202	0.0579383926864	0.0237091765269	0.0979225	0.0922662178439	0.0479332950292	0.0426651707086	0.0129779191088	0	0.0353446323529
DOHH	1.87406	5.64817	5.21548	1.32875	6.79701	4.10363	2.74212	3.22045	1.72993	3.88273	3.39454	6.90414	2.05659	2.94092	2.42894	0.700538	2.81632	3.87775	0.971341	2.76426	1.58262	2.22966	4.95861	5.25943	3.57878	3.41034	5.76037	3.20569	3.35453	8.34701	2.45157	3.65286	0.894528	3.50688	4.58761	1.86636	4.63891	3.5036	1.54029	1.9369	1.4637	2.20699	0.98327	2.20847	0.722555	1.51162	1.91919	3.04094	1.01405
WFDC2	0.205814	43.3752	44.0066	6.61209	0.247527	36.5251	0.61257	7.3705	40.1386	40.2482	0.353646	167.515	23.6961	1.84596	35.684	38.4793	4.40719	54.1561	0.671083	46.0197	15.0557	17.7817	79.3108	69.5784	91.3996	0.2621	108.623	40.2511	58.2017	103.383	0.0211718232645	43.0144	1.42843	66.0067	49.5954	22.7779	47.877	18.111	14.1149	20.9089	30.7895	16.5634	53.574	53.7994	29.9703	41.7883	21.0803	48.6618	23.0984
MIA-RAB4B	0	0.121504	0.0392115797903	0	0	0.0857009363518	0	0.0310414376923	0.0388429751335	0.0118571657647	0	0.100697	0.0638076858344	0	0	0.0117293573791	0.0616910553192	0.155978	0	0.154129	0.0360212088199	0.0938015285814	0.0275558005921	0.256578	0.0563579057527	0	0.0718712799919	0.114092	0	0.0765430101896	0	0.0195985802391	0	0.0332793247325	0.0844567197959	0.0598167111528	0.0475034563526	0.0487799250814	0.0166199899288	0.0202252991495	0.0346687501884	0.0101335164582	0.0325523151241	0.106172	0.0204871237734	0.0478681344677	0.00970703998432	0	0.0660914428202
DPPA5P2	0	0	0	0	0	0	0	0	0.0798294589283	0	0	0	0	0	0	0	0	0	0	0	0	0	0	0.0659144099557	0	0	0	0	0	0	0	0	0	0.13679	0	0	0	0	0	0	0	0	0	0	0	0	0.0398995054874	0	0
NALT1	0.582273	0.686249	0.959687	0.244002	0.920783	0.943872	0.18978	0.350643	0.438769	0.56254	0.307353	0.360197	0.994661	0.323417	0.29401	0.0662471517413	0.603945	0.289457	0.219195	0.333698	0.813788	0.671066	0.0933807323372	0.54343	1.03981	0.613283	0.811855	0.810091	0.351338	0.328558	0.242036	0.553462	0.185145	0.250615	0.683714	0.729742	0.536597	0.234182	0.319156	0.57116	0.509102	0.263276	0.110313	0.275843	0.254564	0.684907	0.515356	0.124703	0.313558
CDY12P	0	0	0	0	0	0	0	0	0	0	0	0	0	0	0	0	0	0	0	0	0	0	0	0	0	0	0	0	0	0	0	0	0	0	0	0	0	0	0	0	0	0	0	0	0	0	0	0	0
TRAT1	0.107399	0.0253155273252	0.260526	0.0663244054502	0.0966552	0.604127	0.0326710349984	0.218819	0.679814	0.824312	0.132279	0.0815902484684	0.347429	0.139192	0.500871	0.302221	0.229934	0.102911	0.0786140675084	0.0936631271124	0.437797	0.43322	0.14736	0.514539	0.292253	0.173449	0.163056	0.316952	0.0795835945925	0.148847	0.31636	0.600261	0.175302	0.442224	0.218982	0.197745	0.23094	0.249003	0.290876	0.412971	0.207871	0.497572	0.506415	0.583263	0.199198	0.131871	0.212361	0.617202	0.19921
AARSD1	0.75744	1.87178	1.0712	0.709179	0.705855	1.7417	0.680094	0.746725	1.25016	1.34945	1.05559	1.04132	1.76571	0.854995	0.798843	0.832854	1.09852	0.98702	0.679624	1.39358	1.19918	2.08529	0.73602	1.46855	1.35885	1.02424	1.60571	2.17403	1.31988	0.9143	0.534528	1.24205	0.734182	1.30666	1.00883	1.48855	1.53415	1.55379	0.738952	1.64751	1.54143	0.97844	0.648058	1.49016	0.842915	1.26004	1.19171	1.06837	1.02629
RNY1P7	0	0	0	0	0	0	0	0	0	0	0	0	0.142581	0	0	0	0	0	0	0	0	0	0	0	0	0	0	0	0	0	0	0	0	0	0	0	0	0	0	0	0	0	0	0	0	0	0	0	0
AC011767.1	0.127456	0	0.00989752137241	0.0172179191803	0	0.0162240373962	0.0254443550449	0.0235058083326	0	0.0179574328094	0.0158491070859	0	0.0193271	0.0216807140816	0.0164244586451	0.0177638696475	0.0778581916074	0.0168732	0.0163266677068	0.00972603759869	0.00909222954193	0.0355151197248	0	0.0121432	0.0142254808318	0.0234927159798	0.00907063083899	0.0246843334841	0.0123960152267	0.0115922809024	0	0	0.0496457563835	0.0168002834653	0.0532949828657	0	0	0.0277035711299	0.0377559475462	0.0382884976198	0	0.0767350075605	0.0164332697833	0.00803978584322	0.0310273260844	0.0120825502692	0.0367527792382	0.0557309873525	0.0100094125972
AC016903.1	0	0	0	0	0	0	0	0	0	0	0	0	0	0.0299215977504	0	0	0	0	0	0	0	0	0	0	0	0	0	0	0	0	0	0	0	0	0	0	0	0	0	0	0	0	0	0	0	0	0	0	0
Z84723.1	0.0167255281209	0.0275970905899	0	0	0	0.0681284	0	0.0246765374669	0.247027	0.0942590991259	0	0	0.162318	0	0	0.0186486160659	0	0.0354271594856	0	0.0204209042984	0.0190901533591	0.198848	0	0.0254960007461	0.0597359777232	0.0493255860741	0	0.181396	0	0	0.0883209220617	0	0	0.0881851877883	0.0447595121299	0.0760825231635	0.0503507959097	0.0775556635512	0	0.0321564	0.0183733911089	0.0966682410898	0.0690069776413	0.101283	0.0325726715621	0	0.0154333145417	0	0
RNA5SP55	0	0	0	0	0	0	0.495554	0.1526	0.190952	0	0	0	0	0	0	0	0	0	0	0	0	0	0	0	0	0	0	0	0	0	0	0	0	0	0	0	0	0	0	0	0	0.0996327338166	0	0	0	0	0	0	0
RNA5SP352	0	0	0	0	0	0	0	0	0	0	0	0	0	0	0	0	0	0	0	0	0	0	0	0	0	0	0	0	0	0	0	0	0	0	0	0	0	0	0	0	0	0	0	0	0	0	0	0	0
BOLA1	6.63698	11.0094	9.76355	5.03999	12.0751	7.60571	6.48698	4.7002	6.07753	6.76258	9.04974	10.8848	6.16193	6.3945	6.53194	4.38085	7.88801	6.84161	5.59527	5.41305	6.49456	6.8517	7.24377	7.01463	6.05249	5.0499	9.36098	9.80315	6.29313	10.3923	7.38997	12.0021	6.24581	7.67989	7.29399	5.66582	10.0433	8.771	6.31933	5.35929	5.21055	6.18869	4.49084	6.13578	3.97241	7.35542	6.05071	7.97099	4.60338
CRHBP	3.85605	1.36991	1.08314	4.22709	3.44331	0.854861	2.45302	3.03512	0.962254	0.74344	8.4153	0.257549	0.800143	8.80636	1.26485	0.786855	5.65324	0.561773	19.375	0.625107	2.35854	0.411281	0.199354	0.224998	0.980188	2.11524	0.336134	0.307295	0.308636	1.17463	3.657	0.343727	12.2745	0.155644	0.536946	1.65756	1.76346	0.32082	5.50182	2.12831	2.02171	2.10604	0.81831	0.502763	1.73367	3.14823	4.06461	0.806737	1.14754
HIST1H3C	0	0.0519040170949	0	0.16998	0	0	0	0	0.232302	0.0354560990873	0	0.40148	0	0	0	0.140296	0	0.266523	0.0322362307642	0	0	0	0	0.0479523323035	0.0561750739416	0.0463852530843	0	0.0487380453099	0.146852	0	0.0949211995185	0	0	0	0	0	0	0	0.0496982180596	0	0.0691125612029	0	0.0648934	0.0634967	0	0.0477128444938	0.0580532950887	0.165057	0.0395262205479
RNU6-260P	0	0	0	0	0	0	0	0	0	0	0	0	0	0	0	0	0	0	0	0	0	0	0	0	0	0	0	0	0	0	0	0	0	0	0	0	0	0	0	0	0	0	0	0	0	0	0	0	0
PADI6	0	0	0.0201131183482	0	0	0	0	0	0.00996202346392	0	0	0	0.00654588029136	0	0	0.00601643581758	0	0.00571477343121	0	0	0	0	0	0.00822554615056	0	0.00795673581704	0.0184327635872	0	0	0	0.00814119636939	0	0	0.00569007931222	0	0	0	0	0	0	0	0.00519786799961	0	0	0	0	0	0	0.00678016554474
HOMER2	0.242113	3.6622	1.38267	0.960034	0.148088	4.35184	0.386668	1.00798	3.84732	3.82347	0.245232	3.15465	2.91143	0.402557	2.81908	3.30125	0.722817	2.88118	0.352768	4.56631	4.77218	5.22963	4.09114	4.13628	3.16172	0.224592	3.11575	7.20091	4.46626	1.67836	0.273633	5.48326	0.857327	8.12714	3.74971	7.43207	6.78901	4.5611	0.979222	5.38693	2.97012	1.90734	3.82587	4.06163	1.63143	5.36153	1.98142	3.27682	5.17061
CARM1	5.98412	5.3918	7.05287	6.42634	7.04239	8.14477	8.72735	7.15044	8.54569	7.32057	5.91256	10.2737	7.42478	6.07789	8.10777	6.91809	8.40156	7.64081	5.39183	6.39564	6.78377	7.4267	8.16815	8.78584	7.12073	8.96516	5.8523	9.03321	7.36558	7.40746	7.02315	9.21294	5.76053	7.39357	9.9953	6.95708	8.85446	7.72763	8.20707	7.06371	7.13798	7.0056	8.00735	9.99365	6.57584	7.54467	6.80181	8.44619	6.26473
RTL6	8.88431	5.7068	9.64405	8.73176	7.12801	16.0194	8.49973	9.93495	10.8942	12.6286	6.5677	12.1429	13.2864	9.99282	11.3104	9.32868	9.92514	15.7882	8.68243	14.8632	12.3398	11.8044	15.0625	11.7605	11.0041	11.6398	10.9039	16.2219	13.0671	5.39947	8.2001	12.5847	6.95776	15.0104	13.4681	14.3926	13.9571	14.4121	11.7054	12.3651	13.3962	10.8313	9.45748	15.5681	9.29022	11.5447	9.85442	12.5718	9.9275
PPP1R21	9.28481	6.78156	6.16009	7.38663	6.19577	8.42348	7.9543	8.85709	7.77909	7.94099	5.69836	6.5931	10.3604	7.20932	7.12296	7.47651	8.11006	5.95345	6.53003	8.27003	8.97221	9.53229	5.96789	8.60362	7.81928	8.68036	7.55428	8.31839	6.58202	6.03281	8.74488	7.60282	7.53311	8.06403	7.4308	8.09306	6.71743	8.24601	8.42092	10.2943	9.70543	7.36646	9.49014	6.46059	7.96957	7.66237	7.25054	6.56593	8.7143
AC211433.1	0.0317884905733	0.037465	0.0620654896599	0.0441697	0.00858252399541	0.0554933881857	0.0797783755914	0.0469001560356	0.125759	0.117726	0.0271054802955	0.00724482431079	0.143232	0.0432586218267	0.0187263058525	0.0303801479851	0.0355079297447	0.0529043092915	0.0558444	0.166337	0.0466491734875	0.249704	0.0356860684169	0.0623027	0.0648765869758	0.0535703238992	0.0103418572896	0.0844313450891	0.0282665721292	0	0.0034257651038	0.0253810907417	0.0566034862033	0.0957740079527	0.0364584856443	0.0774654773517	0.0956965776843	0.126345	0.0645710251502	0.0611163500468	0.0848067202537	0.0481190758686	0.0421567916623	0.0687490644022	0.119393	0.0551035590782	0.0628553853569	0.0635415472239	0.108416
CCDC178	1.17298	0.943876	1.32458	1.57052	3.75117	0.617837	1.05201	1.36828	1.13611	1.24069	1.04617	0.60841	0.6589	0.747004	1.14074	1.05015	0.446156	0.211126	1.22573	0.772513	0.415496	0.493759	0.836246	1.15388	1.31047	0.796655	0.756643	0.689347	0.768783	2.1442	2.7396	0.409069	1.32791	0.420428	0.77703	0.190563	0.443571	0.532521	1.593	1.93856	1.23777	1.69487	2.2529	0.507363	1.77517	1.04733	0.943733	0.520474	1.13989
PRKXP1	0.218937	0.361246	0.157487	0.0996245377172	0.130665	1.85401	0.846535	0.306015	0.872219	0.935131	0.229261	0.349282	2.89356	0.329298	0.368255	0.565309	0.405445	0.524761	0.224361	0.886344	0.749671	0.34249	0.648949	0.737748	0.699635	0.441776	0.419868	1.55323	0.179311	0.201222	0.0521558997354	0.364949	0.592464	0.947779	0.477973	0.917296	2.86185	1.41594	0.309484	1.94956	0.759499	0.521695	0.463537	0.383782	0.482479	0.90884	0.180757	0.221695	2.47588
AL593851.1	0.0823492562895	0	0	0	0	0	0	0	0	0	0	0	0	0	0	0	0	0	0	0	0	0	0.107854	0	0	0	0	0	0	0	0	0	0	0	0	0	0	0.0954626240846	0.130102	0	0	0	0	0	0	0	0	0	0
MRPS6P2	0	0	0	0	0	0	0	0	0	0	0	0	0	0	0	0.0389604870781	0	0	0	0	0	0	0	0.0532659691264	0	0	0	0.0541387476281	0	0	0	0	0	0	0	0	0	0	0	0	0	0	0	0	0	0	0	0.122232	0.0439061530951
ZNF81	0.719715	0.255192	0.308222	0.623898	0.22863	1.57497	0.711666	0.786224	1.07146	1.72253	0.329041	0.283385	1.61242	0.723094	0.686708	1.21565	0.649555	1.20173	0.550803	1.54245	1.26366	1.0764	0.435209	1.09011	0.853185	0.90546	0.571917	1.51605	0.76729	0.200555	0.22757	1.11547	0.637023	1.5421	1.0081	1.05009	1.28154	1.41657	0.987066	1.6693	1.28687	0.74639	0.598625	1.23794	1.51048	0.815244	0.960839	1.41146	1.24298
SRCAP	7.83866	8.39178	9.41707	7.55725	5.33377	17.4716	7.97094	9.0617	11.264	14.4913	5.5021	11.7591	15.9214	8.99244	9.87467	9.63293	9.6121	13.1065	6.87511	14.9658	13.268	14.3457	11.0512	14.6143	11.4464	11.1399	9.54711	19.2303	11.1547	9.44352	4.66336	15.7499	6.49803	14.8927	14.4713	11.4732	17.3736	15.8178	9.80795	15.1374	13.9708	10.1527	9.86773	15.6061	10.8117	10.4445	11.2988	15.1227	12.0229
PRRX2	2.66269	11.8134	5.90594	4.796	8.66668	5.28239	7.2607	5.15068	4.77016	3.77928	1.62854	8.6689	4.06753	2.56326	7.99097	5.33292	9.46524	2.34999	1.85952	2.58875	4.2773	2.24233	10.5912	5.11126	4.06813	6.8492	7.01832	2.55167	7.2587	18.7999	9.90938	3.06825	1.79773	4.54448	5.42343	4.12714	3.90399	3.81836	5.25061	2.7208	5.05921	4.51235	5.24879	9.14694	4.19645	5.04086	2.67537	4.1914	2.15612
AP000907.3	0	0	0	0	0	0	0	0	0.100713	0	0	0.0870295983663	0.0661769163632	0.148472	0.0562382	0.0608243891093	0	0	0.0559033368948	0.13321	0	0	0	0	0.194835	0	0.124233	0.0845204076894	0.0848891675653	0	0	0	0	0	0	0	0.246336	0	0	0	0	0	0	0.165172	0.0531195677584	0	0	0.190826	0
AC026471.2	0.907979	1.10734	0.882889	1.23725	1.90253	0.522612	0.441333	0.582442	0.400854	0.511705	0.942526	0.251921	0.838073	0.510357	0.569766	0.85832	0.733103	0.501713	1.01138	0.530195	0.833584	0.733347	0.620447	0.421248	1.62144	0.523905	0.786652	0.519897	0.583597	0.77555	0.804077	1.2503	1.44543	0.645246	0.528231	0.987679	0.564505	0.686456	0.53014	0.664115	0.607135	0.722527	0.468273	0.219136	0.864916	0.80835	0.819615	0.483328	0.620049
AC008026.3	0.0302960357058	0.124971	0.00941047286903	0.0245559603073	0.0286285246806	0.0154256664875	0	0	0	0.0341475260102	0.0301383723497	0	0.0183760154401	0.0103069124061	0.00780811258963	0.0168897249196	0	0	0.00776162322441	0.0184948553283	0.0172896175121	0.0337674512673	0	0	0	0	0.00862427290667	0.0234696386906	0	0.0661310084521	0	0.0141105185202	0.0236013657324	0.00798677799184	0.0101344765309	0.0172266521398	0.0114004584763	0.0087801007506	0	0.0145617414498	0.0332809	0.0145917887839	0.0390615068224	0.0152883098108	0.0221253735655	0	0.0139776826488	0	0.0285505740689
AC096644.4	0	0	0	0	0	0	0	0	0	0	0	0	0	0	0	0	0	0.0141063844174	0	0	0.0101350882875	0	0	0	0	0	0.0101110122608	0	0	0	0	0	0	0	0	0.00504908914882	0	0	0	0	0	0	0	0	0	0	0	0	0.0111574702234
AC092979.1	0	0.0301733394993	0.0795231543932	0.0790514365761	0	0.0186220740411	0	0.0404702	0.472654	0.0206116785359	0.0181917261672	0	0.0110919	0.0248852892181	0.0659824167847	0.0305842578902	0.0178732454001	0	0	0	0	0	0	0	0.538828	0	0.0104113393576	0.113331	0	0.0133057085605	0.0275902496479	0.0170344095572	0.0284918891833	0	0.0734068660744	0.0831849935013	0.0137627882738	0	0	0.00878956600239	0.0100443	0	0	0	0.0534201027953	0	0.0674961931583	0.22389	0
AL391811.1	0	0	0	0	0.115529	0.124499	0	0	0	0.0344502523047	0	0.0487612643329	0	0	0	0.0681578260942	0	0	0.0313217277638	0.0373176336234	0	0	0	0	0.109163	0	0	0.0473554057267	0	0.0444781841717	0	0	0	0	0	0	0	0	0	0	0.0671519211687	0.0294422972271	0.0945787122637	0.0925430668336	0	0.0927185772432	0	0	0
IFT172	2.7332	5.84798	3.84718	2.47481	2.32681	6.57899	2.74046	3.10612	4.53173	5.68952	2.06067	4.55928	6.25229	1.91206	3.76484	3.49875	3.74233	4.85214	2.94599	6.21193	5.1976	7.10593	4.84751	5.44732	4.19656	3.34948	5.43058	8.36686	4.6531	3.39288	2.1524	6.18151	2.60399	6.00124	4.37174	5.58996	7.16713	6.75255	2.78392	5.31993	5.55189	3.46005	3.75098	5.04174	2.98811	4.40939	4.18067	4.99038	4.53653
SNORA50A	0	0	0	0	0	0.193615	0	0.140257	0	0	0	0	0	0.258734	0	0	0	0	0.0974197856182	0.580344	0	0.847662	0	0.144915	0	0	0.108247	0	0	0	0	0.177108	0	0	0	0	0	0	0	0.274157	0.208862	0	0	0	0	0	0	0	0.119451
AC073863.1	0	0.0748510562317	0	0.0245128796751	0	0	0.144899	0	0	0	0	0	0	0	0.0233832424395	0.0505802814699	0	0	0.0464880380494	0.0830808369615	0.0517778545493	0.101125	0	0	0.162021	0	0.0516548556199	0.0702853916575	0	0	0	0.0422572896735	0	0.0478365966038	0	0.0773839	0.0682827460319	0	0	0.0436085836048	0.0249168970652	0	0.0233957867179	0.0228922	0	0.0688069441647	0.125578	0.119015	0
OR2AO1P	0.0320814720532	0	0	0.0693416447386	0	0	0	0.0473324155382	0.118457	0	0	0.0511811781956	0	0.0873146376041	0.0330731	0	0	0.10193	0	0.0783392507329	0	0.0476766247422	0	0	0	0	0	0.149117	0	0	0	0	0	0.0338298511962	0	0.0729674818926	0.0965786	0.0371901537997	0	0	0	0	0.0330908149607	0.0323785916217	0	0.0486599977343	0.0296029	0.0561112856533	0.0806217203236
AC246785.4	0	0	0	0	0	0	0	0	0	0.0507751105396	0	0	0	0	0	0	0	0	0	0	0	0	0	0	0	0	0	0	0	0	0	0	0	0	0	0	0	0	0	0	0	0	0	0	0	0	0	0	0
RNU6-67P	0	0	0	0	0	0	0	0	0	0	0	0	0	0	0	0	0	0	0	0	0.152131	0	0	0	0	0	0	0	0	0	0	0	0	0	0	0	0	0	0	0	0	0	0	0	0	0	0	0	0
THSD7B	2.29663	0.13252	0.651005	0.795644	1.04807	0.969764	0.67188	1.10596	0.967329	0.713427	0.635373	0.646756	1.34314	1.52232	0.839805	1.0085	0.571917	0.490106	1.54615	1.23276	0.504185	1.09411	0.781409	2.03176	1.50596	1.32528	0.540004	0.933275	1.02959	0.420197	0.699642	0.513013	1.12622	0.788444	1.60688	0.432759	0.460537	1.36553	0.933534	0.704052	1.50408	1.1126	4.09279	0.478634	0.724338	0.681607	0.919317	1.30439	0.956311
AL359845.1	0	0	0	0	0	0	0.0125291833246	0	0	0	0	0	0.0285508419504	0	0	0.00874719673478	0	0	0	0	0	0	0	0.0119589857869	0	0	0	0	0	0	0	0.0146156887827	0	0	0	0.00892169150568	0	0	0	0	0	0	0	0.00791782307254	0	0.0118992591547	0	0	0
RF00019	0	0	0	0.10748	0	0	0	0.14673	0	0.448383	0.39574	0.158662	0.241291	0	0	0	0.194406	0.105328	0.101916	0.849981	0	0.295595	0	0.303206	0	0.146649	0.113243	0	1.23808	0.144725	0.0750242557733	0.370564	0.154952	0.41949	0.39922	0	0.299394	0.230579	0.157123	0.478017	0.109251	0	0.102582	0.301121	0.0968410581442	0.301692	0.275307	0.173945	0
AC073115.1	0.291628	0	0.150974	0.0525275993039	0.0459294094265	0.0494955125829	0.0388122069905	0.250986	0.0448665568037	0.0547837	0.0483516932339	0	0.235849	0	0.175374	0	0.0475052048793	0	0	0.148359	0.0832144090971	0.0722318788387	0.190974	0	0	0.286682	0.166033	0.112959	0	0.0353652	0.311661	0.0905513350147	0.0378642211515	0.0768802445418	0.0650359076624	0.0276371195514	0.0365800425171	0	0.0383946759822	0.116809	0.0266967	0.0234099468554	0.200535	0.0490547835472	0	0	0.0448494441381	0.127516	0.152681
DOCK7	5.79157	2.69021	3.50838	4.18289	2.33336	7.27169	4.80588	6.87138	5.42686	5.90728	3.30501	4.5444	7.29662	5.59667	4.97183	5.58805	5.69059	6.61294	5.86602	7.32938	7.0311	9.25831	4.89283	5.60293	6.70506	6.07836	4.13277	6.93766	5.73613	2.32793	4.18629	6.43602	5.26834	5.97514	5.83818	9.76927	7.42998	6.79874	6.52182	6.07509	6.79826	4.26214	5.55823	6.11946	8.40056	6.88849	5.74857	6.30878	7.5934
LINC02064	0	0	0	0	0	0	0	0	0	0	0	0	0	0	0	0	0	0	0	0	0	0	0	0	0	0	0	0	0	0	0	0	0	0	0	0	0	0	0	0	0	0	0	0	0	0	0.0177793623558	0	0.0484210928322
AC087623.1	0.871607	0.958766	1.3236	1.20361	0.18303	17.3572	1.27601	0.714418	4.73804	3.79321	0.337194	3.82392	10.7203	0.626	1.37278	3.88729	1.18318	3.2052	0.272921	4.46365	3.89643	12.3414	0.697616	6.56947	4.02094	1.17813	3.80447	12.679	2.56194	0.704654	0.219172	5.45784	1.65979	6.84225	1.74939	3.82717	6.55975	7.46575	1.56829	4.44538	6.35661	1.30605	2.4973	7.23292	4.76226	3.3785	3.46281	4.19227	6.17564
RF00017	0	0	0.0632428235725	0.0550092181686	0	0	0	0	0	0.0573718768696	0	0.0812047827276	0	0	0	0	0.0994990905345	0	0.0521617749767	0	0	0.0756444085476	0.0666655097001	0.155184	0	0	0.115918	0.0788635300094	0	0	0	0	0	0.0536749213861	0	0.231542	0.153233	0	0	0	0.0559158713669	0.0490318571932	0	0	0.0495643210974	0.231614	0.0469683155147	0	0.255831
TTLL13P	0.0231937039114	0.0437366499765	0.0123503412512	0.0322273379635	0.00626203121858	0.0404894095758	0.0052916694308	0.0782161495106	0.0367027291946	0.0522845705146	0.0395537172739	0.0475740987482	0.0442140494513	0.00901788799447	0.0512369868933	0.0221661407774	0.0194306	0.0245638595562	0.0203727691093	0.00809090672613	0.0491637496426	0.0837090097664	0.0390562160877	0.0252542395909	0.0414186795823	0.0293147191455	0.0301827449547	0.0975385432664	0.0360920371581	0.0385735969341	0.0174966870204	0.0370374	0.0206496828832	0.0139758380647	0.0620691235609	0.0640569218921	0.0398987	0.0422511409006	0.0209389724475	0.0382217724061	0.0618771739011	0.0414923609564	0.0307586842293	0.0367848018091	0.0354901878899	0.0301537351414	0.0244591535433	0.0231807771587	0.0208166025695
OR2J2	0	0	0	0	0	0	0	0	0	0	0	0	0	0	0	0	0	0.0215292	0	0.0124098734455	0	0	0	0	0	0	0	0	0	0	0	0	0	0	0	0	0	0	0	0	0	0	0	0	0	0	0	0	0
LCOR	1.0177	0.940352	1.19365	1.25444	0.558326	3.34238	1.46743	1.68682	3.22949	3.40452	0.99736	1.4937	3.56119	1.26779	1.7386	2.65328	1.25273	3.63625	0.978545	4.17071	3.22189	3.27718	1.60404	2.85449	2.84757	1.42862	1.77332	3.66713	1.71759	0.968133	0.81598	3.01625	2.03503	4.1516	1.92044	2.7525	2.88337	4.25656	1.60968	4.29003	2.66395	1.83966	2.33457	2.74213	3.08618	1.79764	1.93073	2.9151	3.73542
DLG5-AS1	0.0530958243838	3.63573	1.58328	0.545122	0.602081	1.45986	0.381587	0.430851	1.71543	0.897687	0.845112	2.07531	1.44923	0.108381	1.12211	0.82881	0.674632	2.41799	0.326466	3.14411	0.75753	2.91953	3.44224	5.05863	1.89634	0.274025	3.74842	1.23396	1.56984	1.50669	0.540729	1.0881	0.454993	1.34375	0.355227	1.78126	0.919083	0.861712	0.671079	1.32706	1.22487	0.792766	1.97159	1.3129	0.775524	2.01334	0.710408	0.232165	0.900662
LINC01869	0.0828771361375	0.888856	0.0686481931087	0.0895662911207	0	0.0281320648441	0.0220599296143	0.0611377034035	0.127505	0.0311377280446	0.0549638905992	0.132218	0.150807	0	0.0854387704519	0.0462031417273	0	0.0146288430995	0.0566200463422	0.101188	0.141891	0.0821097426115	0.0180909	0.21056	0.0986664760257	0.0611036506975	0.251652	0.470822	0.150461	0.160806	0	0.154402	0.150648	0.0436968911284	0.0554472802506	0.109958	0.187121	0.0960745639825	0.0872904599253	0.0663912731164	0.151738	0.0399169606637	0.0712372	0.0836446950227	0.0672507348224	0.0209508323578	0.0382370260921	0.144954	0.0173560647919
HAUS5	1.4623	5.98993	2.5512	1.71523	1.5744	4.49843	1.64371	2.14241	3.08063	3.38253	2.12374	3.82445	4.38841	1.35204	2.63155	1.9514	2.31065	2.79248	1.64471	3.97822	3.9545	5.70542	2.86944	4.29119	3.24369	2.00223	4.03503	5.78639	3.43703	2.85458	1.38178	4.58002	1.68692	3.02488	2.87019	4.39495	4.95047	3.98686	1.32819	3.70772	3.71647	2.30431	2.27296	3.21651	1.61987	2.55799	3.2064	2.86058	2.40078
CLLU1OS	0.0188466956814	0.155485	0	0.0611035338841	0	0	0	0.0278060691865	0.800273	0.0212426	0	0	0.0457257	0	0.0777169	0.0210136737885	0.0368407711309	0.0199600541417	0.0965677175224	0	0.0645336233814	0.0280082795497	0.19747	0.114918	0	0.194534	0.0643803229665	0.0292002	0.175966	0	0.597132	0.0702234842971	0	0	0	0.107164	0	0.152935	0.0297754630066	0.0543518060964	0	0.0181546526634	0.116638	0.0951062129996	0.0550554120645	0.0285859753454	0.0347812015765	0	0.0473623225808
PGCP1	0	0	0	0	0	0	0.0912287	0.0140463648468	0.0175765892633	0.0214616446611	0.0189419004422	0	0	0.0129557433558	0	0	0	0	0	0	0	0.0282970246997	0	0	0	0.0701927062505	0.0216813458788	0	0	0	0	0	0	0	0.0127389922225	0	0.0143303259345	0.0110365478507	0	0	0	0	0.00982002829836	0.00960866894223	0	0.0144403380611	0.00878494266622	0	0
ZC3H12B	0.237802	0.313353	0.252374	0.314106	0.143567	0.904739	0.284838	0.29481	0.710369	0.686836	0.206994	0.308244	0.991639	0.226975	0.708217	1.00902	0.545548	0.580654	0.187846	0.959743	0.742641	0.770609	0.512598	0.490885	0.406966	0.25325	0.575402	0.693383	0.44714	0.310007	0.16195	0.581476	0.514594	0.707009	0.433096	0.709888	0.425056	0.828924	0.383525	0.761994	0.870771	0.482002	0.623429	0.52501	0.710753	0.576101	0.647622	0.696091	0.859055
AC002351.1	0.0217657	0	0	0	0	0.0443293142998	0	0	0	0.0245327554291	0	0	0	0	0.0224384649672	0	0	0.0230515103387	0	0	0	0.0323462622409	0	0.0331791390181	0	0	0	0	0.10161	0	0	0	0	0.0229519024109	0	0	0.0327619236012	0.0252317036722	0	0	0	0.041933	0	0	0	0	0	0	0
OR8H1	0	0	0	0	0	0	0	0	0	0	0	0	0	0	0	0	0	0	0	0	0	0	0	0	0	0	0	0	0	0	0	0	0	0	0	0	0	0	0	0	0	0	0	0	0	0	0	0	0
STK32A	0.317568	0.233188	1.17131	0.614524	0.245099	0.670481	0.300056	0.360599	0.356071	0.534099	0.393653	0.206897	0.728125	0.242097	0.785035	1.06595	0.601268	0.206023	0.627015	0.401942	0.795146	0.434878	0.507381	0.238245	0.472092	0.232911	0.573644	0.267909	0.354458	0.338734	0.214479	0.442952	0.370442	0.350654	0.636275	0.287403	0.112619	0.518476	0.386139	0.385192	0.494973	0.515717	0.613959	0.24164	1.21587	1.15501	0.398892	0.70956	0.472149
MTND5P15	0.0370453674425	0	0	0	0	0.150897	0	0	0	0	0	0	0.0449396251521	0	0	0	0.0724148108761	0	0	0	0.0422828	0	0	0	0.132309	0.0546256	0.0421823319532	0.0573963800068	0	0	0	0	0	0	0.0495689152957	0	0	0	0	0.0356115940613	0.0813904374051	0	0.0764217675025	0	0	0	0.170916	0	0
PURA	6.00445	2.34772	3.15077	4.5294	2.85754	6.65368	5.66319	5.33974	6.89723	7.60973	3.85688	2.20733	7.31874	5.99507	4.6357	6.40973	4.90107	4.9354	5.44751	5.68195	7.3075	5.55833	3.2532	3.84464	3.98663	6.2802	3.25483	6.72205	3.66876	2.24968	3.45382	6.1971	6.33326	8.70481	5.50292	4.6866	5.37102	8.92985	5.51845	10.0172	6.43402	5.96795	5.76654	5.15196	7.05251	4.23743	6.31401	8.4086	10.7351
AC009052.1	0.0867706928688	0	0	0	0	0	0	0	0	0	0	0	0	0	0	0	0	0	0	0.0529710034318	0	0	0	0.0661355992508	0	0	0	0	0	0	0	0	0.0675965290355	0	0	0	0	0	0	0	0.0476598366684	0	0	0.0437871557837	0	0	0	0	0
AL133268.3	0	0	0	0	0	0	0	0	0	0	0	0	0	0	0	0	0	0	0	0	0	0	0	0.0341566873081	0	0	0	0	0	0	0	0	0	0	0.0299819	0.0254817116141	0	0	0	0	0	0	0	0	0	0	0	0	0
RNU6-831P	0	0	0	0	0	0	0	0	0	0	0	0	0	0	0	0	0	0	0	0.295053	0	0	0	0	0	0	0	0	0	0	0	0	0	0	0	0	0	0	0	0	0	0	0	0	0	0	0	0	0.151825
SERPINB1	16.6228	25.9521	22.756	28.8163	18.1402	19.6508	25.3597	26.3992	21.2923	22.3203	18.9473	19.5394	21.9088	18.6686	29.2545	23.2538	18.0438	20.592	18.9958	20.8771	19.3067	17.3879	26.4503	21.9124	32.1918	21.9172	33.3164	18.9437	29.7424	18.7535	30.8797	23.6974	18.6789	23.094	24.5906	23.7034	13.63	18.1315	23.4364	20.9404	22.8004	22.9076	34.6364	20.7579	26.7086	23.21	22.3407	27.2611	19.3956
TRIM50	0.2025	0.205615	0.264502	0.0897821	0.392521	0.0634496691424	0.530714	0.291104	0.153375	0.105343	0.103306	0.0414177004273	0.0629876673819	0.16958	0.240876	0.115786	0.294341	0.0109980699929	0.0266046000885	0.0570555145398	0.0711165713087	0.0154326745149	0.0680041745535	0.0395751	0.0463613562048	0.696729	0.0886845412752	0.0965365620356	0.0242394370036	0.219122	0.352524	0.0483667773372	0.0566290600675	0.0547527310525	0.0555808881549	0.0472383858678	0.0781549502775	0.0180573879292	0.459379	0.139758	0.0513348	0.120039	0.101758	0.0576443	0.131455	0.275642	0.100614	0.0817331859697	0.0848146973444
SLC23A3	0.0359034524783	0.752356	0.107061	0.0659621782983	0.0407127672562	0.409489	0.103212	0.0794569430515	0.450734	0.311602	0.0500032506535	0.108829	0.230838	0.0928309053227	0.0999356015395	0.0800632058812	0.0842191691056	0.0874561883496	0.0588684958359	0.201646	0.180309	0.24544	0.0282138952466	0.175137	0.160288	0.121766	0.179881	0.367139	0.189957	0.135843	0.0460437670811	0.140466	0.0559393658778	0.215803	0.168143	0.212317	0.20536	0.22059	0.0567230425507	0.352042	0.264253	0.0830042214523	0.214792	0.318877	0.185292	0.223274	0.198777	0.125592	0.2391
RNU6-148P	0	0	0	0	0	0	0	0	0	0	0	0	0	0	0	0	0	0	0	0	0	0	0	0	0	0	0	0	0	0	0	0	0	0	0	0	0	0	0	0	0	0	0	0	0	0	0	0	0
ZFP28	1.49421	1.48967	1.19314	1.2061	1.3454	2.35603	1.1458	1.54536	2.05012	2.0185	1.27251	1.04698	2.60649	1.49853	1.63022	2.22411	1.60537	1.40185	1.14367	2.08238	2.37622	2.42995	1.37426	1.65603	1.69501	1.35588	1.56631	2.71431	2.10303	1.0872	1.27963	2.39002	1.88613	2.26377	1.724	1.78569	1.79426	2.64766	1.73389	3.1187	2.67394	1.61971	2.65794	1.75129	2.05249	1.69837	2.05105	1.64068	2.50178
AC125437.2	0.00596623591945	0.00984427827689	0	0	0	0	0	0.0176049501264	0	0.00672471468614	0	0	0.0217128691898	0	0	0.0133044579778	0	0	0.0122280487716	0.0145688592734	0.00680973167815	0	0	0	0	0	0.0203806652308	0.00924381016261	0	0	0	0	0	0.0062913844172	0	0	0.0179608515174	0.00691630455989	0	0	0	0	0.0123078896439	0	0	0	0.00550528479037	0	0.00749666665676
AC116003.1	0	0	0	0	0	0	0	0	0.0333832282791	0.0203810583565	0.0719527295117	0	0	0.0738205572471	0	0	0	0.0191504855121	0	0	0	0	0	0	0.0322908466993	0	0	0	0	0	0	0	0	0	0	0	0.0272175980687	0	0.0285677868846	0	0	0	0.0373023732285	0.0182497516413	0	0	0.0166852477493	0	0
AC103974.2	0	0	0	0	0	0	0	0	0	0	0	0	0	0	0	0	0	0	0	0	0	0	0	0	0	0	0.0189224085497	0	0	0	0	0	0	0	0	0	0	0	0	0	0.0182553101892	0	0	0	0	0	0	0	0
CFHR1	0.0411933694411	0.0291295644415	0.0292465674782	0.00635973664763	0	0.167794	0.0187966264169	0.00868227740642	0	0.145924	0	0.0751061	0.0285551737425	0.0160162944718	0.0667332408264	0	0.0345099258021	0.0124648130552	0	0.0215548825981	0	0	0.0154146922748	0.0717648013719	0.0315265663041	0.0607420906342	0.147417	0.00911758608211	0	0.0856361943769	0.0621502710548	0.0219268594574	0.00916875996932	0.0310274	0.173232	0.00669228384222	0	0	0.23243	0.00565700788684	0.0452518977198	0.119042	0.928697	0	0.0458419	0.00892579840097	0.0434408817141	0.051463	0
BTF3	118.938	356.004	204.94	132.355	179.054	194.002	131.94	151.595	188.949	186.004	207.662	301.397	200.928	141.486	200.726	271.929	120.576	176.133	129.016	222.153	208.113	284.412	235.045	201.063	200.997	100.368	268.254	266.887	255.77	169.634	197.048	251.968	181.351	245.943	151.292	307.665	331.074	262.183	130.041	189.953	205.906	175.165	289.259	214.902	159.359	191.06	149.755	191.233	204.597
CCDC144NL	0.169324	0.0124170844156	0	0.0284651891455	0.0142226110681	0.0996248443025	0.0721120865622	0.0666180330451	0.0416805	0.0466522188514	0.00748635064041	0.0120058293439	0.0639042515987	0.00512045968487	0.0271534159876	0.020977	0.0441317270008	0.143461	0.0385596357511	0.0137823274354	0.0644209337015	0.0167756226174	0	0.0172075744267	0.00671942822759	0	0.0985441148395	0.0116597	0	0.0164268963079	0	0.0070100858888	0.0175876882881	0.150777	0	0	0	0.0436194178733	0.0178340811605	0.0904281601236	0.0413347826752	0	0.0038811404043	0.0265832383483	0.0183198	0.00570721160854	0.0243043262471	0.138204	0.0189118470841
SNORD14A	2.41528	15.0031	2.82438	4.60627	3.49064	19.6764	4.08424	1.88653	6.29512	6.72575	4.24007	3.17323	3.44702	3.09343	1.90406	4.75232	2.22178	1.05328	8.00769	2.42852	4.05404	5.48962	2.41901	2.59891	4.05942	3.35197	8.57414	12.327	7.2958	4.54851	2.78662	7.67597	6.19808	2.5469	3.23178	4.36241	2.13853	4.11748	2.69353	6.69224	5.46255	5.06375	8.49961	4.87529	5.53377	6.24933	2.35977	3.72739	7.14078
RNU5A-8P	0	0	0	0	0	0	0	0	0	0	0	0	0	0	0	0	0	0	0	0	0	0	0	0	0	0	0	0	0	0	0	0	0	0	0	0.128973	0	0	0	0	0	0	0	0.114461	0	0	0	0	0
AC091198.1	0	0	0	0	0	0	0	0	0	0	0	0	0	0	0	0.0057846630092	0	0	0	0	0	0	0	0	0	0	0	0.00803825707158	0	0	0	0	0	0	0	0	0	0.0120285970957	0	0	0	0	0	0	0	0	0	0	0
MIR6829	0	0	0.479513	0	0	0	0.616361	0	0	0	0	0	0	0	0	0	0	0	0	0	0	0	0	0	0	0	0	0	0	0	0	0	0	0	0	0	0	0	0	0.185499	0	0	0	0	0	0	0	0	0
RNU6-689P	0	0	0.300256	0.391748	0.456719	0.24609	0	0.356541	0.223075	0.817147	0	0.385533	0.586315	0.164429	0.24913	0.943062	0.236194	0.127968	0.123823	0.44258	0.413739	1.6161	0	0.736763	0.215775	0.712686	0.412756	1.49767	1.69223	0	0.0911509649582	0.450218	0.376519	0.891907	0.485034	0.137411	0.545624	0.280143	0.190897	0.92923	0.132735	0.581967	0	0.487797	0.470629	1.64944	0.22299	1.69068	0.6073
AC093833.1	0	0	0.0290482408453	0.0505329	0	0	0	0	0	0.0263516396471	0	0	0	0	0.0241020762939	0	0	0	0	0	0	0	0	0	0	0.0344743924369	0	0	0	0	0	0	0	0.0246535805282	0	0	0	0	0	0	0	0	0	0	0	0	0	0	0
AC084291.1	0	0	0	0	0	0	0	0	0	0	0	0	0	0	0	0	0	0	0	0	0	0	0	0	0	0	0	0.0365535339825	0	0	0	0	0	0	0	0	0	0	0	0	0	0	0	0	0	0	0	0	0.0296447
CYC1	32.836	35.1798	39.5695	31.7013	61.7109	31.6913	30.2978	26.1061	26.0323	24.4965	77.1693	51.9776	26.9605	49.3342	29.606	24.4149	43.7379	35.2818	49.3135	28.1419	31.6802	30.3917	33.7118	31.6931	33.27	29.7018	34.1989	33.3484	30.9981	37.6	34.42	35.6482	44.1225	26.901	33.802	30.4556	38.9901	30.977	31.999	21.9559	26.7369	32.5761	24.7063	39.8989	20.366	33.8781	40.4108	38.6422	24.6352
RNF144A	6.93679	4.56773	4.95336	10.523	9.61071	6.67952	7.44199	5.86129	8.11981	7.93122	6.3503	2.97935	7.80441	5.60461	6.89793	11.2686	7.17617	2.44745	9.80633	4.52125	7.30425	5.2034	4.70871	4.89285	3.67381	5.99939	3.48197	6.79883	5.16877	4.42381	6.68693	3.7211	11.9842	5.69095	4.86675	6.39407	5.06883	5.50835	4.95108	8.6306	7.77382	7.97693	10.1485	4.75337	7.72709	5.99539	6.6386	7.46193	5.91787
MIR3689A	0	0	0	0	0	0	0	0	0	0	0	0	0	0	0	0	0	0	0	0	0	0	0	0	0	0	0	0	0	0	0	0	0	0	0	0	0	0	0	0	0	0	0	0	0	0	0	0	0
AC006978.2	0	0.320309	0.192957	0.0629384748416	0	0.276759	0.0930094329683	0.143205	0.0358394	0.0656416969589	0.0386232744751	0.12388	0.141297	0	0.0800507398829	0.0865788601737	0.0379471005943	0.185035	0.0596805893877	0.0474034805486	0.221572	0.0576987380513	0.127125	0.118369	0.311999	0.0286251336601	0.0442091106657	0.240617	0.241666	0.0282496575144	0.0585774970002	0.289329	0	0.204706	0.233778	0.132459	0.1461	0.22504	0.0613392421096	0.391888	0.0853010890522	0.0747993497122	0.0600702631945	0.137147	0.170126	0.0883332391304	0.161216	0.0339532254028	0.121962
AC018618.2	0	0	0	0	0	0	0	0	0	0	0	0	0	0	0	0	0	0	0	0.10618	0	0	0	0	0	0	0	0	0	0	0	0	0	0	0	0	0	0	0	0	0	0	0	0	0	0	0	0	0
CEBPD	10.7918	40.6964	47.2249	41.1215	88.2018	14.7979	29.5027	46.5664	17.6223	30.7841	57.9301	13.0025	13.4516	28.8143	35.2488	7.5651	39.2784	28.9129	16.6922	22.8808	8.27946	15.0939	66.9314	52.9358	40.5364	28.2376	74.4396	10.0984	39.2768	61.5999	27.9877	17.031	44.3847	27.1667	23.0184	18.7331	8.39897	12.9163	23.7365	23.6129	11.4638	11.8365	28.257	6.62014	16.3291	35.8166	20.3543	44.2394	15.7008
UBE2D3P4	0	0	0	0	0	0	0	0	0	0	0	0	0	0	0	0	0	0	0	0	0	0	0	0	0	0	0	0	0	0	0	0	0	0	0	0	0.0446343638053	0	0	0	0	0	0	0	0	0	0	0	0
LY86	2.02077	5.64785	8.07027	1.25907	1.32499	3.04472	6.2076	3.20958	11.0589	4.96207	0.841026	4.57259	2.67652	3.08665	5.08054	4.75914	1.53168	3.18839	0.697321	2.34137	2.02404	2.3749	5.83339	6.89951	11.2494	5.71626	8.88698	3.03505	5.53506	4.95112	6.89876	7.06849	1.26903	2.42445	4.99397	2.79051	2.18815	3.47799	5.40783	2.34892	2.94472	2.42328	10.879	9.03203	4.45747	2.75228	2.18811	4.56224	2.83709
AC124276.2	0	0	0	0	0	0	0	0	0.0433981967628	0	0	0	0.313679	0.0319889081404	0.0242335421646	0	0.0919009781664	0.0248956311658	0	0.114803	0	0	0	0	0.293847	0	0.0802998210092	0	0	0	0.017733	0	0	0	0	0.294059	0	0.0272502	0	0.0903887005628	0.0516459320989	0	0.0727396277955	0	0.0686691139568	0	0.0216908220741	0	0.118147
AC012362.1	0	0	0	0	0.0330642027265	0	0	0.0258118585411	0	0	0	0	0.106116	0	0	0	0	0	0.0179284043898	0	0	0	0	0	0	0	0	0	0.0272242661881	0	0	0	0	0	0.0468188130939	0	0	0	0	0.0168179246649	0	0	0.0180454647215	0	0	0.0265358309701	0.0322867446299	0	0
RF00019	0	0	0	0	0	0	0	0	0	0	0	0	0	0	0	0	0	0	0	0	0	0	0	0	0	0	0	0	0	0	0	0	0	0	0	0	0	0	0	0	0	0	0	0	0	0	0	0	0
SIRPB1	0.278062	0.0630415233079	0.348121	0.0367029162104	0.0601734833728	0.203183	0.406792	0.178505	1.28926	0.186612	0.0675701219516	0.0372494110887	0.0489237652904	0.0519931	0.146611	0.364467	0.228206	0.173096	0.0783068905577	0.0596065108392	0.0460313712666	0.249201	0.289121	0.181197	1.08408	1.23006	0.0628406632973	0.134836	0.0462424	0.315064	1.10646	0.213541	0.0925998092715	0.0805784733467	0.15621	0.0362082111345	0.0607044934761	0.174704	0.42589	0.0489710576026	0.111924	0.0879208577022	0.523265	0.522714	1.06857	0.0515120120491	0.1704	0.181913	0.0453406177916
THAP12P3	0.00570557512685	0.00941418844926	0.00708900140663	0.00616608182473	0	0.0232406113805	0	0.0168358018199	0.0632012574216	0.0128618329434	0	0	0.0069214162304	0.0232929	0	0.0381695857518	0	0.00604262892373	0.00584690681557	0.0139323557129	0.0130244382582	0.0339164691458	0	0.0173948884173	0	0.0084132122761	0.0324837463629	0.00883995437881	0	0.00830285609206	0.00430412764807	0.0212591836839	0	0	0.0305376018327	0.00648850291322	0	0	0.00901410751214	0.00548475124774	0	0.0109921374467	0.00588508315498	0.0172752503401	0.0111115071128	0	0.00526476263933	0.0199583831582	0.0143382847707
LILRA4	0.0833734064137	0.167044	0.591937	0.0514872	0.0225098533532	0.618569	0.11413	0.333878	0.439779	0.86589	0.0118485033627	0.27552	0.108364	0.0486243191448	0.380637	0.391758	0.0465642911023	0.674854	0.0122055	0.625307	0.0543774796741	1.74348	0.623972	0.363121	5.82782	0.0526882	0.596731	0.239896	0.139006	0.190656	0.0179698816223	2.62945	0.0556713928676	0.100477	0.302802	0.1964	0.152386	0.379696	0.103494	0.125945	0.425228	0.114731	0.632688	5.33723	0.0695863890857	0.0993596360923	0.120893	0.281228	0.0673456885338
AC079779.2	0.0420677871067	0.0925490283125	0.0522679301109	0.181853	0.0265016	0.142796	0.0223948960076	0.0620660416331	0.0776648857469	0.3003	0.0557984832981	0.0447418976417	0.119075	0.0572469614226	0.0578240702408	0.0938094157413	0.191876	0.0148509730381	0.0143699466855	0.102725	0.144046	0.291748	0	0.0427514	0.100165	0.0413543145719	0.159671	0.369341	0	0.0204059348206	0	0.0783730643619	0	0.118294	0.0375261419484	0.39867	0.337711	0.243833	0.0221539778986	0.0943591369758	0.0462124663574	0.0135077	0.0578551	0.254744	0.0682718956548	0.0850758311798	0.0517568422591	0.0735775969142	0.158576
AL160411.1	0	0	0	0	0	0	0	0	0.0596725205489	0.0364311418122	0	0	0.117629	0	0	0	0	0.0684629857059	0	0.0394633975567	0.147567	0.0480341994277	0	0.0492710214419	0.0577199	0	0	0.0500783	0	0	0	0.0602166377848	0	0.0340835750802	0	0.0735147380068	0	0.112407	0	0.0932133474554	0.142026	0	0.0333389960729	0	0	0	0	0.169596	0.12184
AC091544.7	0	0	0	0	0	0.0729407553853	0	0	0.132238	0	0	0	0.0868915743938	0	0	0.0798636023209	0	0.0379296	0	0.0874535	0.0817545071831	0	0	0.0545939295755	0	0	0.0407801491736	0	0.334383	0	0	0	0	0.0755314683217	0	0.0407283867074	0.0539074310778	0	0.113163	0	0.0393424690504	0	0	0.0361456299821	0.0697470224862	0.0543213	0.0330469588386	0.0626394684717	0
LARP6	7.71912	6.36827	6.47869	8.98366	15.2088	4.50871	5.57283	8.63079	3.37793	3.42928	15.3579	2.78901	5.95278	7.17187	7.02419	4.36303	7.68103	2.10295	11.5005	3.2628	8.36673	2.73987	5.10979	3.13688	4.14452	10.8434	3.29209	3.00073	3.70208	6.45322	8.6082	3.24827	12.1102	3.21566	4.73137	5.12247	2.72953	3.98033	4.6192	4.75297	5.84318	4.70672	3.7865	2.73705	4.6581	7.14631	10.3233	7.15354	5.69491
AL592043.1	0	0	0	0	0	0	0	0	0	0	0	0	0.0298173558519	0	0	0	0	0	0	0	0	0	0	0	0	0	0	0	0	0	0	0	0	0	0	0	0	0	0	0	0	0	0	0	0	0	0	0	0
ANO6	70.7781	11.8877	25.027	52.5536	38.0062	25.7177	50.5458	50.9662	21.8575	28.6547	58.3525	8.8365	31.3564	80.7781	30.148	29.9983	47.7743	18.2219	71.7993	26.3415	45.2323	18.4787	19.1558	18.1887	28.2186	54.959	13.304	18.0927	21.8264	13.5458	35.3672	20.995	105.014	20.4328	34.6516	26.3278	11.7945	24.7209	46.5717	31.3843	35.9214	46.2609	20.1904	14.9247	49.4997	39.4914	53.2625	31.6662	50.7184
AC112196.1	0.0155394630258	0	0.0579219129354	0	0	0.0632971458993	0	0	0	0.0350299440502	0	0	0.0188509	0	0	0.0346523562955	0.0303759242738	0.0164574	0	0.0189727872869	0.0532092135092	0	0	0	0.0832498391467	0	0	0.0240761257481	0	0	0	0	0	0.0163863341732	0.0207927	0	0	0	0.0491009	0.0298760729024	0.0170704703452	0.0149688602489	0.0320567269932	0.0156833803168	0.0605256613402	0.0707090592077	0.0143388847845	0.217431	0.0390511457817
RACGAP1	2.28783	2.13944	2.28765	1.89017	1.68269	3.30979	4.41769	2.18085	3.47369	3.57572	1.70264	3.42464	3.11442	1.92525	2.68232	2.75007	2.41069	3.65889	2.42423	3.13456	2.96647	3.77251	2.27183	3.52705	2.36179	2.26461	2.99223	3.7143	2.78443	1.94977	2.79314	2.90951	1.93491	3.53673	2.15907	3.47995	4.61468	3.23335	2.08493	2.78096	3.16845	2.00675	3.77748	5.88887	2.7412	2.60913	2.26794	4.03675	3.26571
RNU6-1172P	0	0	0	0	0	0	0	0	0	0	0	0	0	0	0	0	0	0	0	0	0	0	0	0	0	0	0	0	0	0	0	0	0	0	0	0	0	0	0	0	0	0	0	0	0	0	0	0	0
MIR367	0	0	0	0	0	0	0	0	0	0	0	0	0	0	0	0.211991	0	0	0	0	0	0	0	0	0	0	0	0	0	0	0	0	0	0.200492	0	0	0	0	0	0	0	0	0	0	0.555412	0.288382	0	0	0
MTND2P26	0.0125644637876	0	0	0	0	0.0511790334191	0	0	0.0231963150822	0.0141617655247	0	0	0	0	0	0	0	0.0133067027611	0	0.0153404849589	0	0	0.0658232826582	0	0	0	0	0	0	0	0	0	0	0	0	0	0	0	0	0	0.0138023628058	0	0	0	0.0122345360143	0	0	0	0
AC092587.1	0.347861	0.0318872212646	0.192092	0.167083	0.109572	0.236158	0.339505	0.228101	0.285429	0.108912	0.0384500759349	0.215818	0.117219	0.0525976068078	0.0597688259664	0.0646429606229	0.188885	0.102336	0.237652	0.0943818177739	0.0882313216536	0.1436	0.202488	0.176757	0.379623	0.170981	0.0880217270653	0.209595	0.0902185323452	0.168738	0.174944	0.0720079375603	0.391433	0.163031	0.284447	0.0659325004545	0.31998	0.268836	0.274789	0.408708	0.0636889297183	0.204776	0.21927	0.136532	0.112909	0.175874	0.231823	0.101403	0.218546
ARHGEF5	0.906663	6.8823	2.80797	1.15756	0.84836	4.17739	0.773682	2.18683	2.9867	4.6688	1.10532	4.59813	4.9602	0.967695	4.10071	3.36474	1.31186	6.43444	1.08398	8.8016	3.31759	7.63197	4.59561	6.84611	4.46838	1.25501	5.53896	5.78079	6.40079	2.56441	0.667197	5.15019	1.17026	5.14124	3.66627	6.04747	3.9637	6.57416	1.70275	4.16133	4.26958	2.42532	2.63136	3.53913	2.62909	2.46726	2.56726	3.77399	4.02921
NPAP1P7	0	0	0	0	0	0	0	0	0	0	0	0	0	0	0	0	0	0	0	0	0	0	0	0	0	0	0	0	0	0	0	0	0	0	0	0	0	0	0	0	0	0	0	0	0	0	0	0	0
PRM1	0	0	0	0	0	0	0	0	0	0	0	0	0	0	0	0	0	0	0	0	0	0.0453153	0	0	0	0	0	0	0	0	0	0	0	0	0	0	0	0	0	0	0.0334967719981	0	0	0	0	0	0	0	0.0383143317104
Z69666.1	0.0484225963949	0.0532647965693	0.180491	0.0348872444815	0.0610099	0.0986202722626	0	0.0714418107188	0.178794	0.236507	0.0321137338333	0.0257503306028	0.0783217437108	0.197684	0.0831988026873	0.0719869174478	0.126206	0.0683775138136	0	0.0788282597887	0.12896	0.0959484632764	0	0.0492095095549	0	0.0476013458618	0.128653	0.150047	0	0	0	0.0300707304793	0.201186	0.255308	0.0647923274839	0.0734229593076	0.121477	0.299378	0.0255005837984	0.139645	0.0886556262621	0.0932890766073	0.0665947	0.162904	0.204321	0.122409	0.119151	0.112923	0.141969
OOSP1	0	0.0671891370898	0.0252971	0	0	0	0	0	0	0.0229487507478	0	0.0324819130911	0.0123495505339	0	0	0.0113506930858	0	0.0107815725521	0	0.0124294165533	0.0116194398004	0.0151288817095	0	0	0.0727179697323	0	0.0115918376785	0.0315454120038	0	0	0	0	0	0.0214699685544	0.0136216940458	0.0347313722867	0	0	0.0321668781457	0	0	0	0.0315014136122	0.0205489329505	0.0297385926585	0.0154409284149	0.00939366310294	0	0
AL136452.1	0.44176	0	0	0.159138	0.278297	0	0	0.130353	0	0.0331946622434	0.0585947626434	0	0.0714529803102	0.200386	0	0	0.172707	0	0.0603603	0	0.0672286494148	0.0875338486155	0	0	0	0.217134	0	0	0	0	0	0	0.0458855709626	0	0.0788134461877	0	0.0443293453738	0	0.139585	0.113243	0	0.0567384588933	0	0.0297234	0.0286773	0	0.0543505792288	0	0
RPL26P29	0	0	0	0	0	0.0601178372011	0.0471417673949	0.0435501448902	0	0.0332704491435	0.0587285406403	0	0	0.0401687202676	0	0	0	0	0.0604981317081	0.0360396324719	0.0336911	0	0	0	0	0	0	0.0457336452566	0	0	0	0	0	0.0311265525846	0	0	0.0444305539249	0.0342183378568	0	0.0567508964721	0	0	0	0.0297913	0.0287427798145	0	0.0272373336546	0.20651	0
AL590128.1	0	0	0	0.0488543406113	0.0854351	0	0	0.0666956764402	0.0834580706977	0	0	0	0.0548389132101	0.123034	0	0	0	0	0.0463254924618	0.165581	0.0515968130998	0	0	0	0	0	0.0514742442366	0	0.0703452192762	0	0	0	0	0	0	0.0514089	0	0	0.0714194672116	0.0869122120796	0.0993191001901	0	0.186512	0.0456243791033	0	0	0	0.0790659025115	0.0568016665916
PSMB7	42.4618	63.2814	60.2635	42.7693	66.7948	49.0679	51.6607	43.7219	44.2251	49.4501	59.0034	74.9785	47.5433	48.1346	53.9179	52.7004	45.8785	58.931	45.9826	49.0786	48.3246	52.7167	61.1845	54.6145	49.0312	41.98	67.7426	55.6775	63.7225	59.6856	59.0975	56.7863	47.0059	56.4334	48.7137	56.5492	58.4906	52.9557	51.745	40.3107	44.5392	46.8893	58.3423	67.616	42.0373	51.6751	42.4591	44.6816	44.3541
AL353801.2	0.0089534856215	0.0295464695651	0.0111244301852	0.00967613671387	0	0.0182351888463	0.0285984683088	0.0264196169833	0	0.0201834580677	0	0	0.0108614467992	0.0121841409122	0.0184604545575	0.0499147514505	0.0175019175871	0.0094824079925	0	0.0109316890739	0.0204386267958	0.0266117448353	0.0117264816231	0.0136484823939	0	0.0132024508432	0	0.0138721167745	0	0	0.00675426125383	0.0500415	0.0278999524274	0	0.0119802987799	0.0305462900305	0	0	0	0.0430347864522	0.00983561726259	0.0172494	0.0184703579352	0.0271092224866	0.0174367556215	0	0.00826173970965	0	0.0112501915826
AC008753.2	0	0	0	0	0	0	0	0	0	0	0	0	0	0	0	0	0	0	0	0	0	0	0.0437546239375	0	0	0	0	0	0	0	0.0252019463838	0	0	0	0	0	0	0.0387277312178	0	0	0	0	0.0689178213394	0	0.0325305880071	0	0	0	0.0419774590315
SMIM19	9.21211	12.0706	8.84374	7.27554	13.1992	7.92026	8.49138	8.50755	7.16776	8.13773	8.8661	8.72131	9.89139	9.00082	9.43113	9.70266	7.95693	8.57138	7.19619	7.97441	8.01504	7.44672	8.48739	8.17296	8.32214	8.3336	9.65109	7.98093	9.27565	8.5861	11.0685	8.89591	9.6845	9.13265	7.66026	8.91022	7.8063	8.86103	8.06765	7.0385	8.53348	7.78995	11.3497	6.42134	9.07885	8.12731	6.79737	6.55639	7.90235
RPS26P11	0	0.796906	0.50776	0.0401504063645	0.0702139247555	0.226997	0	0.0548131133963	0.342946	0.125625	0.295668	0.0592701575081	0.0901375	0	0.0383001384785	0.455659	0	0.11804	0.0761442002533	0	0	0.0552117234802	0.194633	0.3398	0	0.0547826	0.296125	0.0575613121333	0.289062	0.27032	0.0280263	0	0	0.274236	0.0994227094149	0	0.391449	0.301475	0.176086	0.0357139262281	0	0.107363	0.306565	0.0374958977688	0.0361762573527	0.112701	0.0342814716688	0.0649794486158	0
FUCA1	21.0954	25.4177	35.3448	16.0064	17.738	24.3378	70.72	31.9438	40.8	23.464	12.9055	21.8956	23.7366	17.4048	36.326	29.3871	19.3219	28.121	9.77339	21.5073	23.0758	23.4187	26.4708	23.8099	57.7255	42.1148	35.9878	25.1493	19.8632	23.3547	47.1982	50.3737	14.9184	31.4295	19.5053	20.7005	18.7476	27.0319	35.6831	23.6669	23.9023	19.8219	40.8342	41.0899	37.6819	11.8407	16.5632	29.1968	16.0231
LINC01844	0.0809135741279	0.143043	0.0718090173779	0.174888	0.163843	0.317816	0.101533	0.0426351440812	0.0960308779508	0.0586285697469	0.252976	0.0276611731956	0.147234	0.180894	0.0595817979012	0.0902169526441	0.0564880844787	0.0489677144074	0.28429	0.0705648592878	0.105546	0.300616	0.0302781215267	0.114533	0.227061	0.0596559557995	0.0526477741678	0.367137	0.0899362213365	0.0336419703256	0.100278	0.0430695665872	0.162087	0.0548506349078	0.0154667	0.315486	0.173988	0.0870984424482	0.0456548225805	0.150008	0.101583	0.172587	0.0715365137014	0.0524976092141	0.196972	0.0964281492876	0.15999	0.0505427986551	0.123455
MISP	0.0261452643831	2.14979	0.281534	0.235462	0.0247062141708	3.07957	0.00695924978732	0.507894	1.07801	1.40469	0.0173394680151	8.69671	2.47919	0.0889479245562	0.557037	0.37411	0.0936974920639	3.87195	0.0625167751321	0.952335	0.935038	0.576346	3.00765	3.39434	2.1555	0.0128509194591	5.46789	0.843922	1.22733	2.44135	0.0361593143767	2.22438	0.0814712463199	1.13038	0.746324	1.74929	1.31836	1.18204	0.371757	1.16032	1.90996	1.06617	1.88325	4.43308	0.568578	0.442827	0.780051	5.66274	0.279241
AC021755.1	0	0	0	0	0	0	0	0.0131824	0.0164955136279	0	0	0	0	0.0121589	0	0.0099622530884	0	0	0	0	0	0	0	0	0	0	0	0	0	0	0	0	0	0	0	0	0	0	0	0	0	0	0	0	0	0	0	0	0
BNIP3P6	0	0	0	0	0	0	0	0	0	0	0	0	0	0	0	0	0	0	0	0	0	0	0	0	0	0	0	0	0	0	0	0	0	0	0	0	0	0	0	0	0	0	0	0	0	0	0	0	0
AL590399.6	0	0	0	0	0	0	0	0	0	0	0	0	0	0	0	0	0	0	0	0	0	0	0	0	0	0	0	0	0	0	0	0	0	0	0	0	0	0	0	0	0	0	0	0	0	0	0	0	0
AC026271.4	0	0	0	0	0	0	0	0	0	0.336287	0	0.158662	0	0	0	0	0	0	0	0	0.113513	0.59119	0	0	0	0	0	0.154087	0	0	0	0	0	0.104873	0	0.226199	0	0	0	0	0	0	0	0.100374	0.0968410581442	0.150846	0	0.34789	0.124964
AC009884.2	0	0	0	0	0.0754149562189	0	0	0.0588733440182	0	0	0	0	0.242036	0	0	0.177968	0	0.0422611022876	0	0.0487202438972	0	0	0	0	0	0	0	0	0	0	0	0	0	0	0	0	0	0	0	0	0	0	0.0823185088221	0	0.0388559801196	0	0.0736416798811	0	0
ELOCP8	0	0	0	0	0	0	0	0	0	0	0	0	0	0	0	0	0	0	0	0	0	0	0	0	0	0	0	0	0	0	0	0	0	0	0	0	0	0	0	0	0	0	0	0	0	0	0	0	0
B3GNT2P1	0	0	0	0	0	0	0	0	0	0	0	0	0	0	0	0	0	0	0	0	0	0	0	0	0	0	0	0	0	0	0	0	0	0	0	0	0	0	0	0	0	0	0	0	0	0	0	0	0
AC104985.1	0	0	0	0	0	0.0519361197122	0	0	0.0470789116757	0.0287425	0	0	0	0	0	0	0.0996953412062	0.0270071	0	0.0622697	0	0.0378968042822	0	0.15549	0	0	0	0	0	0	0	0	0	0.0268903945406	0.0341214032312	0.0289998966496	0.115151	0.0591228086046	0	0	0.0280130795408	0	0.0789088664448	0.0257368292378	0	0	0.0235304775951	0	0
HNRNPA1P33	0	1.55906	0.0572680113634	0.149437	0.0435551618804	0.328558	0.110418	0.136007	0.425473	0.285734	0.0458522295908	0.73533	0.139785	0	0.427651	0.205567	0.0900989982024	0.0732224446052	0.30702	0.337655	0.683911	3.66464	0.543306	0.737748	0.452705	0	0.262418	1.96386	0.502072	0.301833	0.0173852999118	0.815769	0.251348	0.0729060429523	0.400881	0.891088	1.00598	0.774762	0.0728198489216	0.48739	0.22785	0.110999	0.736905	0.44193	0.134645	0.699108	0.19139	0.64493	0.63707
AL928654.2	1.07498	1.39021	1.9132	0.62797	0.823633	5.68053	1.53121	1.54314	3.21829	3.86416	0.693657	1.85402	5.70966	1.58147	1.0483	1.74928	1.36303	1.78465	0.565692	2.62498	3.38243	4.18815	0.64688	2.87876	3.11298	1.62797	4.33378	7.33732	2.35095	0.845585	0.416427	3.89717	1.22221	4.71809	2.5269	3.03971	3.10495	3.87321	1.69834	5.16688	3.31927	2.7427	1.70816	2.63904	2.48958	2.77624	2.27875	1.72772	3.13954
FBXO39	0.0797529123626	0.102349	0.126616	0.0909782340239	0.100484	0.297787	0.134446	0.0392219947812	0.212678	0.12485	0	0.226193	0.107498	0.162795	0.0319736591273	0.133384	0.0519659403614	0.107927	0.0817284562006	0.0757351015482	0.0960853606527	0.197536	0.0870444112259	0.216131	0.0553857737252	0.111067	0.0655864427936	0.253996	0.0551575948265	0.0709242600928	0.0267392823866	0.0907995909023	0.0483229470761	0.135493	0.0711427749343	0.42829	0.0800298120045	0.0513626867076	0.0139999778084	0.255554	0.116814	0.170721	0.438731	0.523195	0.336521	0.127687	0.106298	0.0929932067922	0.111345
NR5A1	0	0.00623394243893	0.0140827093987	0.0122493	0	0.0923376	0	0	0.0069751631267	0.00851692386024	0.00751697860913	0.0301373682245	0.0504159	0.00514140838025	0.00389492933679	0.00421255997046	0.00738537960134	0.104035	0	0.0461290444847	0.0129368981998	0.0505327638632	0	0.0287966227013	0.0472284300789	0	0.0430205547974	0.0878053913898	0.00587923223641	0	0	0.0844651845023	0	0	0.00505539200415	0.0171863794288	0.0170607094849	0.0394181	0.00596901450103	0.0254234729081	0.0373535	0.0145576758937	0.0116910564838	0.0190657107299	0	0.00573056080857	0.0209175081369	0.0264323	0.00474730468884
AP002892.2	0	0	0.0573702756694	0	0	0	0	0	0	0	0	0	0	0	0	0	0	0	0	0	0	0	0	0	0	0	0	0.0357702439685	0	0	0	0	0.0359710100939	0	0	0	0	0	0	0	0.0507236833114	0.0222394495126	0	0	0	0	0	0.16152	0
AC011270.2	0.0101402613627	0.267703	0.0755937749997	0.0219173982978	0	0.0722829	0	0.0149607556564	0.131046	0.125723	0.020175	0.169861	0.129162	0	0.219527	0.0791433	0.00991088980226	0.0644357512526	0	0.0928550530746	0.121526	0.625386	0.0863252992273	0.131389	0.0271623004588	0	0.311752	0.267084	0.197242	0.0590251667596	0	0.198361	0.0315980637688	0.155047	0.0271365512756	0.43244	0.885266	0.0940400438041	0.0160203667628	0.0292434031233	0.0501269	0.0390716603202	0.0784446966422	0.266089	0.0493699512108	0.0692116908951	0.0514625386463	0.0975456193338	0.159267
FTCD-AS1	0	0	0	0	0	0.0526632253882	0	0	0.0477380164391	0	0	0	0	0	0	0	0.0505455379915	0	0	0	0.0295133770931	0.0768547190844	0	0	0	0	0	0.0801253464895	0	0	0	0	0	0	0.0345991028764	0.0294058952027	0	0.0299752639625	0	0	0	0	0	0.0260971448471	0	0	0.0238599042815	0	0
A1CF	0.00134633273325	0	0	0.00436499263194	0	0.0219361555298	0	0	0.00497115655932	0.0106224301858	0	0.00429574399934	0.0114326256635	0.00732850129219	0.00277589257326	0.0060045320083	0.00263175767945	0.00570346647555	0	0.00657517818293	0.00768337423022	0.00400159945248	0.0052899217319	0	0.0072127320806	0	0.0153302445607	0.0229454027748	0	0	0	0.00752472824552	0.0440507215146	0.141971	0	0.0244973	0.0182386	0.0187286872618	0.00425408052119	0.0142364791837	0.0281005930664	0.00518758376635	0.00138869087048	0.00543520667439	0.0157317557748	0.0122524080518	0.00621157562258	0.0141286148818	0.00845843832407
RNU6-697P	0	0	0	0	0	0	0	0	0.223075	0	0	0	0	0	0	0	0	0	0.123823	0	0	0	0	0	0.431551	0	0.137585	0	0	0	0	0	0	0	0	0	0	0	0	0	0	0	0	0	0	0	0	0	0
ATP2C2	0.0158269177281	1.20706	1.02474	0.19575	0.0132940401605	2.47844	0.0870635089347	0.409935	1.38305	0.88402	0.0174939477696	2.65119	2.11622	0.0622199927105	0.636328	0.731357	0.216565	4.31153	0.0468547826368	2.36823	1.53548	1.40078	1.85176	1.46634	1.55448	0.0181515741463	2.87544	1.71106	0.919463	0.458073	0.0159191837604	3.71522	0.106856	2.29573	0.555317	1.3699	1.29702	2.07935	0.475087	1.31689	1.62272	0.696223	0.206782	1.29208	0.678098	0.504119	1.04176	3.10342	0.437509
CLSPN	0.29867	0.0354819736156	0.130623	0.165261	0.0677354809137	0.209251	0.484625	0.246765	0.308784	0.255846	0.0285231204588	0.617523	0.228984	0.0715331340785	0.13055	0.17583	0.172813	0.435248	0.129773	0.122525	0.0790877782018	0.273416	0.156469	0.287741	0.157874	0.257198	0.214934	0.0629334175902	0.301168	0.0799719559797	0.194667	0.120188	0.152632	0.204086	0.211009	0.0597791253428	0.276929	0.0969446	0.105697	0.11025	0.157486	0.11278	0.241524	0.863313	0.200089	0.112347	0.169766	0.13373	0.189143
NOS2P3	0	0	0	0.00767078858898	0.0268289276035	0.014456	0.00566788199807	0	0.0065520198242	0	0.00706096645634	0.0169854637492	0	0	0	0	0	0	0	0	0	0	0	0.00540993921953	0	0.0104662854887	0	0	0	0	0.00535446239392	0	0.00552944431858	0	0	0	0	0.00822818115909	0	0.00341159657628	0	0	0	0.0179091029695	0	0	0	0	0.00891862566303
LMTK2	2.29321	1.79502	2.46958	2.95378	1.75391	6.05636	2.26838	3.07654	3.89154	4.51253	1.9787	2.93851	5.56034	2.75873	3.6402	3.21937	3.36823	4.86785	2.84727	5.22839	4.2967	5.12561	3.6612	4.45105	3.78947	3.07065	3.13956	5.69882	4.07702	1.87546	1.56772	4.7836	3.0748	5.45994	3.72719	5.30587	5.11269	5.79563	3.16928	5.49822	5.05849	3.3687	3.3868	3.88644	3.50584	3.62846	3.73602	5.44351	4.51505
LINC02129	0	0.0616547717515	0	0	0	0	0	0	0	0	0	0	0.0226646375406	0	0	0	0	0.0395739801768	0	0.0912448498421	0	0.0277654331952	0.0734091306235	0	0	0	0.0425480747158	0	0	0.0815647625922	0	0	0.0291094879373	0	0	0	0	0.0433168554372	0	0	0	0	0	0.0188563185311	0	0	0	0	0
AC104564.2	0.0607938866964	0.0334366003543	0	0	0	0	0.0970913516566	0	0	0.0685225237846	0	0	0	0.0275766449486	0	0.0677839195247	0.0396125	0.107309	0.0207666000691	0.0742258261255	0.0693888	0	0	0	0	0.0597628182371	0	0	0.0315340638134	0	0	0	0	0	0.0271152843859	0.115227	0	0.187933	0.0320156232328	0.0194803233971	0	0.0976026	0	0.0204523078739	0	0.0307366443369	0	0	0.0509256321166
UGT1A7	0.0124107	0	0.277558	0	0	0	0.193251	0.0228881251043	0	0	0	0	0	0.0886661600724	0.00639714335997	0	0.00606497936064	0.0492894065557	0	0	0	0	0.170671	0	0.0332439962419	0.00915015071641	0.0777240088162	0	0.35728	0.0180602562079	0.00936227813825	0	0	0.0948810825366	0.00415156022035	0	0	0.0971120862718	0.0833312813973	0	0	0	0	0.0031314068691	0.0151059965908	0.00941203699877	0	0	0.00389855451049
AC079226.2	0	0	0	0	0	0	0	0	0.0460792	0	0	0	0	0	0.0257305949624	0	0	0	0.0255773954519	0.0304736660669	0	0	0	0	0	0	0	0	0	0	0	0	0	0	0	0	0	0	0	0	0	0	0	0	0	0	0	0	0
RF00392	0	0	0	0	0	0	0	0	0	0.11124	0	0	0	0	0.101744	0	0	0	0	0	0	0	0	0	0	0	0	0	0	0	0	0	0	0.104072	0	0	0	0	0	0	0	0	0	0	0.0961018134256	0	0	0	0
AL031710.1	2.40344	0.364659	0.377565	0.895663	3.86357	0.337585	1.76479	0.570619	0.102004	0.498204	1.42906	0	0.234589	0.451126	0.398714	0.0616041889697	1.40404	0.0292576861991	3.02917	0.0674587992422	1.19819	0	0.0361817	0	0	0.244415	0.0314564825891	0.128406	0	0.160806	0.354281	0.154402	1.16214	0.116525	0.0739297070009	0.125666	0.0415824414938	0.0640497093217	1.8331	0	0.546255	1.25073	0.113979	0.0557631300151	1.12981	0.335213	1.1726	0.0483180515348	0.381833
AC008537.1	0	0	0	0	0	0	0	0	0	0	0	0	0.0272763985706	0	0	0	0	0.0238132124194	0	0	0	0	0	0	0	0	0	0	0	0	0	0	0	0	0	0	0	0	0	0	0	0.0216592899601	0	0	0	0	0	0	0
EPGN	0.0071272509578	0.0117599509515	0.00885538984974	0.0154050070726	0.0269398520561	0.116126	0.0455305272745	0.0315462460781	0.0394746552694	0.0401666392637	0.0141803201767	0.159186	0.103753	0	0.0146950917205	0.0317869464585	0.0417962001033	0.166062	0	0.234953	0.0162697778904	0.0847350816807	0.233366	0.0869169066229	0.114549	0.0105095584441	0.251582	0.0110426331987	0.0332724355782	0.0103717044678	0.0268830023443	0.0929474012113	0.0555230585793	0	0.0476834383633	0.145895	0.0750959638003	0.041311	0	0.0411084222515	0.14876	0.192235	0	0.165445	0.166562	0.0540517615406	0.0591893987137	0.0498629506467	0.0358219992176
ZFYVE16	4.14115	2.94646	3.26992	3.99506	1.84628	6.86262	4.44454	5.16777	7.78487	6.11329	2.86835	3.16382	6.89704	3.5983	3.86328	4.29657	3.45982	9.43584	4.06339	8.43741	6.08371	5.89269	4.02457	5.32046	5.81983	4.65089	3.94983	6.29551	3.67582	1.74173	3.51372	6.13252	4.98629	6.83396	4.46791	6.07823	5.36902	6.20246	4.85119	8.11574	6.92597	4.29118	5.20927	5.79734	8.50091	4.01747	4.79134	5.5738	7.09712
RN7SKP60	0	0	0	0	0	0	0	0	0	0	0	0	0	0	0	0	0	0	0	0	0	0	0	0	0	0	0	0	0	0	0	0	0	0	0	0	0	0	0	0	0	0	0	0	0	0	0	0	0
HIGD1AP1	0	0.155146	0.0584133715906	0.101617	0	0	0.300336	0.138727	0.347186	0	0.0935385483653	0.225011	0.22813	0.127956	0.290803	0.209678	0	0.348539	0	0.172204	0.0536606856238	0.0698679264403	0.369448	0.143334	0	0.346624	0.0535332140061	0.0728412240814	0.146318	0.0684155341986	0.212796	0.437939	0.0732500569185	0.148728	0.125815	0.106931	0.141532	0	0.0742762	0.0451943502814	0.154938	0.0452876062803	0	0.0948987085349	0.0457794093046	0.213927	0.0433816441481	0	0.236295
AC105206.2	0.702927	0.497069	0.842173	1.0581	0.521901	1.78953	1.48346	0.703737	1.71486	1.55628	0.749217	0.961212	1.43135	1.33235	0.879936	1.09165	0.981467	0.531751	0.463075	1.318	1.08884	1.71617	0.854872	1.03326	0.806958	1.55476	0.686057	2.37264	0.859441	0.511456	0.606021	0.982174	0.391141	1.21774	1.51161	1.34182	1.43593	0.960373	1.34851	1.71344	1.26858	1.13659	0.82862	1.95095	0.880031	0.951941	1.11192	1.00989	1.70339
USE1	9.22728	18.5947	10.414	6.1384	17.288	7.83124	7.43195	6.67741	6.04826	6.26418	13.6075	12.0311	5.52905	9.61838	6.79307	4.07378	7.01733	6.09436	7.89168	6.11675	6.25232	8.14072	6.93064	8.41519	7.61684	7.07365	8.81118	9.58307	7.22487	10.7654	8.80632	7.87696	5.26174	6.58398	7.92036	7.43312	11.5355	6.54746	6.49497	5.91514	6.18115	7.00831	4.15263	6.82219	2.68773	7.53423	7.05197	7.80427	5.26585
AL136418.1	0.119343	0.0656386185416	0.0494266990382	0.0716530328966	0	0.216054	0.423551	0.0391281301783	0.0979241362854	0.328814	0.105531	0.0423098	0.112603	0.0902251255242	0.0956914229062	0.17742	0.388812	0.0983058256289	0.149477	0.0971406709088	0.211891	0.197063	0.0521016598887	0.0606412571592	0.1184	0.156425	0.105694	0.184905	0.165077	0.0385933782659	0.120039	0.17293	0.227263	0.153813	0.124202	0.12064	0.119757	0.215207	0.209497	0.305931	0.189368	0.166055	0.10942	0.107065	0.167858	0.261466	0.14683	0.278312	0.149956
AC103808.5	0	0	0.10431	0	0	0	0	0	0	0	0	0	0	0	0	0	0	0	0	0	0	0	0	0	0	0	0.031865	0.0433579	0	0	0	0	0	0	0	0	0	0	0	0	0	0	0	0	0	0	0	0	0
AC026371.1	0	0	0	0	0	0	0	0	0	0	0	0	0	0	0	0	0	0	0	0	0	0	0	0	0	0	0	0	0	0	0	0	0	0	0	0	0	0.0357700047286	0	0	0	0	0	0	0	0	0	0	0
MIR422A	0	0	0	0	0	0	0	0	0	0	0	0	0	0	0	0	0	0	0	0	0	0	0	0	0	0	0	0	0	0	0	0	0	0	0	0	0	0	0	0	0	0	0	0	0	0	0	0	0
CDH12P4	0	0	0	0	0	0	0	0	0.0809118922697	0	0.0871969518659	0	0	0	0	0	0	0	0	0	0	0	0	0	0	0	0	0	0	0	0.198369	0	0	0	0	0.348884	0	0	0	0	0	0	0	0	0	0	0	0	0
AC073592.3	0.0140990547846	0.0116317072116	0.0175176414258	0	0	0.0574299077298	0.0337755083734	0	0.0390441792032	0.0476743404303	0	0	0.0171035214592	0.00959318401157	0.0145348399024	0.00786007645524	0.0137801357665	0.00746597444993	0.0216724495814	0.0258211979651	0.0563232387273	0.0209527587471	0.0184656918908	0.0322384	0.0251777048964	0.0103949503913	0.00802706316885	0.0546111	0.0438794606608	0	0	0	0	0.0594697057015	0.0377307555904	0.0160337487474	0.0106110046996	0.0245163009508	0	0	0.0387204	0	0.021814	0.0569185274746	0.00686441524468	0.0213849	0.00650488121087	0.123298	0.00885783895594
AC087393.2	0	0	0	0	0	0	0	0	0	0	0	0	0	0	0	0	0	0	0	0	0	0	0	0	0	0	0	0	0	0	0	0	0	0	0	0	0	0	0	0	0	0	0	0	0	0	0	0	0
CCDC58	4.11709	9.22456	5.40056	4.03325	4.84211	5.39904	3.63056	5.02548	5.35891	5.65037	5.76044	6.21379	6.28794	4.06091	4.44282	5.10235	3.15548	5.19158	4.03695	5.71383	5.74716	7.39496	5.29521	4.87631	5.99017	2.75155	6.51765	6.8492	6.60254	4.92447	5.49104	6.71833	5.18016	5.4034	4.13168	6.27359	5.49488	5.88003	3.86058	6.44913	5.69407	4.86466	8.21063	6.03851	6.15046	4.7958	4.53693	3.78176	5.85239
AC008758.1	0.00286988529133	0	0	0	0	0	0	0.00423417612917	0	0	0.0114198005773	0	0.00348144931811	0	0	0	0.00560993762392	0	0	0	0	0	0	0	0	0	0.00326784325231	0	0	0	0	0	0	0	0	0	0	0	0	0.0027588116154	0	0	0	0	0	0	0.00264815807785	0	0
TRMU	1.26977	3.40202	1.57382	0.726095	1.28434	2.67082	1.33142	1.20725	2.0199	2.30485	1.37967	2.19781	2.62832	1.0548	1.22641	0.986225	1.14465	1.79522	0.833793	1.83065	1.97342	2.64732	1.11003	2.10708	1.98133	1.37472	2.28282	3.4643	1.66897	2.07876	1.11249	2.17325	0.749089	2.2262	1.94027	1.85233	2.34037	2.30084	1.15155	2.20275	1.7876	1.71893	1.1762	2.23334	1.02485	1.4725	1.32097	1.37186	1.367
RNU6-485P	0	0.19937	0	0.130583	0	0	0	0	0	0.680956	0.240403	0	1.17263	0	0.24913	0	0	0.127968	0.123823	0	0.275826	0.538701	0	0.368381	0	0	0.550341	0.748835	0	0.175834	0.364604	0	0	0.127415	0.323356	0.137411	0.181875	0.840428	0.381794	0.232307	0.26547	0.232787	0.373895	0.609746	0.470629	0.183271	0.111495	0	0.759125
PRORSD1P	1.06176	1.05501	0.663246	1.11576	0.643012	1.19472	0.505897	0.389462	0.920538	0.839701	0.933688	0.683167	1.25244	0.391153	0.610786	0.869894	0.768274	0.422458	0.438831	0.551485	1.35917	1.07227	0.460972	0.840558	0.366642	1.00339	0.821579	1.49962	0.675493	0.273165	0.398269	0.983575	0.786009	1.06395	0.808464	1.61439	0.935945	0.482814	0.463384	1.09961	0.902164	0.904108	0.901545	0.603881	0.702581	0.720693	0.611654	0.943912	0.788677
AC004865.1	0	0.0212687447916	0	0.0139305497655	0	0	0	0.0570537291981	0	0	0.0256461623135	0	0.0156370181237	0	0	0	0	0	0	0	0.0147125508939	0.0574686	0	0	0	0.0190073170664	0	0	0	0	0	0	0	0	0	0.0146589706893	0	0.0298856071411	0	0	0.0141601508746	0.0124168412035	0.0132957112953	0	0.0251033650224	0	0	0	0.0161966865854
VN1R108P	0.560769	0.231317	0.329015	0.48819	0.0294390913433	1.11037	0.348281	0.620511	0.920251	1.05343	0.309917	0.248506	0.812541	0.296765	0.417518	0.521038	0.33494	0.544404	0.478883	1.2362	1.24454	1.68988	0.142809	0.973548	0.890138	0.436413	0.585318	1.83419	0.727183	0.136007	0.15276	0.957662	1.04359	0.689884	0.937927	0.88572	1.38334	1.06539	0.61524	0.733728	0.770022	0.375123	0.530211	0.518799	0.758394	0.661541	0.689925	1.4712	0.704614
MIR5697	0	0	0	0.179133	0	0	0	0.244551	0.612026	0.373653	0	0	0	0	0	0.184813	0	0	0	0	0	0	0	0.505344	0	0	0	0	0	0.241209	0	0	0	0	0	0	0	0	0	0	0	0	0.170969	0	0	0	0	0	0.416546
SCG5	0.0706493619532	10.2486	1.70439	0.477197	0.133522	4.06485	0.21626	0.998917	2.70646	3.13215	5.21256	7.71127	2.54257	0.184271	2.83442	2.93428	0.448833	3.75362	0.126699	3.55099	1.43132	4.54969	4.24868	7.2336	1.45088	0.138902	5.64463	6.36697	4.42502	3.76114	0.599579	2.12787	0.587068	5.10322	1.63857	6.09945	3.91693	3.34423	1.51614	2.64869	3.33076	1.72406	6.267	8.48514	3.64609	2.25033	2.77062	2.46105	3.55088
AC068870.1	0.0631959262115	0.0173788603063	0.0130865	0.0739879586122	0.0398117	0.0750799547286	0.109338	0.0310793702027	0.0680582719091	0.0652941034515	0.0314335243997	0.0168032707233	0.0766627902799	0.0429993469912	0.0380037219281	0.0528466077272	0.0411776276917	0.0334645958644	0.0269838917395	0.0192896444269	0.0420760976888	0.0547844229726	0.00689736841703	0.00802786500071	0.0376178499226	0.0077655148748	0.0659625	0.0815940391951	0.00819500314174	0.0153273090873	0.00397277118148	0.0196225296244	0.0246155995755	0.0610866518749	0.0352333023181	0.0179669420791	0.0396345878189	0.0122098834878	0.0416007	0.0506250359567	0.0347111152599	0.0405836	0.0380241	0.0318906047011	0.0923047152984	0.0559144006552	0.0437350587644	0	0.0529377650353
RNA5SP128	0	0	0	0	0	0	0	0	0	0	0	0	0	0.151672	0	0	0	0	0	0	0	0	0	0	0	0	0	0	0	0	0	0	0	0	0	0	0	0	0	0	0	0	0	0	0	0	0	0	0
AC022146.2	0.0371518196478	0.490403	0.4616	0.0803008127289	0.0702139247555	0.226997	0	0	0.411535	0.293124	0.0739169563231	0	0.225344	0.151672	0.0766002769569	0.248541	0	0.0786930870182	0	0.181441	0.0424042774326	0.220847	0.437923	0.0566333579792	0.0663446993966	0.0547826	0.338428	0.46049	0.115625	0	0.0560526048881	0.276858	0.0578843840592	0.235059	0.0497113547075	0.295749	0.223685	0.172272	0.117391	0.249997	0.204061	0.0357876199054	0.114962	0.299967	0.108529	0.0563505146176	0.102844	0.389877	0.280091
MTND1P19	0	0	0	0	0	0	0	0	0	0	0	0	0	0	0	0	0	0	0	0	0	0	0	0	0	0	0	0	0	0	0	0	0	0.0432807302605	0	0	0	0	0	0	0	0	0	0	0	0	0	0	0
LINC00278	0	0	0	0	0	0	0	0	0	0	0	0	0	0	0	0	0	0	0	0	0	0	0	0	0	0	0	0	0	0	0	0	0	0	0	0	0	0	0	0	0	0	0	0	0	0	0	0	0
GFER	2.70413	8.01062	5.49405	2.21519	6.32004	4.42943	3.51947	3.4714	3.3223	4.9298	5.495	9.05027	3.47883	3.43104	3.9782	2.11912	4.07261	4.33149	2.97821	3.43671	3.49833	3.11766	4.68857	4.67956	4.28764	3.57589	5.79661	5.68064	4.61975	8.88549	4.17422	6.68725	2.39146	5.50513	4.75786	3.45276	5.36669	4.76905	2.66062	3.23315	3.10798	4.11583	2.59069	3.89952	1.27908	3.0506	3.19671	3.47566	2.22488
AL390726.5	0	0.569073	0.237423	0.0654796100911	0.00880837989002	0.816337	0.00744343695709	0.0550107	0.438832	0.336207	0	0.289984	0.554083	0	0.129729	0.140308	0.0728847	0.325779	0.0191047	0.375571	0.319179	0.685708	0.146501	0.69626	0.299627	0.0137450173162	0.56785	0.880974	0.319115	0.135647	0.00703183363412	0.382052	0.0653546830834	0.648743	0.124726	0.349818	0.491075	0.297159	0.0809969876884	0.304663	0.404473	0.112239	0.081725	0.512723	0.172457	0.36053	0.215032	0.350524	0.34552
PRAC1	0	0	0	0	0	0	0	0	0	0	0	0	0	0	0	0	0	0	0	0	0	0	0	0	0	0	0	0	0	0	0	0	0	0	0	0	0	0	0	0	0	0	0	0.0338045917708	0	0	0	0	0
WASH4P	0.269783	1.54087	0.464119	0.235489	0.490258	0.549456	0.198858	0.367415	0.363974	0.561379	0.371602	0.430398	0.302098	0.353008	0.256728	0.254525	0.425946	0.230774	0.255199	0.43074	0.426357	0.647652	0.475647	0.47452	0.389123	0.428412	0.614386	0.73952	0.597426	0.709688	0.438344	0.695923	0.291001	0.426729	0.597015	0.507405	0.734067	0.433029	0.196719	0.379038	0.490139	0.58972	0.214055	0.408422	0.21218	0.330505	0.430857	0.163335	0.156455
LINC00861	0.182955	0.234792	0.221703	0.0854354	0.0256126266404	0.368017	0.209222	0.0899762427448	0.467039	0.659376	0.0584207390646	0.104499	0.358944	0.153685	0.132726	0.168733	0.172194	0.0621955844987	0.0439784636683	0.0772169903276	0.14437	0.473293	0.0354990345153	0.175599	0.161341	0.139885	0.192894	0.405946	0.147622	0.230084	0.166983	0.281937	0.0914985861229	0.261998	0.0967131	0.125864	0.0543972	0.144011	0.192698	0.312665	0.129025	0.450384	0.342476	0.444527	0.250731	0.236389	0.170904	0.272587	0.258267
ZNF648	0.00354311680938	0.0759997707148	0.0748376300867	0.00765817561789	0	0.497912	0	0.0418195965183	0.143907	0.159742	0	0.13566	0.391131	0.0144647022285	0.0693999768757	0.161971	0.0207778314572	0.345223	0.00363088266486	0.475854	0.133453	0.500219	0.0649664435444	0.210641	0.11389	0	0.10893	0.323883	0.0827023816648	0.10312	0	0.237632	0.0662442279614	0.306369	0.123263	0.322345	0.42665	0.373767	0.0335861347589	0.146457	0.233532	0.0375431649761	0.0986739264423	0.203828	0.110403	0.0967332	0.186354	0.235486	0.253763
C1GALT1P2	0	0	0	0	0	0	0	0.017278	0.0216204784597	0	0	0	0	0	0	0.0130574096186	0	0.0124027148018	0	0	0	0	0	0	0	0	0.0266696265429	0	0	0.0170419129571	0	0	0.0182461645404	0.0123491214059	0	0.0133178873201	0	0	0	0.0112576506589	0	0	0	0	0.0114033854699	0	0	0	0.0147149244975
ZNF782	0.528678	1.24617	0.625587	0.686223	0.354199	1.81165	0.629896	0.841907	1.3272	1.60165	0.53984	0.821114	1.66612	0.380656	0.778598	1.11967	0.683491	1.35978	0.475844	2.3258	1.69533	2.83092	0.816977	1.69709	1.59847	0.60633	1.46834	2.466	1.00115	0.427412	0.504328	1.77706	0.910871	1.69017	1.04052	1.82594	2.02942	1.97803	0.715925	1.91186	1.55485	0.757161	1.36761	1.14055	1.06772	1.23888	0.898231	0.851284	1.3321
NT5C2	4.08226	1.94873	2.94418	4.68274	1.84348	8.86573	5.83881	5.38657	7.22181	7.95041	4.71457	5.30852	9.54238	5.07753	5.4079	6.97563	4.29872	7.66424	3.35339	9.44795	7.74182	13.2625	4.89994	7.35816	7.05714	4.80676	4.53127	11.8727	6.72705	2.05074	3.11359	8.81994	5.79778	9.00081	6.47223	11.2468	9.0811	9.28152	5.26099	9.0152	8.40423	5.55555	6.77126	7.07599	7.12484	7.65611	6.70539	7.70574	8.83471
PFN1P12	0	0	0	0	0.0457573891665	0	0	0	0	0.0272892448031	0	0	0	0.13179	0	0	0	0	0.0248110315432	0	0	0	0	0	0	0	0.0275686027185	0	0	0	0	0	0	0	0	0	0	0	0	0	0	0	0	0	0	0	0	0	0
RNU6-584P	0.272186	0	0.338183	0.294155	0	0.277175	0	0.200789	0	0.460183	0	0	0	1.11119	0.420898	0.606963	0.266029	0.144133	0	0.166162	0	1.01125	0	0.622371	0	0.200677	0.464894	0.632569	0.211776	0	0.20533	0.253544	0.21204	0.430529	0	0.154768	0	1.73541	0.21501	0.261652	0	0.131096	0.140375	0.274707	0.795116	0.412842	0.125578	1.42818	0.513009
RF00100	14.9209	43.5029	8.29876	3.58806	41.5607	3.34117	5.36476	4.32212	13.6291	12.9435	95.6651	18.5696	28.2405	5.26222	13.9325	10.8006	7.94069	7.28066	75.6519	8.29804	19.527	9.28758	8.33863	14.2305	3.2086	1.26712	10.5853	5.62814	244.525	15.4607	3.0055	1.6737	2.79944	16.3519	2.66549	3.99778	14.9335	41.6122	6.72638	3.1165	3.60429	3.01005	14.222	9.85542	25.0646	6.57616	36.6549	15.9861	13.6441
CASQ1	0.231721	0.519589	0.287906	0.17337	0.157207	0.181514	0.294159	0.24545	0.27423	0.736659	0.0945702235311	0.227493	1.10278	0.339588	0.557394	0.158993	0.394887	0.32092	0.170485	2.35039	0.949419	0.406172	0.303487	0.597773	0.689668	0.236552	0.44652	0.193317	0.212652	0.5793	0.201697	2.04781	0.120344	0.488698	0.294156	1.18245	0.277242	0.337497	0.272221	0.46264	1.71006	0.349127	0.962173	1.31925	0.653766	0.270358	0.0877202363289	0.457245	0.231435
GRPEL2P1	0	0	0	0	0	0	0	0	0	0.0429865980085	0	0	0	0	0	0	0	0	0	0	0	0	0	0	0	0	0	0	0	0	0	0	0	0	0	0	0	0	0	0	0	0	0	0	0	0	0	0	0
RN7SL122P	0	0	0	0	0	0	0	0	0	0.0484134774913	0	0	0	0	0	0	0	0	0	0	0	0	0	0	0	0	0	0	0	0	0	0	0	0.0452938	0	0	0	0	0	0	0	0.0413757200235	0	0	0	0	0	0	0
AL022314.1	0	0	0	0	0	0.170247	0	0	0.0514418280594	0.0314061567346	0	0	0	0	0.0287251038588	0.0621352595643	0	0.0885297228955	0.0285541	0	0.0318032080745	0.0414087926101	0	0	0	0	0.0951829774893	0.129513	0	0	0	0	0	0	0	0	0	0	0	0.0803563340132	0	0	0	0	0.0271321930146	0	0	0	0.0350113720802
AC098583.1	1.01403	3.42994	2.33081	1.31504	1.43732	2.06522	0.728756	1.42127	3.08893	1.20008	2.92537	2.83102	2.2142	1.10393	1.88166	2.43083	0.991089	0.536965	1.66263	1.60949	2.14117	2.78787	2.32414	2.08677	2.08244	1.27096	2.88659	2.12097	4.33933	3.02504	2.90682	1.79469	2.21186	1.6574	1.62819	2.364	3.43422	2.05713	1.44183	1.70587	1.78229	1.56287	4.4452	2.14918	1.9748	2.07635	1.30996	1.50752	1.14673
SLC1A6	0	0	0.00210092560652	0.00182740536422	0	0.0275507326122	0	0	0.0124870563534	0.0343060712853	0.00336425592472	0.0350690809007	0.00615377812376	0.00230105930908	0.00871596141152	0.0131974446158	0.00330535822597	0.0250714569679	0	0.0165162009131	0.00964994019524	0.0326677788418	0	0.0180432723041	0	0.00249337418489	0.0134778233013	0.00785953568757	0.0210502042511	0.00492133714481	0	0.0220516068267	0	0.0249631206447	0.00905024924834	0.0115377564227	0.0330875718086	0.0372436578138	0.00534291593579	0.0162548343283	0.0130026705847	0.00325767505286	0.00174413	0.0477844661077	0.0246978895346	0	0.0156028670425	0.0207023197526	0.0106233825825
AC025465.2	0	0	0	0	0	0	0	0	0	0	0	0	0	0	0	0	0	0	0	0	0	0	0	0	0	0	0	0	0	0	0	0	0	0	0	0	0	0	0	0	0	0	0	0	0	0	0	0	0
FFAR1	0	0	0.0625586735988	0	0	0	0.00893470104672	0	0.0309852984243	0.0189170792621	0.0111307229773	0	0	0.0152262219621	0	0.0124754480475	0.0109359	0.0177748989284	0	0	0.0127708252242	0.199536	0.0586171855087	0.0426404	0.00999046100822	0.0164987788989	0.0254809759441	0	0	0	0.00844063457423	0	0	0	0	0.0318107910025	0	0	0.0176771679987	0.00537795167779	0	0.00538904877848	0.0057704882861	0.0225851534808	0.0217902856923	0.00848549506142	0.00516224670737	0	0.00702954419957
AC090236.2	0.0117428	0.0968780700546	0.0437702375679	0.0126905916574	0	0.263077	0	0.0346502515203	0.108397	0.0926495886231	0	0.0374677834929	0.569807	0	0.0605288	0.104744	0.114772	0.0994920773201	0.0240673766468	0.172048	0.160836	0.436278	0	0.447512	0.27261	0.0173155	0.0133711479125	0.236519	0	0.0683533947488	0	0.0218770709481	0.0182959	0.22289	0.0157125807795	0.120188	0.106052	0.0680637238023	0.0185521958424	0.27092	0.257995	0.0226232365614	0.0605613007683	0.0474062576696	0.171517	0.0890553	0.130027	0.328615	0.0442650589788
AQP7P4	0.3226	0	0	0.254774	0.0937982564872	0	0.118895	0.0549183209076	0.0229069176771	0.0139850832292	0.271549	0	0	0.118193	0	0.0138343	0.0242540969249	0	0.0762903503498	0	0.0566475568006	0	0	0.0189140197474	0.110787	0.49399	0	0	0	0.0361118	0.0936003191029	0	0.0773273	0	0	0.0282206287934	0.0186761829358	0.0143835239744	0.058808	0.0357824750308	0.0545206576859	0.0239042067698	0	0	0.0483275913964	0.0188196	0.0686945420771	0	0.0311809532537
AL590640.2	0	0.0404792239583	0.0304814	0.0265129818118	0	0.0499651094765	0.0391804442485	0	0.0452922357107	0.0553034410811	0.146431	0	0.0595216	0.0333850084957	0	0.0547073	0	0	0	0.0299532429273	0.0280013	0	0.160655	0.0373973597282	0	0.0361752163522	0.0279347890924	0	0.0763519268045	0.107102	0.0370138643284	0.0457052279201	0	0.0258698862089	0.0328264733173	0.111597	0.0738542	0.113758	0	0.0471667792311	0	0.11816	0.0506094817047	0.0742802984262	0.0238886860697	0	0.0226374803429	0	0.0616519037769
NT5DC1	6.812	6.10586	5.92525	5.67955	5.613	7.23408	6.06532	6.81938	7.37395	7.71389	7.16193	5.90363	8.92669	7.97009	7.03897	6.91086	6.12369	9.56552	7.35779	9.86774	8.13243	8.75118	7.17494	7.3856	7.45802	5.28188	8.49984	9.88549	7.07417	3.63981	5.16948	9.66234	9.28504	11.7495	5.70182	9.66987	8.1261	8.82771	6.84126	8.44944	8.39061	6.05921	7.23067	6.85724	9.68702	6.28625	6.8831	7.31073	8.81944
MAP4K5	5.25297	5.32474	5.06786	6.23071	3.14249	10.6951	5.47635	7.08177	9.85145	10.2294	5.14124	4.7586	12.0305	4.78637	8.0303	10.7207	7.36957	7.21826	5.29616	10.13	10.4556	11.9972	7.66653	9.38089	8.48376	6.40732	8.08337	9.58192	8.25871	4.19988	6.0298	8.85706	7.83545	9.16768	7.19452	12.0556	10.4301	10.3851	6.13851	12.4643	11.103	7.72088	11.8148	8.43534	12.7463	7.51973	7.66836	7.62071	10.9688
PALM	29.9877	20.713	36.2548	24.0135	67.0353	14.1909	33.0448	35.2558	7.25815	13.907	41.6539	8.06897	10.2975	45.3991	19.9394	9.7862	38.2495	4.63912	34.5614	6.27827	16.3932	2.7373	18.7361	9.11597	21.2368	39.8217	9.61615	7.34314	17.1001	34.3067	33.9472	8.83988	20.7584	8.27416	34.4608	5.22895	6.966	6.85987	24.0108	13.9114	13.3359	25.8622	5.40776	6.09592	10.2209	24.5826	19.4489	15.5035	12.054
TRMT2B	5.29588	3.21961	4.94389	3.91088	3.742	5.48711	5.70305	4.25717	6.35722	5.09587	4.66885	4.01839	5.78623	5.39749	5.36096	6.43804	5.01716	6.15238	4.69518	5.24751	5.62246	5.55325	4.97343	4.84083	4.04822	4.54629	5.06453	6.62442	5.41792	3.04369	4.59637	6.59339	5.30047	6.33761	4.73551	5.73614	5.90296	5.38889	5.26391	5.51388	5.98227	5.54368	4.74228	5.11967	5.61009	5.51788	5.55456	6.07842	5.69686
AC010634.1	0	0	0	0	0	0	0	0	0	0	0	0	0	0	0	0	0	0	0	0	0	0	0	0	0	0	0	0	0	0	0	0	0	0	0	0	0	0	0	0	0	0	0	0	0	0	0	0	0
AC012506.2	0	0	0.0301382311209	0	0	0	0	0.0357879239435	0	0	0	0	0.0588515166157	0	0	0	0	0	0	0	0	0	0	0	0	0	0.0276203261758	0	0	0	0	0	0	0	0.0324569	0	0	0	0	0	0	0	0	0	0	0	0	0	0
CETN4P	2.31561	0.727763	0.616516	1.16188	1.92766	0.449153	1.27675	1.17948	0	0.714641	0.32908	0	0.769148	1.57557	0.625215	0.276628	0.969957	0.175172	1.80798	0.235602	0.75514	0.286771	0.0722091235131	0.210111	0.541509	0.650383	0.251115	0.256264	0.471868	0.521504	1.12296	0.154072	1.46032	0.145346	0.516405	0.313496	0.207469	0.415435	1.26301	0.582997	0.817635	0.902855	0.142171	0.0556442320833	1.42268	1.21256	1.14466	0.626795	1.31625
NPM1P36	0	0	0	0	0	0	0	0.0228442676191	0.114343	0.0174520439819	0	0	0.0375662974325	0	0.0159622134018	0	0	0	0	0	0.0176726808941	0.0230103949354	0	0	0	0	0.123415	0.0239896246975	0.0240942906742	0	0.0116804230545	0	0.0241242702426	0.0326549222325	0.0207180256745	0	0.0466122	0.0179492598578	0	0.0148843668591	0	0.0298301598253	0.0159707765619	0.0312540656851	0	0	0	0.0270812552315	0
MIR5587	1.70758	0	0	0.263629	0	1.98729	0	1.07971	0.450359	3.02447	0	0	2.66331	0.33196	0.25148	0	0.476845	0.516702	0.499966	0.595674	1.11371	0	0	1.11557	0.871244	0.719409	0.555533	1.13385	0	0	0.184022	1.3634	0	1.54341	0.97922	0.554828	0.734362	1.41393	0	2.57949	1.60785	0.234983	0.754845	0.984798	1.18767	1.85	0.450187	0.853315	0.919544
RNU6-329P	0	0	0	0	0	0	0	0	0	0	0	0	0	0	0	0	0	0	0	0	0	0	0	0	0	0	0	0	0	0	0	0	0	0	0	0	0	0	0	0	0	0	0	0	0	0	0	0	0
AC017007.1	0	0.0514037374121	0	0.0336682925659	0	0	0	0	0	0	0.0619833754228	0	0	0	0	0	0	0	0	0	0.0355582856544	0	0	0.0474901411488	0	0	0	0	0.0484788740072	0	0	0	0	0	0.0416856661161	0	0	0.0361147758585	0	0	0	0.0300098595833	0.0321339721185	0	0	0	0.0287468726283	0	0
AL109741.1	3.91394	0.582278	3.06924	2.11492	4.42609	0.588051	2.61303	2.60328	1.71762	2.02496	1.85104	0.204725	1.05078	1.87726	1.75287	1.3235	2.82202	0.747487	1.34792	1.33177	1.53792	0.476766	1.38658	2.73864	2.57806	4.06832	1.89957	0.994111	2.74573	1.49394	2.63795	0.537915	2.2493	1.31936	2.96196	0.255386	0.531182	0.892564	2.73698	2.99146	1.5859	2.93583	1.72072	0.809465	1.8431	3.21156	2.27942	1.06611	0.846528
PCCA	9.2687	6.27774	6.02616	7.80468	8.41802	5.75617	7.86642	5.42791	5.05926	5.96028	14.9145	5.73223	7.23072	9.75918	5.25708	5.76055	8.23587	9.7519	12.3173	7.52049	7.42258	5.80053	4.60713	4.79376	6.10216	5.83886	4.69728	5.59293	4.82185	3.71651	6.17494	8.10695	13.2594	6.9327	5.98518	5.91358	5.10876	6.26367	7.43093	5.57679	6.86311	7.31988	5.71155	6.80023	6.4793	7.0165	9.37036	5.79337	8.77155
AL589743.1	0	0	0	0	0	0	0	0	0	0	0	0	0	0	0	0	0	0	0	0.00582056011161	0	0	0	0	0	0	0	0	0	0	0	0	0	0	0	0	0	0	0	0	0	0	0	0	0	0	0	0	0
AC073651.2	0	0.129288	0	0	0	0	0	0	0.0361652	0	0	0	0	0	0	0	0	0	0	0	0	0	0	0	0	0	0	0	0	0	0	0	0	0	0	0	0	0	0	0	0	0	0	0	0	0	0	0	0
TBC1D3F	0	0.00749826046609	0	0	0	0	0	0	0	0	0	0	0	0	0.00936973510756	0	0	0	0	0	0	0	0	0	0.00811527430229	0.00670099789723	0	0	0	0.0198393025356	0	0	0	0	0	0	0	0	0.00717960197628	0.00436852243493	0.0049921375491	0	0	0	0	0	0	0	0
AC097382.2	0.0120268216162	0.0198442335126	0.0261501721656	0.00974814517314	0.00568242925928	0.0918544628864	0.0432169411792	0.0177441520576	0.0832639821612	0.0576120382146	0	0.0287804857853	0.0474165300733	0.0286412317071	0.0123985564563	0.0368765540484	0.0235095525542	0.0987140724131	0.00308118391723	0.0624072333455	0.0583403965794	0.0402146785907	0.0157516646175	0.0412501574862	0.00536929195116	0.0177342688536	0.0445073	0.0559014045276	0.0467877504953	0	0.0181454013963	0.0112030954018	0.00936919332678	0.0824346932172	0.0241389089835	0.0444507718181	0.0181028675526	0.104565	0.0285013501709	0.0549163907489	0.0495440627693	0.0289630040165	0.0248104156822	0.0303455172641	0.0468440467302	0.0228023012639	0.0194208523221	0.0420704151038	0.0642255123182
AC009227.2	0	0	0	0	0	0	0	0	0	0	0	0	0	0	0	0	0	0	0	0	0	0	0	0	0	0	0	0	0	0	0	0	0	0	0	0	0	0	0	0	0	0	0	0	0	0	0	0	0
AC022513.1	0	0	0	0	0	0	0	0	0	0	0	0	0	0	0	0	0	0	0	0	0	0	0	0	0	0	0	0	0	0	0	0	0	0	0	0	0	0	0	0	0	0	0	0	0	0	0	0	0
AC009054.2	0.103707	1.0267	0.644265	0.261514	0	0.211216	0.110418	0	1.14878	0.467565	0.756562	0.220599	0.461292	0.0470425119712	0.570201	0.539613	0.405445	0.146445	0.283403	0.675309	0.315651	0.770602	0.316929	0.210785	0.555593	0.101948	0.551077	0.214239	0.753108	0.402444	0.182546	0.0644028211602	0.430883	0.583248	0.0925109702578	0.511065	0.312202	0.320591	0.327689	0.398774	0.37975	0.665994	0.21394	0.348892	0.471259	0	0.19139	0.362773	1.12935
MRPL2P1	0	0	0	0	0	0	0	0	0	0	0	0	0.0170662994321	0	0	0	0	0	0	0	0	0	0	0	0	0	0	0	0	0.0409450966368	0	0.0262096355973	0	0	0	0	0	0	0	0	0	0	0	0.0141986642258	0	0	0	0	0
OR7E122P	0	0.0209759597109	0	0.0137387821188	0	0	0	0	0	0.0286577320056	0	0	0	0.0172998028291	0.0131056521047	0.0141744151612	0	0.0134637140031	0	0.0155215	0	0.0566775214487	0.0998999378396	0.0775158646087	0.158914	0	0.0289511	0.0196964961872	0.0791297255181	0.0184997757174	0	0	0	0	0	0.0144571756159	0	0	0	0	0.0139652225439	0	0.0262253656424	0.0256609093875	0.0123788963213	0	0.0234610661568	0	0.0159737233483
DISC1-IT1	0	0.0279954737874	0	0.0183364060562	0	0	0.0270972363766	0	0	0.0382479	0	0	0	0	0	0	0	0	0	0	0.0387314660015	0	0	0.0775922	0	0	0.0386394589283	0.0525756866729	0	0	0	0.0316098	0.0528708	0	0	0.0192952068259	0	0.0196688083744	0	0.0163102970176	0.0186386	0	0	0.0171241107921	0.0165214403658	0	0	0	0
RBM22P2	0.0498907567046	0.388078	0.292228	0.115538	0.0538797041123	0.2758	0.239035	0.0525770767969	0.210531	0.369533	0.042541	0.227409	0.37178	0.116387	0.117561	0.421177	0.0975244669076	0.166062	0.146076	0.0957215817252	0.154563	0.180062	0.12135	0.217292	0.0636382452867	0.0315286753324	0.389547	0.430663	0.144181	0.186691	0.0430128037509	0.14606	0.0888369	0.22547	0.0953668767266	0.0891578961493	0.386208	0.322226	0.0337805418233	0.280908	0.258372	0.212832	0.257302	0.266151	0.159622	0.30269	0.203875	0.0623286883084	0.232843
SNRPGP4	0.451662	0	0.140294	1.09826	0	1.95475	0.811497	1.41605	1.25078	1.20907	0.112328	0	4.2463	1.38293	0.0582028305262	1.76258	0.110361	0.298965	0.809988	1.99902	1.54655	3.85952	0.22183	0.946692	1.10903	1.08226	0.321433	2.2743	0.614983	0.164317	0.127771	0.736273	0.527784	1.3693	0.528807	1.02728	1.27471	1.898	0.535178	2.60509	2.54283	0.978924	0.174702	0.911691	2.25399	1.11323	2.44851	2.27116	2.05726
ZNF783	1.19754	4.32297	1.97273	1.60372	1.14434	4.08324	1.54416	1.95401	2.83546	3.31921	1.3462	2.85195	3.75892	1.47008	2.15601	1.79389	2.24697	1.99913	1.08932	2.98997	3.12422	4.40778	2.13992	3.32869	2.9658	2.12015	3.47795	5.05995	2.96726	2.74969	1.38771	3.53457	1.30578	3.06681	2.32255	4.35667	4.55411	3.79259	1.48199	3.30021	2.8401	2.29973	3.29325	2.86735	1.63029	2.75519	2.28099	2.19875	2.60852
AC018809.1	0.233794	1.50447	0.551917	0.101066	0.176741	0.761855	0.298707	0.0689872096272	0.690604	0.395275	0.186062	0.447581	0.652315	0.286338	0.385633	0.417082	0.228506	0.173324	0.119793	0.22836	0.773859	0.555911	0.0306203245277	0.142556	0.208752	0.206846	0.559049	1.44892	0.181905	0.374244	0.0529104	0.304894	0.182132	0.517725	0.344114	0.850803	0.527864	0.325229	0.22162	1.03383	0.35956	0.360335	0.53053	0.448323	0.478076	0.106383	0.280451	0.204456	0.587533
AC091826.1	0	0	0	0	0	0	0	0.0609423752777	0	0	0	0	0	0	0	0	0	0	0	0	0	0	0	0	0	0	0	0	0	0	0	0	0.0643570787623	0	0	0	0	0	0	0	0	0	0	0.0416887297877	0	0	0	0	0
MAF1	50.2304	85.761	60.2472	40.083	83.7576	44.9532	46.7166	46.3673	36.9834	42.6568	54.7793	57.7303	38.4213	51.5826	49.8934	33.0092	54.7665	32.8346	44.5129	38.1917	42.867	39.171	48.1064	46.481	41.5428	49.5817	49.7327	52.2315	45.4597	81.3122	56.7382	56.1583	44.9146	42.1334	53.3397	39.8841	48.1316	46.3564	38.6521	41.5258	43.3249	51.493	34.116	37.6251	21.9956	44.7061	41.8728	47.5659	32.4359
AC004875.1	0	0	0	0	0	0	0	0	0	0	0	0	0	0	0	0	0	0.0724476039215	0	0	0	0	0	0	0	0	0	0	0	0	0	0	0	0	0	0	0	0	0	0	0	0	0	0.0345200328665	0	0	0	0	0
YY2	0.202824	0.124524	0.281305	0.295657	0.178289	0.441902	0.301322	0.222692	0.383158	0.46785	0.150153	0.4214	0.452036	0.154051	0.335521	0.389178	0.433353	0.414624	0.270686	0.483754	0.441462	0.53274	0.290351	0.381082	0.598046	0.389494	0.370592	0.328862	0.271577	0.226513	0.220611	0.281201	0.360104	0.427754	0.473355	0.332573	0.248493	0.421032	0.335341	0.371811	0.538881	0.345316	0.248127	0.55222	0.270985	0.379179	0.417831	0.272245	0.391167
AL592490.1	0	0	0	0	0	0	0	0	0	0	0	0	0	0	0.00209996032622	0	0	0	0	0.00248705829883	0	0	0	0	0	0	0	0	0	0	0	0	0	0	0	0.00231651923765	0	0	0	0	0	0	0	0	0	0	0	0	0
RF00019	0	0	0	0	0	0	0	0	0	0	0	0	0	0	0	0	0	0	0	0	0.144673	0	0	0	0	0	0	0.196386	0	0	0	0	0	0	0	0	0	0	0.200255	0	0	0	0.261482	0.127927	0.123425	0	0	0	0
ATP8A2P2	0.0412271468031	0	0	0.0178218640495	0	0.0671724813625	0	0.0121651552691	0.0304451635454	0.0464682931278	0	0.0131543461816	0.0200050117067	0.0112205991564	0.0170005716716	0.0183869645649	0.0483535121093	0	0.0253490258496	0.0201343865085	0.0376446136392	0.0245072	0	0.0628456906146	0.0441734	0.0121583794755	0	0	0	0.0359967	0	0.0307228	0	0.0347791582451	0.0220657543855	0.0187537596956	0.0620554292701	0	0	0.0158526101115	0.00905780059132	0.0238279816207	0.0765436134328	0.0332871745499	0.0802891425941	0.0125063642136	0.0152167756897	0.0432643777774	0.0103605080645
LRRC56	0.135405	1.75653	1.69977	0.307805	0.105891	2.03502	0.0969394090092	0.557989	1.35335	0.968339	0.204373	2.27192	1.55197	0.133432	0.94825	0.463333	0.593257	3.73839	0.129189	1.48789	1.18309	1.589	1.71226	2.8043	1.6009	0.206548	2.19575	2.55365	1.19158	0.978424	0.257125	2.56611	0.109121	2.74737	1.6681	1.4549	1.53914	1.83489	0.604886	1.37795	0.979669	0.580201	0.471971	1.11212	0.250059	0.694033	0.749661	1.06164	0.598418
PPIAP45	0	0.0896325673362	0	0	0	0	0	0	0.0501449752512	0.0612288097684	0	0	0.0329494310464	0.0369619736916	0.0280009415767	0.0908532366738	0	0.0287659603806	0	0	0	0.0403648734687	0	0	0.0485041079622	0	0	0.0420826	0	0.0395257813122	0	0	0	0.0286416597312	0.0363435954584	0.0617771	0.0817671538617	0	0	0.0522203627201	0.0298374607714	0.0523281165003	0.0280159630865	0	0	0	0	0.142518	0
AC011120.1	0.0621578521031	0.205121	0	0.0223915727802	0	0	0.0661797888428	0	0.0382516157365	0.0233532960334	0	0	0	0	0	0	0	0.0219432646493	0	0.101188	0	0.0307911534793	0	0.0315839881038	0	0	0.0471847238836	0.0321015009974	0	0	0	0	0	0.0873937822569	0.0831709	0.0706872480834	0	0.0240186409956	0	0.0199173819349	0	0	0.0641134539864	0.0209111737557	0.0201752204467	0.0942787456103	0	0.289908	0
MIR181D	0	0	0.117253	0	0	0.192202	0	0.139233	0.174226	0.531841	0	0.30111	0.114481	0	0	0.105222	0	0.399784	0	0	0	0	0	0.143857	0.674101	0	0.107457	0.292428	0.146852	0	0	0	0	0	0.126274	0.107321	0.284096	0	0	0.0907185863313	0	0	0.389361	0.0952450541865	0.0918929748814	0.286277	0	0	0.355736
SLC25A15	1.2598	1.47481	2.02873	1.33867	0.691666	4.7589	1.20269	1.65102	3.65117	2.91132	1.34427	4.16562	3.73102	1.3217	2.26373	2.07167	1.7197	5.83631	1.51459	3.45439	4.14505	5.04137	2.074	4.46309	2.70218	1.2246	3.97492	4.67798	3.47177	1.09588	1.45474	4.56296	1.92994	7.31025	2.13772	4.80227	6.34561	4.59338	2.32391	4.27587	2.98433	2.12201	2.43191	5.79621	2.55625	2.6474	2.24701	3.08973	2.65301
AP000346.1	0.0832583557149	0.274752	0.059112	0.12854	0	0.314913	0.0569864603099	0.0526447933631	0.109793	0.294935	0.0236643061642	0.0569255238624	0.476145	0	0.122617	0.0530464773465	0.186	0.176354	0.0853207322065	0.0580877976916	0.325815	0.494925	0	0.235703	0.1062	0.157846	0.16252	0.47913	0.0370169875124	0.138468	0	0.19943	0	0.188134	0.254639	0.365207	0.250642	0.0413642096999	0.0751645542687	0.365879	0.535702	0.0572865304833	0.0245365196489	0.240084	0.0810720909947	0.0721618365665	0.0548756	0.0208029881493	0.313846
STAG3L5P-PVRIG2P-PILRB	0.294607	1.855	0.517505	0.347662	0.275192	1.71038	0.378566	0.614516	1.00027	0.736638	0.485087	0.42138	1.5076	0.640532	0.387495	0.358685	0.503072	1.24804	0.537876	1.32716	0.977853	2.41555	0.381415	1.28533	1.07639	0.394469	0.802017	1.79957	0.764069	0.581478	0.194143	1.26805	0.543428	0.856999	0.679658	1.82535	0.958248	0.887167	0.278195	1.29232	1.24245	0.544744	0.621723	0.570747	0.553957	0.945059	0.903027	0.213217	0.846729
ZNF385C	0.211783	1.68481	0.36964	0.209803	0.200126	1.1194	0.0805307882955	0.31246	0.558557	0.73317	0.205664	1.08198	1.21728	0.113221	0.634193	0.640933	0.517481	0.461938	0.139519	0.917324	0.823013	2.12819	0.54154	1.13377	0.837434	0.148708	0.904313	1.83985	0.725812	0.631056	0.106509	1.16018	0.23962	0.975715	0.46555	1.57982	1.22577	1.14862	0.179245	0.887054	1.05246	0.37644	0.826974	0.819353	0.390348	0.760996	0.646749	0.723188	0.687446
RPS3AP54	0.0176142	0	0	0	0	0	0	0	0	0	0.0350450964584	0	0.0854710036953	0.0239698902959	0	0.0392789651742	0.0344315653893	0.0373095	0	0	0.0402089606173	0.0261766754375	0.0230695360543	0	0	0	0	0	0	0	0.0132876747282	0.0984468192666	0	0.0557224660711	0	0	0.0265130553394	0.0816764685628	0	0	0.0193496339607	0	0.0181683902305	0.0355546932522	0	0	0.0162533407912	0.184846	0
AC027682.5	0	0	0.0303088248819	0.0263629083299	0	0.0993645762042	0.0389587	0	0	0.0274952013677	0	0	0.118369	0.0995881102484	0.0251480154538	0.0271988306017	0.0476844698033	0.10334	0.0499965692229	0.0297836962692	0.0835284257352	0.0362522259832	0	0.0743713531198	0.0435621799811	0.0359704509767	0.194437	0.0377949747592	0	0	0.0552065278332	0	0	0.128617	0.0652813261819	0.0554828211372	0.0367180804134	0.113114	0	0.0234498987309	0.0267974175985	0.0939931	0.0251615064701	0.0984797918758	0.0237535	0.111	0.0675280309853	0.383992	0.153257
LINC00839	0.0442578801453	1.67046	0.666742	0.436449	0.292753	1.38587	0.353412	0.481567	1.40947	1.62124	0.341214	1.47392	1.83214	0.33125	1.22049	2.69556	0.940835	0.386697	0.198425	1.12801	1.43336	3.7079	0.478212	0.640924	0.118552	0.293674	2.71503	2.64856	1.48932	1.56182	0.379776	1.07189	0.50855	1.52844	1.00673	2.23973	2.58142	1.02611	0.672999	1.18594	0.777893	0.618175	2.18551	0.474595	1.17436	0.956584	0.607473	1.04501	1.3138
RNU6-56P	0	0	0	0	0	0	0	0	0	0	0	0	0	0	0	0	0	0	0	0	0	0	0	0	0	0	0	0	0	0	0	0	0	0	0	0	0	0	0	0	0	0	0	0	0	0	0	0	0
HNRNPCL2	0	0	0	0	0	0	0	0.0332316436619	0	0	0.0224068822304	0	0.0136619592144	0	0.0116101465074	0	0	0	0	0.0137503127375	0	0.0334733097057	0	0	0	0	0	0	0	0.0163887385929	0.00849577809279	0	0	0.0118758101325	0	0.0128074456458	0	0	0.0355853094469	0.0216523455181	0	0.0108485119574	0.0116163749383	0	0.0109663219153	0	0	0	0
AC008813.1	0.0438265533473	0.0482091548611	0	0.0315759128019	0	0.0595064693652	0	0	0	0	0.0290657	0.0233062314269	0.0177219538735	0.0596403372109	0	0.0325771304382	0.0285568011252	0.0309437223529	0.0449121723528	0.0356731277349	0.0500226730392	0	0	0.0222693882223	0.0260880851864	0.0430832520172	0	0	0.0227330313141	0.0425181	0.0110205121475	0.0272165594507	0.0227613171216	0.15405	0	0.0332270002291	0	0.0338703547599	0	0.0280868843557	0.0320963419823	0	0.0301369456027	0.0884648977867	0.0711262008969	0.0443163369196	0	0	0.183562
AC006978.1	5.20716	11.7554	7.00345	4.68764	4.51463	9.70898	4.50108	6.39954	7.42763	8.14829	2.64735	8.75853	9.01127	4.4056	7.80913	5.03487	4.3828	8.79921	3.34985	10.0673	8.07193	9.23315	9.55056	9.32716	10.3091	4.54207	9.59173	10.4053	9.89633	5.41253	3.34326	11.8091	4.19526	8.81643	6.08428	9.22211	6.78124	8.68408	5.82653	9.60838	9.56433	6.75185	8.72109	6.65118	6.20285	7.18291	6.28401	6.08385	6.49021
RPS6KB2	2.44942	6.77497	4.74571	2.24873	3.44987	4.31473	2.78051	3.08305	3.84971	3.58179	3.15464	6.73481	4.36413	2.74999	4.01319	2.31013	3.57691	5.13884	2.41906	4.03717	3.85773	4.94698	4.62154	5.74462	5.00464	3.35967	5.30252	5.13342	4.35411	5.13498	3.62853	4.82395	1.98255	3.31352	4.58489	5.01294	4.93701	3.87691	2.91549	3.46895	3.99098	3.69644	3.30756	5.03609	2.11913	3.6815	3.59825	4.12484	2.72057
LINC00540	0.228072	0.0862396	0.112168	0.118105	0.116739	0.270961	0.341479	0.217319	0.105266	0.0963999342329	0.274153	0.0606424544295	0.103753	0.193979	0.112662	0.0582760685072	0.167185	0.0100643859913	0.175291	0.0696156958001	0.103042	0.0211837704202	0.0373385655211	0.159348	0.0848509937156	0.126115	0.167722	0.0957028210551	0.236604	0.193605	0.0824412071893	0.318677	0.118449	0.0651358288927	0.254312	0.0864561417206	0.0572159724192	0.0330488026048	0.150136	0.0776492420307	0.203566	0.100695	0.343069	0.71453	0.0508940511379	0.0648621138487	0.0438439990472	0.108036	0.0656736652324
AC079145.1	0.23898	1.06466	0.0890776923517	0.180788	0	0.535393	0.152666	0.105776	0.352961	0.377106	0.332831	0.53376	0.753756	0.0650421422448	0.271004	0.666145	0.420434	0.202478	0.14694	0.525206	0.600087	1.27854	0.250396	0.546444	0.426764	0.0352390739697	0.653085	0.703504	0.297504	0.173884	0.0721120388209	0.756882	0.52128	0.453608	0.415701	1.08709	1.04317	0.637182	0.18878	0.390543	0.393788	0.161144	0.394398	0.313552	0.372328	0.289981	0.308723	0.543377	0.450424
LINC01657	0	0	0	0	0	0	0	0	0	0	0	0	0	0	0	0	0	0	0	0	0	0	0	0	0	0	0	0	0	0	0	0	0	0	0	0	0	0.0165700740534	0.0225826065478	0	0	0	0	0	0	0	0	0	0
RPL12P3	0	0	0	0	0	0	0	0	0	0	0	0	0	0	0	0	0	0	0	0	0	0	0	0	0	0	0	0	0	0	0	0	0	0	0	0	0	0	0	0	0	0	0	0	0	0	0	0	0
AC116562.2	0	0	0	0	0	0	0	0	0	0	0	0	0	0	0	0	0	0	0	0	0	0	0	0	0	0	0	0.0556426017288	0	0	0	0	0	0	0	0	0	0	0	0	0	0	0	0	0	0	0	0	0
GRAMD2A	0.0466651289902	7.2677	3.23722	0.759275	0.0489962819629	4.98437	0.0745269087911	1.36933	8.27063	5.28606	0.0722124345711	6.28665	6.22074	0.165814	4.53547	4.27229	0.724685	9.78827	0.0292239822107	8.59696	3.10994	8.98847	7.05911	11.2749	6.51389	0.0382280710199	7.18517	5.37034	6.95906	4.64792	0.0508486032712	8.43782	0.589731	4.08155	6.44527	4.55211	4.58906	5.49977	1.15093	3.74573	4.55669	2.74455	5.6931	5.2278	2.70367	4.50239	2.71994	4.22602	5.6062
LIN28B-AS1	0	0	0	0	0	0	0	0	0	0	0	0	0	0	0	0	0	0	0	0	0	0	0	0	0	0	0	0	0	0	0	0	0	0	0.0601723528285	0	0	0	0	0	0	0	0	0	0.0437890002044	0	0	0	0
FIP1L1	3.58884	4.81463	4.27752	4.00323	2.82211	5.76291	3.69817	4.77872	4.64795	5.72816	3.24723	5.19031	6.18256	2.945	4.90637	4.47402	4.10343	6.7021	4.19151	8.66224	6.23696	8.12608	6.05139	6.69135	5.43303	4.45694	5.68823	6.58304	5.51729	3.55605	3.97255	6.22913	3.3971	6.25856	4.67418	8.08877	6.20274	6.30112	3.79514	5.99839	6.6625	4.62794	5.43171	6.16299	4.34805	4.65289	5.06054	4.94902	4.81988
AC007000.2	0.13274	0.131412	0.13194	0.200834	0.0501734000306	0.378483	0.29679	0.117505	0.294074	0.568535	0	0.0847064	0.418668	0.216763	0.0547369535544	0.414405	0.0518948028661	0.22493	0.0544110506943	0.194481	0.212108	0.433985	0.13908	0.40469	0.0948170652567	0.234879	0.302292	0.411321	0	0	0.020027	0.148378	0.289541	0.167968	0.106568	0.0905726	0.0799202571626	0.276979	0.0838848772998	0.408327	0.262472	0.204585	0.0547663179843	0.160763	0.180956	0.281868	0.367452	0.325031	0.533726
HMGB1	26.3783	29.4231	27.2914	23.7836	28.5981	29.4002	28.324	26.3685	32.597	32.8772	26.4725	26.7126	35.2406	25.1049	31.5496	31.0128	23.414	24.9846	26.0333	34.9596	31.5789	34.6384	31.5595	28.1093	31.1686	24.1297	30.8253	29.4984	28.322	23.9618	35.5081	30.3867	29.1189	34.0403	24.7991	30.5063	26.2843	32.8571	24.0097	36.3391	35.6767	29.7428	44.2252	32.2117	31.8947	23.3908	25.1899	23.8807	35.7783
EIF4E2P1	0.0507013068135	0	0	0	0	0	0	0	0	0	0	0	0	0	0	0	0	0	0	0	0	0	0	0	0	0	0	0	0	0	0	0	0	0.0534644314983	0.0678414	0	0	0	0	0	0	0	0.104593	0	0.0493699512108	0	0	0.177356	0
DKC1	6.40751	13.6989	10.6441	6.63877	6.78444	15.4995	7.61469	9.47621	11.6591	14.1911	7.49722	20.0322	14.5533	6.60138	14.0737	13.0572	8.37615	14.1552	6.89722	19.4735	14.2511	24.9645	15.0435	16.8715	12.1125	7.47514	15.853	20.913	18.9747	10.6314	9.39115	17.6452	6.52288	16.3225	12.4262	23.9452	24.1463	17.712	7.42586	14.732	15.507	10.9192	15.2362	21.2478	8.75233	10.4839	8.96946	12.4282	11.5646
AL158069.1	0	0	0	0	0	0	0	0	0	0	0	0	0	0.0386679109389	0	0	0	0	0	0	0	0	0	0	0	0	0	0	0.0442169949736	0	0	0	0	0.0599271649761	0	0	0	0	0	0	0	0	0	0	0	0	0	0	0
TMIGD3	0.648459	0.760858	1.69016	0.351956	0.277788	0.628061	5.09528	1.50525	1.62816	2.079	0.894517	1.0851	0.552399	0.352976	2.92061	2.34258	0.878857	1.30028	0.0620220480886	1.40752	0.559215	0.865172	2.40067	2.44708	3.42768	3.47629	4.14149	0.919852	2.24688	2.03409	1.47406	1.5034	0.655593	0.899575	2.77271	0.353972	0.38175	0.768425	1.30224	1.06664	0.756672	1.44085	2.85083	2.73712	1.57998	2.94193	0.332422	1.98102	1.23487
YBX1	241.883	198.216	216.435	173.025	330.283	135.451	270.897	202.639	146.763	163.385	230.588	215.932	109.861	240.608	196.315	152.624	224.05	129.661	176.082	128.974	139.806	155.83	203.618	140.624	174.894	210.676	171.885	145.523	229.447	197.365	305.061	128.109	155.493	135.805	212.13	154.96	210.477	147.679	171.832	138.542	132.32	177.758	155.923	206.519	128.131	173.848	139.383	161.043	155.761
PCIF1	11.3383	22.5851	17.4959	13.6555	15.0903	21.3254	10.2759	12.9063	16.8321	16.1479	15.143	21.5103	21.6671	11.3467	20.7649	14.693	15.7337	13.7351	10.9771	17.3742	19.3088	22.9621	19.0161	21.3982	16.9125	15.3569	18.1105	22.9747	18.3937	22.3445	12.0649	23.8472	11.045	17.1064	16.4182	17.8683	22.2718	20.3839	13.9282	17.857	19.303	15.8278	18.5638	16.1942	11.3417	16.3752	15.4841	19.1496	13.9036
HACD1	0.787734	1.45105	1.25837	1.13959	1.1658	0.933745	1.35125	1.15606	1.6005	1.57845	5.26569	1.17692	1.68873	1.92841	1.49526	1.8635	2.0694	1.08146	0.74745	1.57243	0.937159	1.28215	1.82868	1.36599	1.40671	0.762082	2.2353	0.716789	1.12203	1.44958	1.04071	1.25791	1.4676	0.782318	1.28269	1.24657	1.09787	1.6814	1.44865	0.973602	1.46513	1.87494	1.44447	1.36711	2.24027	0.929293	1.65758	1.06431	1.60777
LINC02017	0	0	0	0	0	0	0	0	0	0	0	0	0	0	0	0	0	0	0	0	0	0	0	0	0	0	0	0	0	0	0	0	0	0	0	0	0	0	0	0	0	0	0	0	0	0	0	0	0
AC008808.2	0	0	0.0846942558212	0.0736678809218	0	0.0462769994624	0.0725767807345	0	0.125847	0.0256106445077	0	0.0362495866658	0.192948	0.0309207372183	0.0234243377689	0.0760037621384	0.0888322284561	0.0481286367001	0	0	0.0778032788043	0.0675349025346	0	0.0692738	0	0	0	0.0352044580358	0	0.165328	0	0	0.0354020485986	0	0	0.10336	0	0.0263403022518	0.0717960197628	0.0218426121747	0.124803	0.0437753663518	0	0.229325	0	0	0	0	0
CACNA1S	0.0167689147049	0	0	0.00226529530072	0	0.00853813641184	0	0	0.0154792530607	0.00236259026019	0.00417041193263	0	0	0.0313769283803	0.00216090275462	0	0.147506	0.0044398823415	0.00214803677757	0.0051184692032	0.00239245923258	0	0	0	0.0112296	0.0216359230096	0.00477355183258	0	0	0	0.01265	0	0.00326585046248	0.00221034857848	0.0140236311918	0	0.00315508797326	0.00242990142368	0.0364276	0.0100749402784	0	0.00605743761045	0	0.00423105461204	0.00204107288566	0.00635861838098	0.00773667454003	0.0036661556612	0.0052676
AC093074.1	0.0232532971896	0	0	0	0	0	0	0	0	0	0	0	0	0	0	0	0	0	0	0	0	0	0	0	0	0	0.0529555174521	0	0	0	0	0	0	0	0	0	0	0	0	0	0	0	0	0	0	0	0	0	0.0292181234626
PPIAP88	0	0.0457780064936	0	0	0	0	0	0.0409333979869	0	0	0	0.0442618343623	0	0.0377551490927	0	0	0	0	0	0.0338741609929	0	0	0	0	0	0	0	0	0	0	0	0	0	0	0	0	0	0	0	0	0	0.0267255187276	0	0	0	0	0	0	0
EDF1	90.8897	355.578	163.394	80.4807	197.736	118.404	95.6523	97.0439	90.921	120.684	198.711	255.556	86.8759	87.3537	121.444	66.0104	103.366	110.465	93.7042	117.075	92.5244	129.804	136.791	154.169	141.914	84.7092	192.338	146.78	143.262	280.082	123.849	147.852	63.52	118.986	114.61	121.067	168.691	128.469	69.5334	77.8331	99.9865	112.014	60.6659	136.238	33.5086	103.835	93.2425	115.966	63.4649
GOLGA6L5P	0.132637	0.136782	0.115359	0.143343	0.150404	0.384945	0.238308	0.0929531433127	0.0612182821738	0.343849	0.105558	0.105802	0.273534	0.185009	0.0752054	0.347537	0.356502	0.101843	0.197088	0.267205	0.386043	0.409011	0.256232	0.131423	0.35529	0.308041	0.271854	0.488068	0.190919	0.202667	0.110064	0.228573	0.118827	0.339175	0.217409	0.267738	0.124779	0.29983	0.0628652504412	0.71721	0.196702	0.335388	0.0342026120266	0.113786	0.339031	0.301769	0.36411	0.266784	0.0333321911161
YBX1P4	0.0640041249378	0.0792050161857	0	0	0.0604813015221	0	0	0.0472152560938	0.0590817035138	0.0901760935945	0.0636710415853	0.0255272460555	0.0194108034382	0.152422	0	0.0178408171026	0.0312781794502	0.0169462835906	0.0163973896585	0.0195363354241	0	0.0237793066474	0	0.0243915947732	0	0.0471889579644	0.0182198438758	0.0991650327841	0.224095	0.0465699799619	0.0603536711047	0	0	0.0168730569704	0	0.0181967173284	0.0240848794791	0	0	0.0615269620167	0.0175775140188	0	0.0495133605044	0.0484476698894	0.0311617266306	0	0.0295295845068	0	0.0603166212074
AC109454.3	0	0.0318872212646	0.0240114756165	0	0	0.0393596602303	0	0	0.0713573	0	0	0	0.0468877	0	0.0199229419888	0.0215477	0.0377769342239	0.184205	0	0	0.0220578304134	0.0287199996578	0	0.0589190091981	0	0	0.0220054317663	0.0299422072083	0.120291	0	0	0.18002	0	0	0	0	0.0581781244218	0.0672091120237	0	0	0.0212296432394	0	0.0398673	0	0.0188181428382	0	0	0	0
NKAPP1	0.517635	0.609123	0.383893	0.546404	0.417099	0.67014	0.29479	0.503219	0.748222	0.583441	0.5349	0.467318	0.958949	0.49145	0.521224	0.684529	0.321596	0.543964	0.448216	0.759383	0.787756	1.24632	0.325838	0.838005	0.680744	0.420102	0.539154	1.0569	0.443336	0.321162	0.363246	0.792423	0.593935	0.630472	0.461751	0.821394	0.62211	0.725658	0.513502	0.848621	0.819891	0.448378	0.753283	0.421183	0.691593	0.614714	0.629451	0.722881	0.806718
ASCL2	0.0907531490749	1.22098	0.884717	0.143345	0.131935	0.426538	0.390218	0.236892	1.04395	0.598006	0.0416680898495	0.857561	0.457307	0.123499	0.338249	0.264645	0.150108	1.63394	0.0357696837043	0.656303	0.613534	0.300862	0.384011	0.542726	0.573459	0.205878	1.08902	1.31956	0.738701	1.26986	0.252782	1.41763	0.0543838165567	0.721423	0.401663	0.206413	0.178634	1.06823	0.154408	0.697926	0.32209	0.363132	0.77767	0.415694	0.163145	0.169417	0.1546	0.366299	0.245609
AC090515.5	0.0491590617393	0.202781	0	0.0265633867202	0	0.10012	0	0	0.136135	0.0831128710544	0	0.0392129559179	0.119269	0	0	0.0822169974463	0	0	0	0.150051	0.112218	0.219167	0	0.0374684573703	0	0	0.0279878970564	0.0380823890159	0	0	0	0.137376	0.0765922648387	0	0.0328888810612	0.195667	0.0369973053595	0.142468	0.0388326380656	0.0708847	0.0810036007254	0.0236769804697	0.0507056974493	0	0.0957364072909	0	0.136083	0	0.185307
LINC00555	0	0.0965273802082	0	0	0	0.0595737843758	0	0	0	0	0	0.0466651918842	0	0	0	0	0	0	0	0	0	0.0434698637355	0	0	0	0.0862639774554	0	0	0.0455174948257	0	0	0.0544946948278	0.0455741304357	0.0616897286519	0	0.0665291746668	0.0440285	0	0	0.112475	0	0	0	0.0295216570668	0.0569653283201	0	0	0	0
MSLNL	0	0.0181091265077	0.00681819914577	0	0	0.0335292182013	0	0	0.0202623159759	0	0	0	0.00665701578017	0	0	0.00611858243587	0	0.00581179844702	0	0	0	0.0326208485078	0.0143743968284	0.0418259944328	0	0	0.0249942849774	0.0340090604794	0	0.0239570525101	0	0	0	0.00578668507304	0.00734276376834	0.00624063989871	0.00826000960063	0	0	0	0.00602828154804	0	0	0	0.00534352188402	0.00832342066508	0.00506364691882	0.0191959661446	0.0275811148475
RMST	0	0.317965	0.00621900007256	0.00270467313489	0	0.453642	0.0159876841804	0.0184620242566	0.120131	0.0789835052838	0	0.0878382357495	0.100188	0.0272456825044	0.0696608790444	0.0474373719941	0.0146764047594	0.180236	0	0.229172	0.0514170332633	0.111578	0.0557223520877	0.89653	0.362006	0	0.612689	1.26795	0.0545223108753	0.0145677676381	0	0.0839256275746	0.0233957789229	1.68109	0.0133949294914	0.196381	0.0640398576316	0.0522217142205	0.00790784654375	0.127508	0.0962237894796	0.0216970239148	0.131652	0.303103	0.0560500897893	0.113879	0.0508050613814	0.231994	0.0849056270655
MMAA	1.42643	1.56166	1.61327	1.39596	1.05351	2.21574	1.23722	1.54796	2.0365	2.28353	1.2364	1.46695	2.27996	1.46673	1.59379	2.12184	1.16866	2.14387	1.41344	2.55379	2.04906	2.59786	1.19107	2.32588	1.8255	1.19695	1.52068	2.42923	1.75846	1.09793	1.2336	2.77042	1.56385	2.34949	1.58416	1.77539	2.10905	2.70781	1.70549	2.20497	1.90737	1.63524	2.39718	2.16711	2.11544	1.70888	1.64567	2.16497	2.16477
AC106017.2	0	0	0	0.00962282466586	0	0	0	0	0	0	0	0	0	0	0	0	0	0	0	0	0	0	0	0	0	0	0	0	0	0	0	0	0	0	0	0	0	0	0	0	0	0	0	0	0	0	0	0	0
RF00019	0.119711	0	0	0.258747	0	0	0	0	0	0	0	0	0	0	0	0	0	0	0	0	0	0	0	0	0	0	0	0	0	0	0	0	0	0.126235	0	0	0.180191	0	0.189129	0	0	0	0.123478	0.12082	0	0	0	0	0.451258
AP001065.1	1.08409	1.325	1.32201	0.889543	1.29002	1.26752	0.512996	0.829346	0.630083	0.814609	2.4365	0.640559	1.33947	1.09279	0.993425	0.738676	1.88368	0.361451	1.44012	0.833389	1.4665	1.84976	0.499577	0.673269	0.896272	0.59206	0.754369	1.05756	0.937208	0.730368	0.681509	0.710631	0.938374	0.550418	0.456665	0.821904	0.936767	0.791272	0.666064	0.907045	1.1909	1.58577	0.600516	0.425497	0.762398	1.21801	1.92658	0.737375	0.807219
AL050303.4	0	0	0	0.00759779304776	0	0	0	0	0	0	0	0	0.0511710576773	0	0	0.0156774118748	0	0	0	0.0515019870234	0.0962916	0	0	0.0107169160287	0.0125546250082	0	0	0.0653550950159	0	0.0204614158832	0	0	0	0	0	0	0	0.00814988144713	0.0111071058306	0.0743408970099	0.0386150933311	0.00677220866073	0	0	0	0.0106634	0.0259487811653	0.0368888223789	0
LGI3	0.0171849799346	0.0661620988844	0.106759	0.0154766741414	0	0.0174999641299	0.0640392817159	0.0126772021236	0.0317266	0.0290545216047	0.0170955477185	0.00913868622633	0.0277960641171	0.0896454780629	0.0354322947023	0.0191608952843	0.352721	0.0333669846152	0.0498968862094	0.0139879	0.0196145616481	0.0212823214124	0.0375122717409	0.0218303152157	0.0460327	0.0337870430087	0.0228293	0.0177504090584	0.0311987436843	0.0166719290249	0.0583374252911	0.0213439566805	0.0223125450294	0.0543645858612	0.0383242167439	0.0130288	0.0172446456527	0.0298822968169	0.0181001042291	0.0357930443633	0.0094390549361	0.0165539544445	0.00295427523907	0.00867206851365	0.0362564	0.0390983189593	0.00264287818802	0.0450854	0.0503841101092
ST8SIA5	0.00736965603502	0.0324264503531	0.00813917395018	0.0115042395587	0.00619024531381	0.0166771883552	0.0156930223211	0.0084568208394	0.0105822444447	0.0212278	0.00325835718544	0.0274334227037	0.0069534172048	0.0122575	0.00253248113063	0.00821701323518	0.0128052537821	0.0251495	0.00839134260819	0.0259940043441	0.0644886636084	0.00973522314072	0.00857966405159	0.0149788398835	0.0102359673019	0.0144893323334	0.0149183698541	0.0304485451224	0.00127422463189	0.00953285041718	0.0117366465109	0.00457660176969	0.0076548605938	0.0146791000409	0.00986104015098	0.00744971694286	0.0197206486735	0.0142386775425	0.00905578398617	0.0181046	0.00899526969864	0.00867661086819	0.0101353588669	0.0214872938763	0.0207310644453	0.00993602081801	0.00982262194119	0.0128897101187	0.00617339032689
AC092447.3	0	0	0	0	0	0	0	0	0	0.0212426	0	0	0	0.0256471	0	0	0	0	0	0	0	0	0	0	0	0	0	0	0	0	0	0	0	0	0	0	0	0	0	0	0	0	0	0	0	0	0	0	0
AL442663.2	0	0	0.0628715349801	0.0820294016526	0	0	0	0.0746573912403	0.0934207758104	0.0570350556746	0	0.0807280423202	0	0	0	0	0	0.0535913782433	0	0	0	0	0	0	0	0.0373079041441	0	0	0	0	0.0381728111567	0.0471363113775	0	0	0.0338543080982	0.0287728915878	0	0.0586600077545	0	0.0243218127737	0.0277937990747	0	0	0.0255354	0	0.0383756929294	0.0233462859897	0	0
HIGD1AP17	0	0	0	0.101249	0	0	0	0	0	0	0	0	0.0568258303554	0	0.0482914789511	0.104459	0	0	0	0	0.0534662628498	0	0	0	0	0	0	0	0	0	0	0	0	0	0	0	0	0	0.0740071290671	0.0450306026354	0	0.0451235207503	0	0	0.0456135418795	0	0	0	0.117719
AC017015.1	0.0456849231005	0	0	0.0493722311478	0	0	0.364807	0	0.0843427852281	0	0	0	0	0.186508	0	0	0	0	0	0	0	0	0	0	0	0	0	0	0	0	0	0	0	0	0	0	0	0	0	0	0	0	0	0	0.0444853	0	0	0	0
Z82185.1	0	0	0.0292598855873	0	0	0.191851	0	0	0	0	0	0.601122	0	0	0	0.0262575231674	0	0.0748229351977	0	0.172518	0	0	0	0.0358987	0.126164	0.0347255719811	0	0	0	0	0	0	0	0.0248332058872	0	0.0267813253212	0.0354473	0	0.0372057698042	0	0.0258700024175	0.0453700973664	0	0	0	0	0	0	0
TPM3P3	0	0	0	0	0	0	0	0	0	0	0	0	0	0	0	0	0	0	0	0	0	0	0	0	0	0	0	0	0	0	0	0	0	0	0	0.0415337502863	0	0	0	0	0	0	0	0	0	0	0	0	0
IFT81	0.865614	1.69016	1.33692	1.32244	0.537174	2.7854	1.09652	1.52763	2.59646	2.68358	0.602225	1.58707	3.65175	0.891625	1.83611	2.13195	1.76062	2.80302	0.911643	3.77451	2.68591	4.37211	2.34718	2.65592	2.28078	1.06684	2.74047	3.17985	2.50156	0.985701	0.921711	2.94679	1.13012	3.04976	1.58795	3.84103	2.90589	2.81566	1.47837	2.87602	2.87094	1.42764	2.42344	2.42158	2.74431	1.9344	1.77629	1.86261	2.71334
SEMA3B-AS1	4.85788	1.57785	2.18618	1.77755	27.543	3.6615	2.19921	2.53957	1.41237	1.12096	2.66363	1.2815	1.29926	5.2053	1.38016	0.46914	2.31792	3.11932	2.11672	0.84064	1.30977	0.738988	0.551075	1.22449	2.25415	2.82017	3.3973	1.77793	0.83332	1.61424	3.98206	1.06893	2.08589	1.77477	2.61029	0.913497	0.345454	1.33026	2.53814	1.32374	1.76482	2.13709	0.631271	2.31631	1.0429	2.37873	1.58831	0.802823	1.97058
AC021188.1	0.576556	0.317105	0.738061	0.641972	0.792469	0.782832	0.864988	0.59287	0.612853	0.827085	0.590936	0.724698	0.699418	0.285306	0.864548	0.720769	0.580591	0.259049	0.483413	0.447963	0.578303	0.93472	0.64071	0.53266	0.2496	0.644066	0.43767	0.676734	0.788437	0.81359	0.593097	0.553342	0.40832	0.497436	0.864978	0.496721	0.710048	0.5671	0.358835	0.705398	0.403048	0.471236	0.66678	0.387931	0.459341	0.556499	0.628741	1.10008	0.724452
TRAV41	0	0.126979	0.0956171261156	0.0415843494489	0	0.156736	0.430169	0.113541	0.355194	0.346963	0	0.0613869488477	0.373427	0.157088	0.277676	0.171612	0	0	0.0394318179883	0	0.219594	0.228734	0.453564	0.234624	0.137428	0.340435	0.175258	0.0596170732809	0.119754	0.11199	0.116109	0.0716864735533	0	0.121727	0.102974	0.481346	0.0579184006521	0.178424	0	0.0369894235934	0.0845394721856	0.370657	0.317514	0.116505	0.22481	0.0583630329968	0.177529	0.605701	0.0966980752691
ZNRF1	1.55896	3.5248	3.21856	2.11865	2.62233	2.55438	1.88837	2.11416	2.94576	2.73812	2.18926	3.36832	2.71056	1.89218	2.2491	1.92118	2.07933	4.21764	2.10208	2.10376	2.06868	2.40389	2.20682	2.92589	2.49352	1.92717	2.66271	2.39722	2.40312	3.04474	2.37529	2.80884	1.79888	2.60494	2.08402	2.09614	2.76118	1.98725	2.02315	2.60147	2.25658	2.18201	2.62208	2.94273	2.20285	2.40902	2.3795	2.39352	2.29025
AL590999.1	0.447058	0.267668	0.208589	0.715537	0.310154	0.311185	0.698914	0.456419	0.296012	0.48263	1.40738	0.0872708534537	1.19449	0.698211	0.264469	1.88027	0.346606	0.145836	0.922062	0.405343	2.26711	0.874623	0.175408	0.718865	0.39075	0.826103	0.150352	0.263032	0.0968657980053	0.227836	0.10957	0.435767	1.76045	0.103434	0.267545	2.20523	2.83079	0.465767	0.113246	0.533114	1.83387	1.13384	0.272393	0.0856705221855	0.347153	0.300415	1.16445	0.610356	0.260721
AL359644.1	0.117535	0.0969661410274	0.0365083572442	0.158777	0.0555328313975	0.299223	0.0469275	0.260113	0.0542477459535	0.165596	0.35077	0.140632	0.356453	0.239917	0.0908757831171	0.0982866833108	0.229752	0.217837	0.120446	0.0717516319213	0.100614	0.393007	0.0384841805996	0.537502	0.262363	0.259968	0.0334582587538	0.136577	0.182898	0.0855194177482	0.132998	0.164227	0.183125	0.18591	0.157269	0.400989	0.176914	0.0340627999574	0.0928453073751	0.112986	0.25823	0.113219	0.181849	0.177935	0.0858364	0.356545	0.189795	0.102786	0.0738421665691
CCDC12	4.22349	13.6189	6.80189	3.20065	6.67142	5.4059	3.78737	4.46179	4.22251	5.42865	6.00602	9.11987	4.66493	3.40849	4.46338	2.19233	3.70001	5.098	3.2635	6.01995	3.80868	5.8805	5.57073	8.15449	6.54661	4.39915	7.67978	6.50155	6.20405	11.3028	5.14738	8.17751	2.09319	5.08458	5.20733	5.76798	7.42973	5.80085	2.77559	4.63518	4.06899	4.705	3.33811	4.8939	1.61008	4.02182	3.80935	4.24764	2.41936
CD164L2	0	5.16329	0.936589	0.198529	0	2.74798	0	0.308414	2.0115	1.59219	0.0126031851056	3.02165	2.98924	0.0517214095362	1.60647	1.123	0.0495301695165	1.55643	0.0519317622502	1.83299	1.56894	4.57513	1.54314	2.66513	1.07465	0	4.0104	3.11119	1.50817	2.07409	0.00955723003481	2.87954	0.207261	1.75678	0.949314	2.98958	3.54696	2.73904	0.390305	1.17525	1.15514	0.579686	1.28717	1.73256	0.530467	1.65258	0.917689	2.11615	1.20188
RNU4ATAC5P	0	0	0	0	0	0	0	0	0	0	0	0	0	0	0	0	0	0	0	0	0	0	0	0	0	0	0	0	0	0	0	0	0	0	0	0	0	0	0	0	0	0	0	0	0	0	0	0	0
AC005306.1	0.0967934039167	0.365049	0.171804	0.0149436806576	0	0.422432	0.132501	0.142807	0.357397	0.280539	0.0550227	0.1103	0.23484	0.150536	0.0997851736187	0.0770875947536	0.0810890983822	0.0439334667631	0.0708507531769	0.168827	0.284086	0.287691	0.126771	0.105393	0.0740790012514	0.0611690021956	0.409372	0.38563	0.107587	0.140856	0.0417247197883	0.206089	0.0646324031634	0.233299	0.222026	0.110076	0.208135	0.160296	0.0436919	0.265849	0.31899	0.0932391894006	0.0998387048174	0.348892	0.0403935964452	0.167786	0.19139	0.0967394571906	0.208496
AC007224.2	0.0760519602203	0.920228	0.0944922187496	0.191777	0.0479106780685	0.258153	0	0.0374019	0.0936039538022	0.400028	0.20175	0.0808863325993	0.430539	0.0689956842244	0.130671	0.367451	0.0991088980226	0.107393	0.259786	0.0928550530746	0.376151	0.414413	0.16601	0.19322	0.407435	0.0373810568973	0.0865978461863	0.746265	0.157794	0.332017	0.133867	0.566745	0.276483	0.48118	0.135683	0.374781	0.305264	0.205713	0	0.316804	0.250635	0.146519	0.287631	0.28144	0.271535	0.115353	0.280705	0.133017	0.414095
ZNF355P	0	0	0	0	0	0	0	0	0.00742195529215	0	0	0	0	0	0	0	0	0	0	0	0	0	0	0	0	0	0	0	0	0	0	0	0	0	0	0	0	0	0	0	0	0	0	0	0	0	0	0	0
PSMA4	11.2046	14.8498	12.4243	10.0938	12.0635	9.72945	13.6532	12.3785	12.4429	12.8144	7.97504	17.3122	10.9581	10.253	11.6176	11.7759	9.76448	12.7786	10.4652	11.654	9.40328	8.73349	12.114	12.3473	11.6496	9.82102	16.2956	10.1159	12.8575	11.9942	18.6726	11.7197	8.85105	12.1816	11.083	9.50143	9.64962	10.5766	11.3867	11.1192	11.1087	10.9338	17.188	14.606	12.969	10.573	8.17669	9.84221	10.3983
AC027279.2	0.13043	0	0.0202568438681	0	0	0	0.0520758994173	0	0	0.0551290922757	0.0648754118548	0.0520202139037	0.0197779686987	0.0443730125529	0	0.163605	0.159349	0	0.0167075546584	0.0597176255587	0.0186086866917	0.0484582087543	0.106766	0	0	0.0480815612046	0.0185645	0.0252601975062	0.152222	0	0.0122990583235	0.0607481843982	0	0.0171922194604	0.0436306467546	0.0370818350602	0.0245405	0.0188999142261	0.0515156812674	0.0470180819447	0.0179100016736	0.0471151011113	0	0	0.0476267	0.0247288513076	0	0	0.0409716939349
KRTAP10-1	0	0	0	0	0	0	0	0	0	0	0	0	0	0	0	0	0	0	0	0	0	0.0158137282067	0	0	0	0	0	0	0	0	0	0	0	0	0	0	0	0	0	0	0	0	0	0	0	0	0	0	0
AL358176.5	0	0	0	0	0	0	0	0	0	0	0	0	0	0	0	0	0	0.0355651873797	0	0	0	0	0	0	0	0	0	0	0	0	0	0	0	0	0	0	0	0	0	0	0	0	0	0	0	0	0.0309868886772	0	0
RNU7-155P	0	0	0	0	0	0	0	0	0	0	0	0	0	0	0	0	0	0	0	0	0	0	0	0	0	0	0	0	0	0	0	0	0	0	0	0	0	0	0	0	0	0	0	0	0	0	0	0	0
LINC01085	0.0331225445878	0.646717	0.178333	0.0178979608217	0	0.674593	0.193962	0.390947	0.794954	0.230222	0	0.140912	0.810314	0.135222	0.48374	0.97867	0.0431644218544	0.549575	0.0169715	0.896436	1.3988	0.533258	0.231365	0.740538	0.512628	0.170944	0.704023	0.58161	0.403749	0.241003	0.0458090033116	0.28797	0.0258032864892	0.919762	0.125573	0.590127	0.340685	0.799938	0.235483	1.58672	1.9042	0.404146	0.182211	0.161575	0.440788	0.6866	0.595988	0.318627	0.242777
OLIG2	0.0038570504885	0	0	0	0	0	0	0	0	0	0	0	0	0.00524877669368	0.00397626735994	0	0.0301584355558	0.00408490368173	0.00790518546782	0.00470923598529	0.00440235338501	0	0	0.00587959683077	0	0.00568745197423	0	0.0179278072396	0	0	0.00290965192438	0.0071857562989	0	0.0040672523962	0	0	0.00580566307252	0	0	0.0111233111522	0.00423706185179	0	0	0.0116783166082	0	0	0.00355905493459	0	0
AC005086.2	0.113411	0	0	0	0.107169	0	0	0	0	0	0.112821	0.0904649772492	0.0687891630618	0	0	0	0	0	0.34866	0.138468	0	0.0842705253118	0	0	0	0	0	0	0	0	0	0	0	0.0597957457547	0	0.0644866122866	0	0.0657352	0	0	0.0622922426631	0	0	0	0	0.0860086802059	0	0	0
PRELID3BP6	0.0226424399955	0	0	0	0	0	0	0.0334062407389	0	0	0	0	0	0	0	0	0	0	0	0	0	0	0	0	0.0404342476182	0.0333876340064	0	0	0	0	0	0.0421832839123	0	0	0	0	0	0	0	0	0	0.0218110187865	0	0	0.0661436299059	0	0.0208930860608	0	0
MIR3670-2	0	0	0	0	0	0	0	0	0	0	0	0	0	0	0	0	0	0	0	0	0	0	0	0	0	0	0	0	0	0	0	0	0	0	0	0	0	0	0	0	0	0	0	0	0	0	0	0	0
AC012594.1	0	0.00812513845973	0.00305916533754	0	0	0	0	0.00363263444333	0	0	0	0	0	0	0.00253826855656	0	0	0	0	0.00300616244957	0	0	0	0	0	0	0	0	0	0	0	0	0	0	0.0032945251263	0.00280002810919	0	0.00285424337865	0	0	0	0.00237175618493	0	0.00248496903895	0.0119875619489	0	0.00454387817205	0	0
AC006023.2	0.154836	0	0.0961896837571	0	0.292628	0	0	0.228443	0	0	0	0	0	0.105353	0.159622	0.345279	0.151334	0	0.0793358733178	0	0	0.230104	0.304186	0	0	0	0.176307	0.119948	0.240943	0.225321	0	0.288463	0	0.326549	0	0.0880416024033	0.11653	0.269239	0	0.223266	0	0.0745753995633	0	0.234405	0.0753852548428	0	0.0714368	0	0.291831
MIR3156-2	0	0	0	0	0	0	0	0	0	0.189253	0	0	0	0	0	0	0	0	0	0	0	0	0	0	0	0	0	0	0	0	0	0	0	0	0	0	0	0	0	0	0	0	0	0	0	0	0	0	0
EIF3M	11.6182	38.7047	16.8638	12.8268	14.9574	16.374	14.3797	14.6966	16.0412	18.3235	20.7814	23.7999	18.129	12.4304	20.0644	24.307	11.9253	14.9903	13.7432	20.467	18.3604	27.2271	18.3373	19.0822	17.4216	10.5485	21.5136	23.7016	21.4974	16.5271	18.7224	20.6429	18.5383	17.6493	14.1182	25.6193	25.8688	19.8927	12.6824	16.0793	18.824	17.4505	30.7914	20.142	16.6654	16.3707	13.7705	16.3021	19.1169
RN7SL743P	0	0	0	0	0	0	0	0	0	0.0489008614928	0	0	0	0	0	0	0	0	0	0	0	0.0644754354735	0	0	0	0	0	0	0	0	0	0	0	0	0	0	0	0	0	0	0	0	0.0447503302993	0	0	0	0	0	0
CT47A8	0	0	0	0	0	0	0	0	0	0	0	0	0	0	0	0	0	0	0	0	0	0	0	0	0	0	0	0	0	0	0	0	0	0	0	0	0	0	0	0	0	0	0	0	0	0	0	0	0
KDELR1	52.1346	114.965	85.0354	61.7489	86.2424	60.1381	71.9702	54.0726	74.6609	61.9087	63.2736	101.087	58.6318	55.7127	78.3424	84.4494	58.1465	71.4923	48.0169	55.1821	60.8164	64.2391	78.5645	71.6717	61.2636	56.3037	84.3665	79.0931	68.6772	97.189	68.9827	86.0635	71.4115	70.4081	62.8271	61.6139	77.0383	69.1921	66.8948	54.186	60.9306	62.193	87.1701	74.3612	65.7375	74.7375	55.5954	72.9217	62.0799
HMGB1P26	0.0205873140724	0	0.0255791038016	0.0222489512975	0.0389083532085	0	0	0.0303741	0	0.0232045489249	0	0	0.0249744095192	0	0.0212236436154	0.0459088542004	0	0	0.0210972784141	0.0251359220106	0	0	0	0	0.0367642601752	0	0	0.0318970328382	0.0320361985875	0	0	0	0.0320760599563	0	0.0275470564303	0.0234123369448	0	0	0	0.0395810392592	0	0.0198313562533	0.0212350293458	0	0.0200467158579	0	0	0	0.0517365498255
PBX3	6.43444	6.37763	5.18904	6.90133	6.3986	7.06401	7.19879	5.77851	7.98444	5.44094	3.74288	4.33105	5.64123	3.92745	8.48442	6.77004	6.36144	8.67994	6.26033	6.63271	3.92947	3.56359	5.63812	7.7502	7.04007	5.74582	12.0367	7.05011	4.74427	3.75538	6.67582	6.15861	6.57819	11.6858	4.62951	7.15507	3.9918	4.90763	5.7503	5.7189	5.45966	4.749	5.1293	5.58936	8.55041	5.69378	4.73616	5.4123	7.65095
AC114755.3	0	0	0	0	0	0	0	0	0	0	0	0	0	0	0	0	0	0	0	0	0	0	0	0	0	0	0	0	0	0	0	0	0	0	0	0	0	0	0	0	0	0	0	0	0	0	0	0	0
IGLV3-21	1.0953	138.626	104.707	4.64197	0.405888	36.2606	1.98935	2.82005	133.183	43.3059	0.854588	38.1684	115.233	5.75747	55.1957	32.6142	4.78587	15.353	0.616237	46.3072	30.8616	39.0976	32.1221	51.6282	34.9004	1.14006	39.0539	53.0398	26.0675	7.09442	3.20785	21.606	45.976	62.5734	38.4498	135.062	25.0854	35.2284	12.4184	37.9047	56.4802	26.1908	216.183	138.852	5.26996	89.5153	60.8388	286.304	23.5583
LINC00515	0.0928461991917	0.76598	0.576793	0.175595	0.614151	0.520014	0.222421	0.102738	0.514234	0.470923	0.0461815095161	0.629519	0.534999	0.126348	0.550367	0.983455	0.680595	0.221245	0.0951460742842	0.736839	0.847781	1.3453	0.577608	0.424598	0.207253	0	0.475744	0.755221	0.577917	0.337779	0.280162	0.691897	0.289318	0.342671	0.341643	0.63352	0.454197	0.645787	0.293371	0.379324	0.713956	0.558981	0.909789	0.351398	0.678061	0.387271	0.192764	0.446573	0.699976
VENTXP5	0	0	0	0	0	0	0	0	0	0	0	0	0	0	0	0	0	0	0	0	0	0	0	0	0	0	0	0	0	0	0	0	0	0	0	0	0	0	0	0	0	0	0	0	0	0	0	0	0
SDSL	2.14119	10.647	6.51681	0.699878	3.48433	3.33898	3.66187	2.48766	3.85609	4.20865	1.71797	11.5696	2.03834	1.8102	2.59231	1.55473	2.06425	7.11817	1.16587	3.58305	1.89786	2.83523	5.53227	7.01712	5.98036	1.91848	8.82899	3.58865	3.91298	5.50165	3.16449	6.10862	0.518138	4.35581	4.20779	2.91936	4.62804	3.52372	2.01863	1.81716	1.74969	2.23117	1.25773	5.77647	1.32938	2.84062	1.9973	2.96947	1.63479
ASS1P10	0.0207859055264	0.0857418	0.0645646189205	0.0224635714065	0.0196418374718	0	0.0663925855915	0.0460007157441	0.0191873056427	0.0702851610524	0.0620332012872	0.0497411932785	0.0252153	0.0848580360638	0.0107141866483	0.0579396	0.0406315	0.0550345544259	0.0639023674151	0.0253783907117	0.0237245796568	0.0154450802018	0	0.110899	0.129916	0.0919501881879	0.0118341108132	0.0322047212579	0.129381	0	0.0156803106922	0.0193622629533	0.0485782129886	0.0219186978008	0.0139063918314	0.0236381794234	0.0156436	0.0963834854101	0.0328392	0.0399628499273	0.0114169062116	0.0500566387744	0.0428797377144	0.0524460306413	0.0202400925382	0.0315272975674	0.0671299557758	0.0363550612834	0.0522356162225
PSMB3P2	0	0	0	0.0226089666907	0	0	0	0	0	0	0	0	0	0	0	0.0466517159188	0	0	0	0.0255426521403	0	0	0	0.0318906	0	0	0	0	0	0.0304438056709	0	0	0	0.0220605663949	0	0	0	0	0	0	0	0	0	0	0.0203710963734	0	0	0	0
BCAP31P2	0.0722281186449	0	0.0897412133376	0.0390288866336	0.0682526419411	0	0.0576762405558	0	0	0	0.0718522368728	0.172844	0.0876197160787	0.0982899412135	0	0.0402664251925	0	0	0.0370086336427	0	0.123659	0	0	0.220206	0.128983	0.0532523436247	0.123366	0.16786	0	0	0	0.269125	0	0	0	0.0410696860373	0	0.0418648938024	0	0.0347163305234	0	0	0	0.0364485263227	0	0.0547764778965	0	0	0
LINC00381	0	0	0	0	0	0	0	0	0.0328321983763	0	0	0	0	0	0	0	0	0.0188343839631	0	0	0	0	0	0	0	0	0	0	0	0	0	0	0	0.0375059973372	0	0	0	0	0	0	0	0	0	0	0	0	0	0	0
PRRT1	0.436928	3.43444	1.21392	0.63615	1.27305	1.64379	0.557271	0.483477	1.38363	1.06703	0.627834	1.30214	1.75943	0.726714	0.994707	1.10966	0.895609	0.751952	0.481955	0.874289	1.23983	1.02359	0.890167	1.0962	1.14871	0.559268	1.65148	1.70649	1.16623	1.96488	0.553922	1.49234	0.463292	1.25744	1.16927	1.65628	1.9593	1.65669	0.944359	1.39423	1.17661	1.01129	1.66499	1.12387	1.01046	1.34384	1.03033	1.072	1.20477
RNA5S5	0	0	0	0	0	0	0	0	0	0	0	0	0	0	0	0	0	0	0	0	0	0	0	0	0	0	0	0	0	0	0	0	0	0	0	0	0	0	0	0	0	0	0	0	0	0	0	0	0
HEBP2	18.1236	16.2404	19.1381	16.1958	26.5037	10.5571	17.9165	16.7615	7.62444	10.1836	64.2009	10.4684	11.1935	21.43	9.63726	9.89839	11.4821	9.95609	14.7306	10.5053	13.5384	9.77196	10.1654	7.8807	16.9236	17.1424	9.79594	10.6695	12.7578	12.4139	19.3801	10.7153	28.8054	8.42808	15.8429	10.2378	7.22725	10.9469	10.8146	11.4647	12.6323	16.5056	9.40033	7.51591	11.753	18.7143	11.4461	8.38265	16.2155
OR2V1	0.0136380097441	0	0	0	0	0	0	0.0201212694746	0	0	0	0	0.0330884581816	0	0	0	0	0	0	0	0	0	0	0	0.0243543833228	0	0	0	0	0	0	0	0	0	0	0	0	0	0	0	0	0.0131372275602	0	0	0.0132798919396	0	0	0	0
KRT18P14	0	0	0	0	0	0.0210652901553	0	0	0	0	0	0.0495024355508	0	0	0	0	0.0202182151966	0.0109540777129	0	0	0.0118053508372	0.0153709438169	0	0.0157667268614	0	0	0.0117773070813	0	0	0	0	0	0	0	0	0	0	0	0	0.0596565423714	0	0	0	0	0.0100715	0	0	0.0180902784946	0
AL157899.1	0	0	0	0	0	0	0	0	0	0	0	0	0	0.0187969011509	0.0142397950753	0	0	0	0	0	0	0	0	0	0	0	0	0	0	0	0	0	0	0	0	0	0	0	0	0	0	0	0	0	0	0	0	0	0
PIGC	4.38467	9.54963	5.98276	5.08353	4.93833	5.79044	4.67892	4.33339	5.7377	6.1274	4.21908	6.43847	6.41165	3.53225	6.25225	7.21735	4.49831	5.82034	4.38171	6.3655	6.36585	6.1116	6.41025	6.41231	5.34227	4.4076	6.57895	6.65155	6.48805	5.02314	5.69883	7.75844	4.86149	6.3327	4.98293	7.08837	5.88473	6.63185	4.59731	5.73493	6.0018	4.63364	8.69558	5.91369	5.64532	5.35193	4.48658	5.46171	6.20585
ST13P13	0.0118395908768	0.0390706062748	0	0.0255903688916	0	0	0.0945425554898	0.0524037457745	0.0218580661351	0.0400342217716	0.0706678593419	0.0566648758594	0.0287251450148	0.0644465182316	0.0366166	0.0396026929091	0.0231435613514	0.0626950418552	0.0363986	0.0433663709414	0.0135135	0	0.0775322319772	0	0	0.0174581859136	0.0539253987241	0.0550311	0.0184237479057	0	0.0178629180413	0.0220573764779	0.0737866873721	0.0249696520734	0.0158420800716	0	0.0178210463545	0.0686246885589	0	0.0227627222113	0.0260121452879	0.0342145377117	0.0122120864736	0.0119492421461	0.0461147895925	0.0359157126134	0.0109248645977	0.0207077363721	0.0446298808934
RF00017	0	0	0	0	0	0	0	0	0	0.0514927799465	0.0908943491182	0	0	0	0	0	0	0	0	0	0	0	0	0	0	0	0	0	0	0.0664815261647	0	0	0	0	0.0611291570254	0	0	0	0	0	0	0	0	0	0	0	0.0421553079178	0	0
PPIAP55	0.0263854	0.130607	0.0327830146682	0.0285149824793	0	0.214952	0.379251	0.272499	0.146137	0.208178	0.0524961240825	0.0841878155625	0.0640160374616	0.0359059173004	0.0544018	0.0588382866078	0	0.13972	0.0270389609063	0.0966450552409	0.0602313818227	0.0392115913696	0.0345572233956	0.120664	0	0.0389068143217	0.0901324521531	0.204401	0.451645	0.230379	0.0199043943888	0.0491564	0.0411097258216	0.0556466531921	0.141221	0.030006	0.0794309494657	0.152935	0.0416856482092	0.177549	0.144925	0.0762495411862	0.24494	0.0798892189197	0.10277	0.160081	0.0973873644141	0	0.165768
HIRAP1	0	0	0	0	0	0	0	0	0	0	0	0	0	0	0	0	0	0	0	0	0	0	0	0	0	0	0	0	0	0	0	0	0	0	0	0	0	0	0	0	0	0	0	0	0	0	0	0	0
GS1-279B7.1	0	0	0.0147644091796	0	0.0224581303446	0.0242018499027	0.0379560553658	0	0.0658152800172	0.0133938021368	0	0.0189577	0	0	0	0.0264988606965	0	0	0.0121774732023	0.0580344081716	0.0135631328553	0.0353192642851	0	0	0	0.0175223704206	0.0270618269332	0.0184111549838	0	0.0172925293241	0	0	0.0185144904895	0.0375921783973	0	0.0135137386042	0.0178865649073	0	0	0	0	0	0	0.0239863463668	0.0115711	0.0180238778373	0	0	0.0298626408919
AC007785.2	0	0	0	0	0	0	0	0	0	0.0076056663491	0	0	0.00818576679441	0	0	0	0	0	0	0.00823870512666	0	0.010028	0	0	0	0	0	0	0	0	0	0	0.0105134476266	0.0142311378205	0	0	0	0	0	0	0	0	0.0208803733233	0	0	0	0	0	0
ANAPC13	22.7118	30.8187	26.3937	20.2389	25.1906	21.0854	18.031	21.0318	25.8522	18.699	22.8226	26.0645	21.1357	16.6392	28.0751	25.7815	19.1769	26.59	16.5066	21.8412	22.8012	20.3702	23.3718	23.468	25.7011	22.9111	24.8002	21.0843	18.2851	24.3892	29.429	25.4753	18.8544	24.7529	21.1936	24.9121	22.5047	18.3803	26.591	23.7927	21.1926	23.0393	30.7471	23.077	22.7825	20.2501	16.6989	19.8809	25.6454
AC007991.2	0	0	0	0	0.239553	0.258153	0.809729	0	0.23401	0	0	0	0	2.24236	0.392013	0	0	0	0	0	0	0	0	0.772879	0	0	0.14433	0	0	0	0	0.236144	0	0	0	0	0.19079	0.293875	0.600764	0.365543	0	0	0.130741	0.127927	0.863974	0.192255	0	0	0.318535
RPL12P18	0	0	0	0.0429918197379	0	0	0.190598	0	0	0	0	0	0	0	0	0	0	0	0.0407664333664	0	0	0.0591190146803	0.0521016598887	0	0	0	0	0	0	0.0578900673988	0	0	0	0	0	0	0	0	0	0.0382414	0.0437004040837	0	0.0410326105513	0	0	0.0603383971906	0	0	0.0999709332012
E2F5	0.355499	1.49342	0.777712	0.443117	0.474015	1.62574	0.49809	0.595288	1.53006	1.71831	0.598817	1.57966	1.46309	0.350216	0.953317	1.39582	0.814288	1.51755	0.36654	1.95719	1.15256	2.07111	1.15115	1.41962	1.2541	0.450237	1.64153	2.27076	1.33039	0.768059	0.496871	1.89345	0.628643	2.03995	0.945522	1.87259	2.12399	1.65349	0.651233	1.54727	1.55491	0.981117	2.15511	2.00747	1.14255	0.975868	0.656067	1.3084	1.647
AC018638.3	0.293837	0	0	0.317553	0	0.797928	0	0.144507	0.361652	0.993577	0	0.312515	0.712906	0	0.403892	0.43683	0	0.414927	0.301116	0.119586	0.558965	0.291116	0	0.447918	0.699635	0.43328	0.223055	1.21402	0	0	0.147775	0.182475	0.152604	0.826268	0	0.222772	0.294857	0.340628	0.464227	0.282465	0.430383	1.22654	0.808218	0.494264	1.14449	0.445681	0.451892	0.513928	0.246141
BMP7-AS1	0	0	0	0	0	0	0	0	0	0	0	0.0473073734239	0	0.0403529804523	0	0	0.0579650665041	0	0	0	0	0	0	0	0	0	0	0	0	0	0	0	0	0	0	0	0	0	0	0	0	0	0	0	0	0	0	0	0
AC110760.1	0	0	0.0544531430082	0.0236819346014	0	0	0	0	0	0	0	0	1.06332	0	0	0	0	0.0464155835294	0	0	0.37517	0	0	0.16702	0.0391321277797	0	0.0249519217825	0.746931	0	0.191332	0	0	0	0.231075	0	0	0	0	0	0	0	0	0	0	0.0213378602691	0	0	0.61323	0.220275
AL591222.1	0.00672676026922	0.0277478551327	0	0	0	0.00685005533145	0	0.00496226937094	0	0	0	0	0.00408010644591	0	0.00693467647789	0	0.00657460171586	0	0	0	0.00383888879983	0	0.00440505709257	0.0102541147642	0	0	0.00382976947234	0.00521106571862	0.0209352057367	0	0.00761172209979	0	0.00524031364531	0.00354667794799	0	0.0114747	0	0	0.0106274545382	0	0.00738950641373	0	0.0208151900559	0.0135781190672	0	0.00510145137537	0.00310352553089	0	0.0084522771307
AL139132.1	0.0375838175507	0	0	0.0406172715547	0	0.229636	0	0.110901	0.0693867	0.0423617928048	0.0747764558153	0	0.227964	0	0	0.209526	0.0734673517319	0.0796081229138	0	0.0917753431551	0.171589	0.279269	0	0.0572918853975	0.0671161493896	0.0554195901675	0.0855908944865	0.0582306297162	0	0.218771	0	0.0700193462613	0.175672	0.158528	0.100579	0.0854822534963	0.113143	0.174275	0	0.252904	0.0825734379488	0.0724075100411	0	0.0758637931601	0.0365969	0.0570057531597	0.0346800934324	0.0657350235997	0.141674
LINC00689	0.0225880467132	0.0908461989534	0.0736705003136	0.0274625622917	0.0827110526602	0.0690061918168	0.0405837185129	0.0208287436797	0.271061	0.0604666254144	0.0168528723305	0.0743239232172	0.196948	0.0537922237784	0.106243	0.121204	0.140742	0.106156	0.0274877403404	0.179262	0.117628	0.306311	0.0850534849679	0.126971	0.0453792527866	0.0228988566493	0.0594781013881	0.159673	0.0659054358364	0.0431425758896	0.0415345	0.0973145052647	0.0527899514809	0.175666	0.0585593	0.139676	0.0849992689194	0.106377	0.0178431689212	0.389492	0.0946014971564	0.15639	0.120862	0.109712	0.0866049646431	0.0685214381723	0.0625286856033	0.207412	0.0709556
AL117351.2	0	0	0	0	0	0	0	0	0	0	0	0	0	0	0	0	0	0	0	0	0	0	0	0	0	0	0	0	0	0	0	0	0	0	0	0	0	0	0	0	0	0	0	0	0	0	0	0	0
LUC7L	3.09614	15.3431	5.22017	2.98858	3.62006	7.98134	3.70101	3.61362	6.72475	8.18757	4.47739	6.09162	7.53976	3.00259	3.40549	3.33076	3.20002	4.24346	3.23933	6.00897	5.78225	8.73575	3.30929	6.67265	6.54956	3.83695	7.84709	9.27941	4.51173	7.16502	3.38107	5.92416	3.01048	6.23835	4.93553	6.01354	6.26734	6.61048	3.2577	7.09967	6.00668	4.4283	4.63809	6.09962	4.56404	4.77549	4.17626	3.81519	5.8342
TRIM44	10.8813	4.4192	7.01043	9.27963	6.10067	13.2131	10.099	10.762	10.3036	12.8029	7.63608	6.92266	11.6817	10.2453	8.86015	11.7554	9.42535	11.2927	10.4467	12.0083	11.7844	10.8785	9.60795	10.0403	9.99648	12.1206	8.24736	11.3996	10.4386	4.63127	7.69468	10.6757	10.6395	12.1499	11.4193	12.5217	11.4246	12.8788	10.9042	13.375	11.8285	10.8979	10.9973	11.0998	13.45	9.91821	10.5123	11.5995	12.2066
AL132822.1	1.99099	0.124752	0.0313132108917	0.136183	0.142891	0.0513286797156	0	0.81803	0	0.0568126967831	0.100285	0.0804133131104	0.0611459227216	0.685922	0.155888	0.112401	0.295588	0	0.0258266878052	0.0307706803561	0	0.299629	0.0660157	0.0768359	0.180023	0.111487	0	0.0780948796194	0	0.7335	0.19012	0	0.0785331994253	0	0.43839	0.0286607165718	0	0	0.0796334020371	0	0	0.436986	0.467916	0.279794	0.147244	0.19113	0.279063	0.264478	0.0950016178082
RNU4-54P	0	0	0	0	0	0	0	0	0	0	0	0	0	0	0	0	0	0	0	0	0	0	0	0.152778	0	0	0	0.310563	0	0	0	0	0	0.105686	0	0	0	0	0	0	0	0	0	0	0	0	0	0	0
RSL24D1P8	0.0262781163363	0.0433588435488	0.0979492511429	0	0.0496635077539	0	0.0839353	0.0775405018777	0.0970284886974	0.177713	0.156848	0	0.0318779048335	0.10728	0	0.0585991	0	0.0278304819943	0.0538580928621	0.0641681261085	0.0899798082107	0.156209	0	0.0400577410097	0	0.0387486565399	0.119688	0.122142	0.204459	0.267683	0.138764	0	0.0818852	0.110841	0.0351617	0.0597680796803	0.0791080594272	0.0609253332572	0.0415161943547	0.101044	0.115469	0	0.0542097497121	0.0265214886657	0.0511762	0	0.0242478702047	0	0.0990565649098
AC068338.2	1.90768	1.98408	1.8872	1.98349	1.81122	1.19689	0.721961	1.56068	1.25187	1.0802	1.42107	1.54335	1.27226	1.51332	1.04391	0.846778	1.14876	1.49374	1.74184	1.3688	1.51695	1.15551	0.994668	1.00609	1.34007	1.14653	2.02809	1.37278	1.12552	0.973606	1.39136	2.13916	1.26779	1.55402	1.57269	1.28522	1.19757	1.24722	1.05701	1.15593	1.11237	1.15832	0.876606	1.07674	1.06525	1.37133	1.30145	1.28087	1.28372
ALG14	1.46427	1.44166	1.69758	1.12701	1.62846	1.00045	0.968851	1.28513	1.07786	0.97422	1.23902	1.48598	1.02573	1.32415	1.16086	1.15078	1.37212	1.31908	1.58582	1.07169	1.09071	0.935453	1.21289	1.07002	1.17201	1.05484	1.38612	0.950308	1.32203	1.00976	1.60578	1.12519	1.01001	1.15487	1.20862	1.1661	0.967676	0.939741	1.64544	0.980548	1.13969	1.16357	1.257	1.10533	1.57481	1.29064	1.00066	0.981228	1.28337
AC124303.1	0	0.0592570861834	0	0	0.135747	0	0	0	0.132606	0.040479	0	0	0.0871329398783	0	0	0	0	0	0	0	0.0819816030364	0.160114	0	0.164237	0	0	0	0.166928	0	0	0	0.0669073753164	0	0.0757413	0	0.0408415211149	0.0540571739419	0.124897	0	0	0.0789035073733	0.0345946992419	0	0	0.0349703821076	0	0.0662775118929	0	0.0902515369178
AC009563.1	0.0170565082288	0	0.0635765587893	0.0552995042803	0	0	0	0	0.0314895	0.0961243847287	0	0.0544222026723	0.0413823988868	0	0	0.0380353040077	0	0.0722564492938	0.0174790116676	0.0416500238065	0.0584037805273	0.0760435874845	0	0	0	0.0251508430312	0	0.0528531309298	0	0.0248209391881	0.0128669567949	0.127106	0	0	0	0.0775881139913	0.0513471836915	0.0395452031168	0	0	0.0187369806427	0	0	0.120501	0.0166086247477	0.0517413696225	0.0314774462816	0	0.0642952901525
AC013470.2	0	0	0.0388011526266	0.0224997446294	0.0196734668397	0.0212009764043	0	0	0.0192182030753	0.0469322277774	0	0	0	0	0	0.0464263453105	0	0.14332	0	0	0	0.0309399	0	0	0	0	0.0355595020572	0.0967697421371	0.0647946303156	0	0.00785278039495	0	0.0486564387744	0	0	0.0355143661869	0	0	0.0328920573631	0.0400272023426	0	0.0200548981112	0.0644231808173	0	0.0101363426399	0	0.0672380555436	0.0364136040552	0
AL590704.1	0.0325663305729	0	0	0	0	0	0.104021	0	0.0300617231984	0	0	0	0	0	0	0.0181553907039	0	0	0	0	0	0	0	0.0496433465409	0	0	0.0185411005689	0	0	0	0	0	0.0253699819302	0	0.0217878481589	0	0	0	0	0	0	0	0	0	0.0317111777299	0	0	0	0.0204600461526
AP001363.2	0.793586	1.90956	0.944922	0.678963	1.81227	0.808131	0.68651	0.29271	0.30523	0.298158	0.723668	0.474768	0.802247	0.674958	0.443145	0.221208	0.710999	0.315175	0.508277	0.121115	0.452891	0.589678	0.692912	0.604862	0.708582	0.633853	0.790676	0.563541	0.411636	0.769893	0.42405	0.554424	0.824297	0.453285	0.398199	0.300828	0.298628	0.344984	0.156721	0.635726	0.435886	0.573334	0.306958	0.333723	0.193187	0.351074	0.457671	0.347	0.41548
AL137000.1	0	0.0171483529148	0.0129129237841	0.0112317857032	0	0.0211668912332	0	0	0	0.0234283870175	0.0206777337624	0.0165803977595	0.0126077	0	0.0214283732966	0.0231759	0	0.0110069108852	0.0319511837076	0.0253783907117	0.0237245796568	0.0617803208074	0	0.0633710886712	0.111357	0.0306500627293	0.0236682216265	0.0805118031446	0	0	0.0156803106922	0.0580867888599	0	0.0657560934023	0.0139063918314	0.0236381794234	0	0.0361438070288	0	0.0199814249636	0.0456676248463	0.0200226555098	0	0.0104892061283	0	0	0.00958999368226	0	0.0391767121669
AC009804.1	0	0	0	0.0780577732672	0	0	0.115352	0	0	0	0.143704	0	0	0	0.0744606044162	0	0	0.382475	0	0	0	0.107339	0	0	0	0	0.0822437645345	0	0	0	0.0544868896677	0	0	0	0	0.0821393720746	0.108718	0	0	0	0	0.0695759314362	0	0.0728970526455	0.0703314947416	0	0	0	0.0907557354481
LUZP1	7.25557	3.22484	4.78517	8.52113	4.40468	10.9002	6.91405	7.68489	7.02626	8.93691	4.16822	4.97391	9.63641	6.79855	6.38132	6.36438	6.47651	7.31415	7.68222	9.93572	7.68546	8.94039	7.84411	7.3177	8.28805	8.61429	4.51953	7.2862	6.67014	4.56818	6.33278	6.41197	6.48655	7.04822	7.78999	10.1678	7.51181	8.37371	8.37934	11.0605	11.3762	8.27092	8.54014	8.97512	12.0666	7.80501	8.51204	8.5483	8.30262
RF00019	0	0	0	0	0	0	0	0	0	0	0	0	0	0	0	0	0	0	0	0	0	0	0	0	0	0	0	0	0	0	0	0	0	0	0	0	0	0	0	0	0	0	0	0	0	0	0	0	0
MYO9A	2.78775	1.71162	1.53078	3.21903	1.34038	6.28615	2.99837	3.83326	4.1249	4.90929	2.18328	1.50318	6.66062	2.83372	3.55702	5.37169	3.66245	3.63933	3.4122	6.19552	5.83841	5.77463	2.73313	4.06371	3.81892	4.12011	2.40018	5.09363	3.40428	1.45011	1.81791	4.28857	3.59451	4.88779	4.30076	6.39211	3.88577	6.27463	3.189	6.87483	5.80153	3.62499	3.63004	3.57703	5.32963	3.75875	4.68115	5.25434	5.77123
ETV5-AS1	0.0230872022097	0.0380938411179	0.0573702756694	0.149704	0.0436329389552	0.329145	0.110615	0	0.255739	0.2342	0	0.0736643386172	0.28007	0.251341	0.0238008003402	0.128709	0.18052	0.146706	0.0236591	0.197317	0.237161	1.13223	0.0302375704711	0.387129	0.0412284917679	0.272348	0.105155	0.429243	0.215558	0	0	0.215059	0.179855	0.0973816430862	0.0617841122793	0.630126	0.139004	0.0535273	0.0364749421831	0.288518	0.329704	0.0667183485379	0.0238135686235	0.349515	0.427138	0.105053	0.170428	0.282661	0.464151
POT1-AS1	0.0205089359731	0.152279	0.0891860249936	0.0332463707523	0.00387602249602	0.0793624	0.0622325171733	0.0756462700742	0.200675	0.154879	0.00816088223364	0.170138	0.106981	0.0195363731505	0.0465142544719	0.0708878151628	0.0360810471069	0.0999143	0.0147118711784	0.227866	0.0889521200459	0.134106	0.112815	0.115674	0.201434	0.0120966618132	0.172811	0.0826165533284	0.124466	0.0716279387231	0.0232070588131	0.160476	0.0223677600838	0.114621	0.0795823273648	0.104954	0.0864365979275	0.104609	0.103685	0.114348	0.112648	0.0790234246642	0.0719242301066	0.0890051735743	0.0938608606062	0.0684358407222	0.0473110411672	0.0789153963519	0.118541
RNA5SP253	0	0	0	0	0	0	0	0	0	0	0	0	0	0	0	0	0	0	0	0	0	0	0	0	0	0	0	0	0	0	0	0	0	0	0	0	0	0	0	0	0	0	0	0	0	0	0	0	0
AC125421.1	0	0	0	0	0	0.0230979	0	0	0	0	0	0	0	0	0	0	0	0	0.0116220095123	0.0138468061602	0	0	0	0	0.0202525924474	0	0	0	0	0	0	0	0	0	0	0	0	0	0.0179175154583	0	0	0	0.0233957867179	0.0228922	0	0	0.0104648702989	0.119015	0
AL157713.1	0.0168893967831	0.0139337367903	0.0209845554375	0.0182526	0.0319195895688	0.0343979264456	0.0809200292056	0.112132	0.0467714073538	0.0380730417371	0.0504045084267	0.0404167501231	0.0102442385226	0.0459670789738	0.0522342842214	0.0282469893251	0.0165073605459	0.0447178221462	0.0259616411053	0.0206209784751	0.0289157842192	0.0501990327135	0	0.0257457982714	0	0.0996177087793	0.0288470944187	0.0654191267877	0.0788454580522	0.0245777555906	0.0254817851091	0.0943957744503	0.0657863019353	0.0445245918748	0.0564975553174	0.0480174644068	0.0254220543685	0.0195788791395	0.0400248	0.0243535852267	0.00927670236916	0.0162692249864	0.0348415373721	0.0511374490799	0.0328918028968	0.0256172163121	0.0311690454363	0	0.0212217852975
AL117337.1	0	0	0	0	0	0	0	0	0	0	0	0	0	0.0396258997235	0	0	0	0	0	0	0	0	0	0	0	0	0	0	0	0	0	0.0542492232295	0	0	0	0	0	0	0	0	0	0	0	0	0	0	0	0	0
AC114737.1	0	0	0.0709213120858	0	0	0.0581271803402	0	0	0.210764	0	0	0	0	0	0	0	0	0	0.0292474411569	0	0	0	0	0.0870128413985	0	0.0420846	0.0649961759456	0	0.0888244269889	0	0	0	0	0.0902876161064	0	0	0	0	0	0	0	0	0.0883152213853	0	0.0277910321385	0	0.0263354351893	0.0998359740322	0.0717230756963
MIR1267	0	0	0	0	0	0	0	0	0	0.186826	0	0	0	0	0	0	0	0	0	0	0	0	0	0	0	0	0	0	0	0	0	0	0	0	0	0	0	0	0	0	0	0.159668	0	0	0	0	0	0	0
AC090206.1	0.00770490657774	0.0762784899619	0.105304	0.0416339136318	0	0.329537	0.0246103624779	0	0.184921	0.147635	0.0153296190706	0.0368760693912	0.214976	0	0.158861	0.137453	0	0.293763	0.0078957633159	0.620878	0.105531	0.354961	0.191733	0.364101	0.0825552636115	0	0.122827	0.584944	0.251784	0.0112123	0.0348742070937	0.172253	0.0600231396084	0.129997	0.164954	0.324201	0.266742	0.348342	0	0.237014	0.279313	0.0816418408807	0.0794731729987	0.139973	0.0375129247877	0.0584325956107	0.163521	0.30995	0.271077
RPS2P45	0.00545981133338	0.0270260359282	0	0.0059004820164	0	0.0111197688742	0.00871963434078	0.00805530551601	0	0	0.0217255918923	0.00871031030947	0.0198698427087	0.00742985619815	0.0168857	0.0121751522119	0	0.0173470402971	0.0167851657653	0.0199983433564	0.0311585484513	0.0324555401539	0	0.0332912	0.0389999246453	0.00805081884191	0	0.0169183586338	0.0169921728995	0.00794521617593	0.00411873025782	0	0.00850665779248	0.0172720819663	0.00730555381681	0.00620901503436	0.0164363028877	0.00632923647858	0.0172516618433	0.0104969985873	0.0179931984719	0.00525932927664	0.0112632	0.00551037686805	0.0425315458066	0	0.0100759730918	0.0763947571564	0.0205810092633
EEF1A1P30	0.0983181234787	0.113557	0.0732943445814	0.0850028375047	0.204395	0.20024	0.188424	0.275608	0.217816	0.199471	0.234736	0.172537	0.107342	0.147173	0.0810856163681	0.131547	0	0.0208252428003	0.110829	0.0960326024193	0.168327	0.219167	0.0901378526591	0.0749369147405	0.0877869026236	0.159474	0.145537	0.289426	0.26009	0.243226	0.0370842328917	0.201485	0.122548	0.165882	0.0657777621224	0.167714	0.162788	0.113974	0.0931983313575	0.207928	0.22681	0.151533	0.131835	0.0694600813421	0.191473	0.0745626581252	0.145155	0.120373	0.222369
AC103957.1	0	0.0371971247184	0	0	0	0.0459138843838	0	0	0.0208099461374	0.0127048445727	0	0.0899128806139	0.0546954810047	0	0.0116202686927	0.0125678990575	0	0.0477509926458	0	0.0137623008044	0.0643273	0.117259	0	0.0687302827437	0	0.016621	0.0770094	0.104785	0.122782	0	0	0.0209996993147	0	0.15452	0	0.0512744467353	0.0339330124134	0.209069	0.0178081670641	0	0.0123824161527	0.0108579701195	0.127892	0.102386	0.0219517655776	0	0.0416040179276	0	0.0141633
MIR548AX	0	0	0	0	0	0	0	0	0	0	0	0	0	0	0	0	0	0	0	0	0	0	0	0	0	0	0	0	0	0	0	0	0	0	0	0	0	0	0	0	0	0	0	0	0	0	0	0	0
GSTT2B	0.529388	3.10574	9.73468	1.34765	0.822634	0.958384	0.601218	1.63153	0.825316	2.06852	3.37045	15.2208	2.14066	0.384216	1.63725	0.28857	1.1728	59.0813	0.482224	0.603262	0.87278	1.64339	0.508453	0.896652	3.38231	0.641839	1.37973	1.25765	5.96789	3.44101	0.93183	2.63003	0.4399	0.731913	3.96678	2.1138	5.79036	5.35954	0.613337	2.929	0.814164	0.10199	1.58959	1.81659	1.14553	0.481774	1.38948	1.64607	0.591275
AC021443.1	0	0	0	0.0662196275585	0	0	0	0.0904026704356	0.452493	0.207191	0	0	0.0743314179056	0	0	0	0.239552	0	0.0627918997349	0.149624	0	0.27318	0	0	0	0	0	0	0	0	0.0462235	0.114155	0.190936	0.129227	0	0	0	0	0	0.0589025892293	0.134622	0	0.0632018882899	0	0.0596651069135	0	0	0	0.153984
LINC00349	0	0	0	0	0	0	0	0	0	0	0	0	0	0	0	0	0	0	0	0	0.0175465975583	0	0	0	0	0	0	0	0	0	0	0.0286404935956	0	0	0	0	0	0	0	0	0	0	0	0.0155155439043	0	0	0	0	0
GUCA1A	0	0.0364503	0.00686188688058	0	0	0	0	0.00814821164541	0.0305882	0.0124498	0	0.0176215419161	0.0133993414593	0.0225466460622	0.00569348491692	0.0184733620917	0	0	0	0.0472009881071	0.0189107499529	0.00820746679671	0.0361662525925	0.0168375981006	0.0493121644383	0.0162873464482	0.0125772181561	0.0342269741519	0	0.0401842629317	0.00833246753569	0.0308671359854	0	0.0116475267254	0.00738981266049	0.0125612538243	0.0249388072863	0.0256089397373	0.0349012688979	0.0106180660635	0.0303345393575	0	0.00569653926919	0.0167217929392	0	0	0	0.00965948232307	0.00693946033541
TMEM9B	11.5912	25.8789	21.7992	14.1228	15.766	18.8292	14.8661	16.7404	24.0326	20.7648	9.46147	21.656	19.5691	12.0298	22.4896	24.1401	11.2342	24.9273	9.09362	25.847	18.8793	14.7301	28.4391	21.0077	21.0308	14.6529	26.128	19.711	20.7885	19.6555	24.7426	23.8587	13.0369	25.6383	16.9156	19.2952	17.4218	20.2558	17.9927	24.0943	22.6621	18.1731	30.1226	19.3897	23.794	16.4611	11.8443	21.0483	18.1964
FENDRR	0.00380539609638	0.00313944827462	0.0189123498895	0.00205626805222	0.0395553942552	0.00387514535601	0	0	0.0316145804233	0.0235904376709	0.0113567773953	0.00303546943529	0.0253897308255	0.0155355	0.00784603278322	0.0106073437961	0.0334738662196	0.0564227696766	0	0	0.00868679237472	0	0.0398717632702	0.0203029963263	0.0203867155762	0.00280564223953	0.0476638623601	0.00589590481895	0.0177648853978	0.00553768120813	0.00287068528345	0	0	0.0060191744071	0.0101836947392	0.00216378919814	0.00286395623533	0.00220568535412	0.00300602908352	0.00548717277147	0.0146311	0.0146626539833	0.00392512095046	0	0.0037054709518	0.00865782741145	0.00702278271713	0.0465901	0.00478153837975
SLA	1.30186	0.980454	2.83959	0.645834	0.68149	1.23435	4.36917	1.95071	3.09419	2.91564	0.673644	0.974989	1.18703	0.767156	4.04723	1.31941	1.83664	1.38235	0.263698	1.53988	0.784499	1.902	2.23054	5.77291	2.82062	3.87927	6.6389	1.05704	1.95998	1.46829	2.57079	1.1985	0.8546	1.28176	3.50431	0.569867	0.509639	0.900789	2.81636	1.51348	0.994947	1.97811	4.1856	2.77135	1.44241	2.899	0.662341	3.23929	0.916815
AC022202.1	0	0	0	0	0	0	0	0	0	0	0	0	0	0.0833834098446	0	0	0	0	0	0	0	0	0	0	0	0	0	0	0	0	0	0	0	0	0	0	0	0	0	0	0	0	0	0	0	0	0	0	0.0769918324417
HLA-H	13.6602	15.0262	33.124	15.0942	43.117	23.9531	14.9209	21.7378	25.1757	17.3513	22.1791	8.31816	19.1613	9.92065	17.1713	6.70789	11.691	18.3526	9.16315	15.4829	23.3737	4.7333	26.651	31.7205	27.4485	31.8145	29.7119	21.201	13.0882	26.7279	13.4907	17.2738	6.94739	13.31	31.2055	17.7348	30.5581	35.4589	14.574	13.4944	9.93925	42.0553	6.7408	24.7042	5.05411	8.141	19.7671	18.6308	7.44081
AC010542.4	0.0270760905496	0	0	0.0219460859919	0	0.0551447386264	0.0108105204811	0.00998689186487	0.0374905888265	0.0305182339788	0	0	0.0246344437352	0.0276343970846	0.0139564902518	0.00754731948634	0.0396954486845	0	0	0.0165291717515	0.0154520298917	0	0	0	0.0241758695183	0.0199626586572	0.0462459702147	0.0419504431882	0.0105333679126	0.0197008082771	0.0153190888752	0	0.0105464741637	0.00713792148276	0.00905735677393	0.0153957566506	0	0	0.0213884477723	0.0325351998099	0.0223077978961	0.00652046687281	0.0279279548255	0.0273269	0.00659127620877	0.0102670047576	0.00624604824122	0	0
SNX7	7.43705	13.0039	8.67299	9.79483	8.31031	10.739	14.4047	10.9263	12.8987	11.0686	8.01436	14.0401	13.7415	5.80505	13.8701	17.2259	10.2705	11.7782	6.71749	12.5626	10.3233	14.789	14.5328	13.301	10.2762	9.03873	11.7089	11.3288	15.8361	8.46506	17.8124	13.4708	9.50178	13.1058	9.83405	12.3414	15.5534	14.016	7.53004	13.9437	13.9072	9.31496	16.1292	11.9249	12.6624	8.93691	8.01102	10.207	12.1113
TMEM220	5.10446	3.41151	5.09202	4.27774	5.628	3.84315	2.97832	4.65455	4.23219	4.91426	5.32354	2.87518	5.40532	5.50687	4.04641	4.46269	3.13388	1.88137	3.51244	3.79335	5.23299	6.45203	3.55748	2.96076	4.76502	4.09764	3.4454	3.98571	4.33	2.96588	3.97577	4.34631	6.40259	3.18683	4.40379	4.39244	5.73055	4.81928	4.40195	5.13364	4.75715	4.16083	4.55418	2.88646	4.92377	4.65094	4.30879	4.2802	5.52932
AL109809.4	0	0.00976318124761	0	0	0	0.0241021626491	0.00944992865857	0	0	0.0200079497367	0	0	0.0143559992477	0	0.00609997628856	0.0131948560356	0	0.00626663484722	0.00606365713688	0.0288976824214	0.0337681660104	0.0615541228365	0.0154993496236	0.0360794665021	0	0	0.0202127695904	0.192521	0.0644536059455	0.00861065075726	0	0.0110236407844	0.0184382294303	0.0124791121575	0	0.0942065292535	0.142503	0.0342966406894	0	0.0284403806119	0.00650006010398	0.0056998131474	0.0183097	0.0776345270051	0.0057617105532	0	0.0163797969896	0.0620947774415	0.0669141829779
CCDC103	0.0033193410109	0	0.0123725369865	0.00717450136834	0.00627328518997	0.00676036269425	0.0106023589828	0.0146918845663	0	0.0149653	0	0.0105910217267	0.00402668271581	0.00903409472515	0.0136877516719	0.00370099620511	0	0.0105462879136	0.00340156375971	0.00405272375422	0.00378862350361	0	0.0217368927649	0.0101198503603	0	0.00978913428377	0	0.00514283353591	0	0.00483036505895	0.0025040188063	0.0123679872215	0.00517169849874	0	0.00444147662085	0	0.00499629849014	0.00769583156933	0	0.00319087197109	0.00729275036056	0	0	0.00670016555766	0.00969653727247	0.00503465445108	0	0	0.00834160546609
ARHGEF7	13.2376	5.51623	6.54805	9.36793	9.08609	8.3282	8.29573	8.77079	7.09904	8.94309	9.58714	4.90937	8.02589	10.3608	7.13992	7.54456	10.3148	5.73977	10.9985	6.12608	9.34457	6.80675	6.36284	6.68391	6.68036	11.2186	5.33422	7.85559	6.93932	5.64524	7.04882	5.58365	11.2376	6.10423	7.22089	7.4102	6.63459	7.04933	7.56948	9.522	8.29493	9.1342	7.21967	6.45554	9.32754	8.85182	9.06202	7.28077	9.52381
HMGB1P50	0	0	0	0	0	0	0	0	0	0	0	0	0	0	0	0.0237485670822	0	0	0	0	0.0243108542777	0	0	0	0	0	0	0	0	0	0	0	0	0	0	0	0	0	0	0	0	0	0	0	0	0	0	0	0.0267632234682
ZNF135	1.08781	1.95443	1.28399	1.01451	0.685291	3.17145	0.794652	1.16209	1.91904	2.45448	0.8056	1.49441	3.14998	1.04719	1.40387	1.88671	1.64994	2.43002	1.01154	2.94162	2.63956	3.59845	1.27697	2.44129	2.02532	1.08124	2.34427	3.52686	1.84009	1.03188	0.863165	3.02866	1.1456	2.82738	1.67658	2.41689	2.49246	2.75326	1.5913	2.34123	2.52939	1.36611	1.94071	2.271	2.21853	1.97383	1.66737	2.04354	2.30087
CS	55.0738	19.8764	33.6655	47.5719	44.995	31.9336	45.6503	34.1097	20.5582	29.2883	98.3199	25.4587	26.3334	86.6311	29.4696	31.5103	54.0629	23.2723	90.8376	21.163	42.5344	23.5294	22.752	20.9583	31.1626	41.7349	22.5332	25.9732	29.5716	18.8701	27.8442	25.0686	94.6902	23.719	32.9345	28.2346	29.5526	26.9717	52.3188	23.8959	29.5877	46.4276	25.4526	27.742	41.7226	46.4918	65.8663	33.5555	44.3078
PHBP20	0.0474163	0.0260789132347	0.17674	0	0	0	0.0504843376992	0.0699570787112	0.0291797166498	0.0356294785449	0.0314463334969	0	0.0766940302107	0.0215084345687	0.0162939464432	0.0528681426122	0	0	0.0161969325722	0	0.0360799230967	0.0234886060771	0.0414010744837	0.0240934	0	0.0233060379189	0	0.0489763731599	0.0245950277665	0.0460006648034	0.0476926809317	0.0883373659434	0.0246256303821	0.0500003546408	0.0211485958902	0.0179742635713	0.0713713298989	0.0549669	0.0499412411308	0.0303873993335	0.0868131499217	0.0456751530333	0.0163026875662	0.0319036000576	0.0307807764273	0.0479461591368	0.0583371742823	0.0276440686043	0.079439
MTRNR2L9	0.220796	0.121438	0.0609627217739	0.106052	0.0463651723243	0	0.195902	0.180977	0.135877	0.0829551616216	1.02502	0.0391385480319	0.0595216	0.26708	0.126456	0.164122	0.23978	0.0259821577631	0.226265	0.119813	0.0560026130799	0.0364585953911	0.0642620093504	0	0.0438101620304	0.0361752163522	0.0279347890924	0.0760202528364	0.38176	0.464109	0.148055	0.0914104558402	0.573352	0.181089	0.0984794199518	0.0557986626237	0.0369271	0	0.116277	0.0471667792311	0.1078	0.189056	0.101219	0.148561	0.119443	0.0372105865027	0.113187	0	0.215782
SERPINA4	0	0.136864	0.0137413833939	0.00597619393278	0	0.202724	0	0.0163173340136	0.0306274699139	0.0623287285067	0	0.282306	0.0335413369933	0.0075251922486	0.0741102765084	0.0246627548656	0	0.122987	0	0.0540132045258	0	0.0328719927649	0	1.11271	0	0	0.635965	0.762527	0.0344204152489	0	0	0	0.232627	0.921335	0.00739929488375	0.125774	0.41618	0.057694	0	0.0744218342957	0.0607469261214	0.00532681425452	0	0.301378	0.0753852548428	0.117425	0.0612316	1.20898	0.00694836468999
TNFRSF25	1.93042	2.72782	2.16888	1.54416	1.24729	3.19232	1.01712	1.90847	2.4064	3.28048	0.689363	1.17923	2.3658	1.65701	1.17704	0.577645	0.838555	0.761865	1.12945	0.922626	1.75137	1.66734	0.86005	1.92154	2.73426	1.9512	2.02902	3.4766	1.82291	2.09368	0.774178	1.91193	0.647809	1.8164	2.75521	0.818081	1.75334	2.0389	1.64742	2.36642	1.40286	1.52577	1.69503	1.4787	1.39453	2.13217	1.3763	1.35631	1.67926
KXD1	12.1742	16.5441	15.6027	11.3525	17.072	11.9363	12.6389	10.8827	12.0912	12.152	11.9858	16.6984	12.3808	11.8947	13.0821	10.8641	12.3782	12.2108	9.70805	11.0213	11.5735	11.2796	13.7004	14.1534	12.6557	13.4684	15.6847	13.64	14.1399	16.3206	14.3498	13.5136	9.67018	13.2289	15.2381	11.6815	12.6693	13.5188	13.4219	10.6935	12.5275	13.0326	13.0729	15.0224	9.50936	13.4389	10.2298	10.476	10.2244
AC074138.1	0.287748	0.130975	0.110954	0.160848	0.0937622632959	0.626462	0.301085	0.278146	0.219822	0.480902	0.0394828868771	0.0316593	0.517582	0.175534	0.153436	0.232328	0.116375	0.126102	0.0813451471624	0.230178	0.294454	0.501355	0.0129954255286	0.302508	0.212629	0.219467	0.225965	0.691796	0.0926419004435	0.0144392	0.0449109128957	0.16637	0.262812	0.272041	0.11949	0.203111	0.209093	0.448594	0.266494	0.410148	0.272499	0.181602	0.0921108	0.300428	0.299516	0.225748	0.228894	0.329735	0.324157
PSMA6P2	0	0.124388	0	0.0407356892561	0.320569	0.115153	0.0300992625641	0	0.0347944726233	0	0.0374972314875	0.0300670769866	0	0	0	0.0210136737885	0	0	0.0386271	0.0230107274383	0	0.0280082795497	0	0	0	0	0.193141	0.0584004	0	0	0.0426522736903	0.0702234842971	0	0	0	0	0	0	0.0297754630066	0	0.124221	0.0181546526634	0.0194396478559	0	0.0734072	0	0.0173906007882	0	0.0236811612904
AC013644.1	0.0450481994336	0	0.0373140004354	0.0649121552373	0.227033	0.0305825931407	0	0.132927	0	0.0677001473861	0	0	0	0.102171	0	0.0502278056408	0.117411	0.0318062651363	0.0461640795961	0.110003	0	0	0.0196667125015	0.0457802754396	0	0.0442841789027	0.0170982971564	0.0232651993291	0	0	0	0	0.0233957789229	0	0.0200923942372	0.0170765941944	0	0	0.142341	0.0721744850603	0.0164955067679	0.0433940478295	0	0	0.394788	0	0	0.210108	0.0188679171257
XRCC2	0.183822	0.272536	0.225083	0.135318	0.0604189882092	0.683656	0.327612	0.365541	0.452493	0.672621	0.127211	0.374014	1.25071	0.192144	0.288376	0.389123	0.380159	0.533258	0.133774	0.374061	0.440907	1.52427	0.272157	0.649772	0.35681	0.106066	0.382223	0.557229	0.6633	0.189965	0.124602	0.406987	0.203389	0.497242	0.406377	0.384767	0.838092	0.565163	0.202029	0.778539	0.591167	0.223265	0.469892	1.02173	0.365773	0.379835	0.479361	0.400722	0.572418
Z99129.2	0	0	0	0	0	0	0	0	0	0	0	0	0	0	0	0	0	0	0	0	0	0	0	0	0	0	0	0	0	0	0	0	0	0	0	0	0	0	0	0	0	0	0	0	0	0	0	0	0
NAAA	4.98713	7.90821	10.5086	5.48992	4.43864	5.53324	8.43705	5.62966	14.1212	5.75839	3.90548	6.77666	7.12618	2.70281	10.1032	7.66837	4.70995	21.4187	3.58043	8.05729	6.72804	9.73826	8.3507	5.4144	4.46847	5.04933	7.91713	9.00714	5.7843	5.0042	8.80168	10.89	3.62308	8.7567	5.01256	6.37381	5.60817	8.55092	5.62985	5.21499	7.51379	5.22016	8.82859	7.80456	7.03015	4.4814	4.75967	8.73275	7.03148
AC087633.1	0	0	0	0	0	0	0	0	0.0333832282791	0	0	0	0	0	0	0	0	0	0	0	0	0	0	0	0	0	0	0	0	0	0	0	0	0	0	0	0	0	0	0	0	0	0	0	0	0	0	0	0
HCG18	1.49465	1.5358	1.35384	1.47273	0.779487	3.28436	1.28476	1.7529	2.16087	2.54112	1.35657	1.35748	3.58235	1.48659	1.58968	2.46505	1.51622	2.74482	1.38031	3.59191	2.87436	4.41895	2.11572	2.76269	2.09513	1.5355	2.4529	3.09724	2.27814	0.967885	0.973353	2.69629	1.68468	2.39795	1.93654	3.84212	3.15022	3.30163	1.46172	2.9236	2.92563	1.8818	2.31107	2.74884	2.8511	1.71894	2.00318	2.63367	2.9262
AC010181.2	0	0	0	0.0579765203935	0	0	0	0	0	0	0	0	0	0	0	0	0	0	0	0	0	0	0	0	0	0.0395526	0	0	0	0	0	0	0	0	0	0	0	0	0	0	0	0	0	0	0	0	0	0	0
FAR2P1	0	0.237762	0.125327	0.0571005903021	0.00605187512444	2.13262	0.00767111855813	0.172442	0.257165	0.42409	0.00637104663788	0.0357602733597	0.188401	0.00653643324231	0.0808785091436	0.465934	0.165877	1.3328	0.0623486627956	0.355781	0.389248	1.90114	0.0671030666059	0.483253	0.148678	0	0.366446	0.642491	0.169421	0.0675682830011	0	1.03804	0.0673537675071	1.20548	0.0278507	0.513465	0.183158	0.528975	0.242835	0.31706	0.156537	0.0848266309584	0.0379837478478	1.35899	0.606471	0.121424	0.0236382952634	0.767297	0.617622
CIAO3	1.46987	4.86638	3.25398	1.23838	2.69349	2.64259	1.59557	1.93787	2.16562	2.62092	1.94646	4.64919	2.72596	1.43774	1.93814	0.943112	1.90302	3.80303	1.48175	2.98326	2.30249	3.00503	2.2052	3.7709	3.06661	1.64498	3.56547	3.38513	2.04639	3.70665	1.69515	3.71959	0.892681	2.70952	2.54763	2.3177	3.90125	3.01566	1.53806	1.94228	1.96007	2.03699	1.16549	2.72053	0.818983	2.07211	1.83198	2.56806	1.33957
GTF2H2	0.0357644072958	0.258174	0.0981298859997	0.497632	0.118286	0.561474	0.116616	0.32759	0.0907880672251	0.131011	0.163067	0.263887	0.97437	0.275792	0.0937108505787	0.684548	0.215558	0.252514	0.196995	0.176485	0.80791	1.36861	0.0917304	0.0817776289492	0.125073	0.333999	0.125565	0.429441	0.322326	0.219023	0.482262	0.202665	0.127698	0.317422	0.404773	0.569409	0.152526	0.139926	0.565034	0.557246	0.14733	0.0358866174708	0.0614827036845	0.0736952568872	0.245228	0.137876	0.367139	0.156382	0.685313
TSPY10	0	0	0	0	0	0	0	0	0	0	0	0	0	0	0	0	0	0	0	0	0	0	0	0	0	0	0	0	0	0	0	0	0	0	0	0	0	0	0	0	0	0	0	0	0	0	0	0	0
AL441989.1	0	0	0	0	0	0	0	0	0	0	0	0	0.0410574062254	0	0	0	0	0	0	0	0	0	0	0	0	0	0	0	0	0	0	0	0	0	0	0	0	0.0784692773889	0	0	0	0	0	0	0	0	0	0	0
PI15	0.337855	10.9048	11.3855	4.93406	0.105851	55.4009	0.126959	11.5473	33.4486	27.3794	0.0395408201237	4.2111	50.5848	0.649076	19.4749	11.1681	7.0104	8.94726	0.301789	10.6545	12.5708	10.6889	14.0746	27.4998	23.7784	0.0452897936417	60.1826	90.5413	16.1968	1.95347	0.188085	17.688	3.70166	64.0158	5.5989	27.5917	10.867	23.0616	17.7885	64.1517	29.5882	9.9671	4.05323	19.2209	28.0428	2.913	21.8293	62.0969	57.5372
RAB17	0.0378431246758	7.62673	3.46932	0.511219	0.0919548452161	4.89417	0.0820225357015	0.937198	3.64298	3.91808	0.0591582916172	7.21889	4.84323	0.121388	2.64451	1.48886	0.739742	5.09286	0.0609408318147	4.16168	3.63749	4.05725	4.12086	5.16712	4.10785	0.0597878079165	6.52209	7.44213	3.02012	3.20979	0.0734086383063	8.49051	0.240057	6.58441	3.20094	3.59043	4.49998	4.73475	1.15731	4.85133	2.86844	2.12993	1.50001	3.80572	0.78963	2.48456	2.03031	3.66401	1.80352
AC067945.2	0.0207525413121	0	0	0.0224275143095	0	0	0	0	0	0.0233907812598	0	0	0	0	0.0213939778339	0	0	0	0	0	0	0	0	0	0	0	0	0	0	0	0	0.0386623677591	0	0	0	0	0	0	0	0	0	0	0	0	0	0	0	0	0
AC112176.1	0.00427540781662	0	0.0212482502479	0	0	0	0	0.00630785828767	0.00789319054879	0.00481893410214	0	0.0204623162826	0	0.00581808845146	0	0	0	0.0181119009804	0	0.00522002613184	0.0048798573236	0	0	0	0.0381745294147	0	0.0778922426015	0.00662411925343	0	0	0	0.00796516372814	0	0.0180336376086	0	0	0.00643537785023	0.00991245501407	0	0.0205496797741	0.0140899120309	0.00411841657641	0	0.0215750205416	0	0.0259391257764	0	0	0
AL161640.1	0.132603	0	0	0.0358265164483	0	0	0	0	0	0	0.131913	0	0.0402152030207	0	0.0341755081808	0	0	0	0.135888	0	0	0	0	0	0	0	0	0.0513624015959	0	0.0482417228323	0	0	0	0	0	0	0	0	0.0523742759552	0	0	0	0	0	0	0	0.0305896208737	0	0.0416545555005
ZNF426	2.3927	4.45526	2.80853	2.71576	1.68804	4.74018	2.66639	2.75722	4.33175	4.37929	2.55625	2.71013	5.38634	2.58053	3.87086	4.30336	3.13265	3.69465	2.97651	4.61796	5.11299	5.9119	3.03701	4.09512	3.84339	2.63917	3.85497	4.62262	3.88101	2.3521	2.88306	4.51845	3.84838	4.70749	3.29811	5.989	6.2128	5.03968	3.25643	4.75045	5.86257	3.63017	6.01316	4.3894	5.04109	3.66303	4.4347	4.00764	5.41293
AC121247.1	1.03892	0.657985	0.547625	0.941318	0.634661	0.363342	0.854751	1.02187	0.83309	0.579586	0.772528	0.0669675805611	0.496488	0.542669	0.454379	0.514835	0.902599	0.133369	0.709773	0.269069	0.946249	0.296315	0.123699	0.431921	0.712128	1.40816	0.262886	0.178851	0.571555	0.656667	1.29039	0.0782034256945	0.981028	0.276652	0.856552	0.596711	0.236939	0.182479	0.895294	0.96845	0.691687	0.687401	0.530393	0.211827	1.23645	0.573019	0.919923	0.605701	0.632933
COL6A1	146.432	107.114	233.18	128.646	129.585	116.045	234.87	181.885	176.482	134.313	108.14	104.844	86.8091	140.781	107.047	94.589	180.055	68.2733	97.4774	47.6427	80.5224	34.3351	137.122	103.721	82.2576	257.848	110.334	39.0579	101.268	180.956	182.23	41.4112	72.0546	106.498	157.066	50.7958	64.7557	66.3377	147.283	71.7514	58.0785	111.404	67.5715	126.844	80.9247	126.59	102.116	84.3485	55.4705
AC068051.1	0	0	0	0	0	0.144878	0	0.0262379139779	0	0	0	0	0	0	0.0183334913212	0.0594857505595	0	0.0565031518893	0	0	0.0202980585235	0.0528574409109	0	0.0271092277534	0	0.0262232998867	0	0.0826602611653	0.0553473	0	0	0.0331315751223	0.0277080682979	0.0375059973372	0.0237958	0.101121	0.0267683392285	0.0412314497422	0	0.0512865735655	0.0195359440539	0.0171308001748	0	0.0717940711062	0	0	0.0164098378827	0	0.0223456350003
GMPPA	3.62327	10.9044	7.04801	3.77418	4.65222	6.27296	5.27144	4.24007	7.17279	5.90443	3.44519	9.76553	5.12501	3.23759	5.06036	4.48875	4.12917	9.31076	3.38248	5.16999	4.41234	5.70536	6.67348	7.68595	5.72543	4.99227	8.32597	7.47371	5.77409	8.42778	5.46843	7.36922	2.77728	7.07629	6.28573	5.27883	5.76042	5.75496	4.80476	4.56479	4.47579	4.35227	4.99053	7.37485	4.35231	5.05055	3.97441	5.72214	4.05903
DGCR8	3.07358	6.05127	4.87949	2.72761	2.71234	8.09567	3.31668	3.65071	5.7625	7.16969	2.76044	6.22305	6.77743	3.1099	4.59891	3.94329	3.74168	5.05962	2.66612	6.83637	5.36002	7.40442	5.55098	6.59821	5.36562	3.72165	5.89067	7.91669	6.22952	4.52417	2.51595	7.32643	2.47563	6.06655	5.59782	6.26106	7.27344	7.12399	3.34802	6.351	6.02277	4.39256	5.01521	6.75886	3.56081	4.60292	4.467	4.96153	4.39278
LINC01821	0	0	0	0.00912032729428	0	0	0	0	0.0311606	0.00951204747054	0.0167905357705	0	0	0.0229685371765	0	0	0	0	0	0	0	0	0	0	0	0	0	0	0	0	0	0	0	0	0	0	0	0	0	0	0	0	0	0	0	0	0	0	0
AC079584.1	0.0278638647359	0	0	0	0	0	0	0	0	0	0.0554377172423	0	0	0	0	0	0	0	0	0	0	0	0	0	0	0.0410869	0	0	0	0	0	0	0	0	0	0	0	0	0	0	0	0	0	0	0	0	0	0	0.0350113720802
RNU6-496P	0	0	0	0	0	0	0	0	0	0	0	0	0	0.177716	0	0	0	0	0	0	0	0	0	0	0	0	0	0	0	0	0	0	0	0	0	0	0	0	0	0	0	0	0	0	0	0	0	0	0
RGMB-AS1	0.303364	0.418642	0.212446	0.143062	0.166788	0.52798	0.229032	0.0976533965627	0.264759	0.341931	0.746233	0.466373	0.321173	0.337767	0.130783	0.172197	0.355803	0.648412	0.378707	0.383859	0.327367	0.237712	0.368424	0.252241	0.334894	0.121999	0.295186	0.307649	0.188828	0.264877	0.108183	0.411035	0.378125	0.48857	0.258312	0.319902	0.390208	0.498735	0.113284	0.238601	0.399903	0.244406	0.14792	0.356275	0.177239	0.200785	0.269747	0.299061	0.207917
SMIM13	2.31936	1.89754	2.23754	2.7599	2.25685	3.99355	3.40905	3.70269	3.89501	3.40376	2.59536	2.05028	3.77712	3.3589	3.02506	2.98578	3.26692	3.25667	3.16814	3.24933	3.5129	3.2501	2.46338	2.74522	3.21596	3.7169	2.54677	3.3585	2.41614	1.94243	3.56589	2.94404	3.73828	3.73698	2.87096	2.95125	3.36243	3.73412	2.91924	4.64211	3.63549	3.02586	3.98247	3.51265	4.21077	2.87792	2.82726	3.85885	4.38013
FPR1	2.12324	2.22043	3.20778	0.980326	0.339106	0.375586	4.93517	4.17678	1.16861	1.73027	0.614816	0.294203	0.779964	0.997033	4.15679	1.68383	2.18238	0.738999	0.311563	0.870203	0.51199	0.785139	4.86319	2.22612	1.7089	3.21169	9.54012	0.826273	5.09561	1.67544	8.1928	0.139283	0.36498	0.462506	13.5582	1.69475	0.217562	0.635559	6.18921	1.60027	0.646072	1.43073	4.68854	1.19721	4.101	2.28304	1.4671	2.81571	0.35697
LSM12	2.37788	2.01866	2.5487	2.43062	1.64287	2.62286	1.77026	2.76862	2.67476	3.56146	2.17791	2.23797	2.49403	2.35336	2.58414	2.87692	2.05886	4.49113	2.85155	3.76805	2.8453	2.98697	2.6264	2.77642	2.35725	2.12956	3.01136	2.82192	2.46921	1.61973	2.95613	3.01619	3.0814	3.14767	2.88634	3.50444	2.90074	2.93781	2.28893	3.53709	3.5115	2.52095	3.97554	3.88997	3.62766	2.46258	2.97082	3.26603	2.97628
AC104027.1	0	0	0	0	0	0	0	0	0	0	0	0	0	0	0	0	0	0	0	0	0	0	0	0	0	0	0	0	0	0	0	0	0.134292	0	0.11533	0	0	0	0	0	0	0	0	0	0	0	0	0	0
ANKRD34C-AS1	0	0	0	0	0	0	0	0	0	0	0	0	0	0	0	0	0	0	0	0	0	0	0	0	0	0	0	0	0	0	0	0	0	0	0	0.00952880596329	0	0	0	0	0	0	0	0	0	0	0	0	0
AC009134.1	0	0	0	0	0	0	0	0	0.0538803797281	0	0	0	0	0.0397153	0	0	0	0	0	0	0	0	0	0	0	0	0	0	0	0	0	0	0	0	0	0.0331894979715	0	0	0	0	0	0	0	0	0	0	0	0	0
FAM19A5	0.301523	1.00847	0.501199	0.788229	0.947191	0.547711	1.4837	0.715386	0.707118	0.698082	0.51884	1.21559	0.746383	0.155257	0.79391	1.4538	1.33015	0.75087	0.271412	0.547239	0.92549	1.0173	1.43021	1.71431	0.647598	0.829146	0.872256	0.814385	0.881344	0.859776	0.93136	0.933709	0.285682	0.476934	0.67061	0.880416	2.8642	0.883293	0.373371	0.297687	0.384944	0.726129	0.941435	1.42288	0.519761	0.364636	0.417342	0.591512	0.629741
RN7SL125P	0	0	0.109277	0	0.0831103599147	0	0	0	0	0	0.0874935401376	0	0	0	0	0	0	0	0	0	0	0	0	0	0	0	0	0	0	0	0	0	0	0	0	0	0	0	0	0	0	0	0	0	0	0	0	0	0.0552560430109
NUDT4	4.84286	3.26402	3.91789	4.63619	5.62007	4.70562	5.5011	5.92425	4.68949	4.3726	5.61018	3.41175	7.89488	4.5617	4.67382	5.17798	7.08932	5.50802	7.91422	6.41251	5.29765	5.70615	5.41192	5.44435	3.85792	4.70082	3.97475	3.90768	3.9387	2.38585	4.32205	4.86609	11.0293	4.3641	4.39613	4.08934	4.14199	4.76933	4.17924	6.55583	5.79774	4.12747	5.65552	3.93477	5.87369	4.93265	5.30799	5.1607	5.19049
AL160004.2	0	0	0	0	0	0	0	0	0	0	0	0	0	0	0	0	0	0	0	0	0	0	0	0	0	0	0	0	0	0	0	0	0	0	0	0	0	0	0	0	0	0	0	0	0	0	0	0	0
DAD1	109.095	199.016	172.009	109.738	176.363	54.423	139.272	120.234	149.89	110.881	96.0159	182.699	108.7	104.823	164.214	176.892	95.8989	128.91	99.3026	108.856	109.141	92.2162	153.613	121.348	118.469	112.333	165.6	122.915	132.241	172.518	203.126	138.111	105.83	144.737	113.175	93.7313	96.1228	124.39	137.724	105.857	112.83	111.902	197.426	148.331	131.643	125.839	79.5675	127.589	116.089
SENP3	4.4412	6.85689	5.69323	4.20922	6.63487	5.75017	4.11498	4.54512	5.08225	5.44282	4.83185	5.23523	5.51161	4.80619	4.66932	4.92434	4.09959	5.20378	4.28031	5.969	5.24208	5.76201	6.43529	5.59336	4.82782	4.44904	5.06106	5.73962	5.99503	4.86258	5.0308	6.59297	4.15177	5.24448	5.48982	6.08481	5.90502	5.76542	4.26562	5.0283	5.6222	4.72631	6.75869	5.57802	4.69183	4.50687	4.5274	4.68532	4.61051
RN7SKP124	0.0379145	0	0	0	0	0	0	0	0.0699970915529	0.085469	0	0	0	0	0	0	0	0	0	0.138874	0	0	0	0	0.270826	0	0	0.0587429226463	0	0	0	0.141271	0	0.0399807332319	0	0.129351	0	0.175808	0	0.109341	0.0832999	0	0.0782146535436	0	0.0369188784714	0	0.0349851968936	0.0663133375903	0.19056
AL354766.1	0	0	0	0	0	0	0	0	0	0	0	0	0	0	0	0	0	0	0	0	0	0	0	0	0	0	0	0	0	0	0	0	0	0	0	0	0	0	0	0	0	0	0	0	0	0	0	0	0
MIR6511A4	0	0	0	0	0	0	0	0	0	0	0	0	0	0	0	0	0	0	0	0	0	0	0	0	0	0	0	0	0	0	0	0	0	0	0	0	0	0	0	0	0	0	0	0	0	0	0	0	0
AC010542.1	0	0	0.115774	0.0251753899366	0	0.0474443471966	0	0.0687386070699	0	0.105027	0	0	0.0565186637048	0	0	0.129868	0	0.0246713462003	0.0716167072653	0	0.0531772560236	0.0692384856616	0.0610199620318	0.106532	0	0	0.0265254663994	0.108277	0.0724999377044	0.0338995890173	0	0.130198	0	0.221083	0	0.0264917974799	0.0701282256544	0	0.110411	0.0895743879451	0.0255903267157	0.0224398049136	0.0240281052778	0.0705328	0.0680504732905	0.0706665913043	0.0214954092626	0.122232	0.204895
AL138963.2	0	0	0.142156	0	0	0	0	0	0	0	0	0	0	0	0	0	0	0	0	0.139693	0	0	0	0	0.306477	0	0	0	0	0	0	0	0	0.0603249116463	0	0	0	0	0	0	0.0628435014477	0	0.118014	0	0	0	0	0	0.0718817550673
NPM1P8	0.0308932693846	0.0764607563657	0.0383839359317	0.0333867178371	0	0.0314595133741	0.0246691686009	0.0455793631109	0.0855520007869	0.0174103425626	0.0614649959389	0.0985711580063	0.0562147999215	0.0630605716029	0.0477722157366	0.0344453529723	0	0.0327182727388	0.0474877808031	0.0565783477515	0.0352609045318	0.160688	0.0202306325733	0.0706394572643	0	0.0227769880736	0.0175886	0.0717969054566	0.0480734353954	0.0674346663248	0.0349575385324	0.0575547	0.0721999	0.114019	0.0620055607104	0.0702649825632	0.0930015895775	0.0716255	0	0.0445464026071	0	0.0892766432048	0.0796630730536	0.0155896922623	0.0451230736873	0.0702867	0.0712661418204	0.0810496348326	0.194089
TRHDE	1.11437	0.0981832892411	0.54845	1.4405	0.791308	0.156447	1.32355	0.892293	0.0918807010962	0.320716	2.41087	0.0189862897859	0.19162	1.60333	0.368066	0.320878	1.56501	0.0103124162569	2.99463	0.0356656647374	0.624844	0.00321567862278	0.13178	0.0313355450174	0.343904	0.925298	0.0369580766151	0.0854893864219	0.166674	0.199951	0.886354	0.0241874360976	3.08815	0.0148313464784	0.535635	0.189477	0.00162850063758	0.0790142941272	0.817039	0.175766	0.25434	0.61593	0.0357103890991	0.0109193074674	0.869138	0.324918	1.70314	0.440903	1.09978
AL078645.1	0.0305646175826	0.151295	0.0379755961878	0	0	0.0622496753998	0	0.180378	0.225712	0	0	0	0.0370778467567	0	0.0945280013511	0.0340789130471	0	0.291332	0.0939651832913	0.522447	0	0.772181	0.120092	0.279552	0.0545814548227	0	0.0348029	0.0473554057267	0.428058	0	0	0	0.0476211953962	0.0322303310451	0	0.173794	0	0	0.0482883395331	0.146908	0.100728	0	0.0315262374212	0.0616953778891	0.0595240546513	0.0927185772432	0.0846095896506	0.106917	0.0768098186534
AC096708.1	0	0	0	0	0	0	0	0	0.0362750884796	0	0	0	0	0	0	0.0219078726731	0.0768169270388	0	0	0	0	0	0	0	0	0	0	0	0	0	0	0	0	0.041439	0	0	0	0	0.0310425039856	0	0	0	0	0	0	0.0298023998282	0	0	0
UEVLD	6.21006	2.32086	5.0594	4.69207	3.52228	6.69869	5.27902	6.51281	7.03735	6.24119	4.00655	4.387	7.40827	5.58283	5.07037	5.23815	4.83001	9.52896	5.93867	7.37032	6.11941	6.43127	5.06302	5.89644	6.43867	6.1877	4.92234	6.24004	5.89517	2.4972	5.72987	7.18451	5.4569	8.33333	5.88781	5.27333	5.36004	7.21798	5.97038	8.07004	6.98929	5.65007	5.3028	6.24628	7.92341	5.05273	5.33008	5.57223	6.28897
GFRAL	0.189433	0	0.0756531107728	0.0658038057213	0.0895034645235	0.0137789705359	0.0108048634845	0.0598899951708	0.0374709705174	0.00762556605174	0.0134605446365	0	0	0	0.0278983740251	0.0754337007793	0.0396746766025	0	0.221858	0	0.00772197202855	0	0.00886082651168	0.0206262779453	0.0483264372371	0.0199522124727	0	0.0104821227747	0	0.0689167469033	0.168422	0.0252084302605	0.0316228660166	0.0214026	0.0362104687351	0	0	0.00784282154959	0.0748203942217	0.0260145396701	0.0297281660433	0.0782046576268	0.0209350053833	0	0.0592904437618	0.0307848965258	0	0	0.00850092969398
RF00599	0	0	0	0	0	0	0	0	0	0	0	0	0	0	0	0	0	0	0	0	0	0	0	0	0	0	0	0	0	0	0	0	0	0	0	0	0	0	0	0	0	0	0	0	0	0	0	0	0
BNIP3P9	0	0	0.145241	0.0505329	0	0.0476159361557	0	0.0344936048136	0.0863255270147	0.0527032792943	0.0465155529845	0.0372983992999	0.0567230711685	0	0.0723062288816	0.0260675953326	0.0914024195145	0.0495211469843	0	0.0856348590742	0.0533695788302	0.104233	0	0	0	0	0.212971	0.181115	0	0.0340221915092	0.0529104	0.0435563383615	0	0.0739607415845	0.0938492844749	0.0797628260471	0.175955	0.162614	0.0369367	0.0674237594614	0.0513658	0.0450419230636	0.0964600248042	0.11798	0.0910621161573	0.248228	0	0	0.235013
DLX2	0	0.208298	0.470552	0.0376359364709	0.00822708613297	0.0620610400198	0	0.0834931060622	0.892074	0.564253	0.0433048835024	1.98621	0.0316847054103	0	0.0583400089147	0.00970732674674	0.0425467491511	0.631611	0	0.361416	0.0993716400442	0.0129385048964	0.62715	0.0398149668217	0.132153	0	1.74974	0.323739	0.250637	0.0443434017954	0	0.543369	0.0135648253553	0.991522	1.17078	0.386138	0.0393143083214	0.2069	0.0206322905278	0.0334772965047	0.0286921844994	0.0796726406783	0.161644	0.579937	0.127165	0.0330134328063	0.0642691024416	0.997402	0
SPINDOC	2.022	6.33061	4.53812	2.33951	3.09892	5.89108	2.97915	3.18709	5.08503	5.97538	3.39981	7.0027	4.98399	3.01484	3.80338	2.67047	3.96153	5.82923	2.56769	4.55509	3.93757	4.9078	5.30854	6.15756	5.67534	2.77781	7.33197	4.95966	4.68744	7.95602	4.1695	5.83503	1.67207	4.80351	4.9304	5.40033	8.44424	5.46752	2.64875	4.20185	4.25016	4.0153	3.58213	5.81073	2.30079	3.77948	3.38731	4.79325	3.15993
TRBV11-1	0.0355187726303	0.0586059094121	0	0.0383855533375	0.0671275983926	0	0	0	0.0655741984054	0.840719	0	0	0	0	0.0732332318159	0.0396026929091	0	0.0752340502262	0	0	0	0	0	0	0.507428	0	0	0	0.552712	0.103375	0	0	0	0.0749089562202	0	0	0.106926	0	0	0	0.195091	0	0	0.107543	0.0345860921944	0.0538735689202	0	0.310616	0
AL354676.1	0	0	0	0	0	0	0	0	0	0	0	0	0	0	0	0	0	0	0	0	0	0	0	0	0	0	0	0	0	0	0	0	0	0	0	0	0	0	0	0	0	0	0	0	0	0	0	0	0
KIF1A	0.0523138028544	0.0241689499364	0.106597	0.0101765050363	0.00197737685643	0.0404872251508	0	0.00926193904438	0.127487	0.0283029021119	0.341393	0.166918	0.135808	0.00142380023284	0.0248081499054	0.0291644011874	1.64027	0.105268	0.00643315894347	0.0485428213047	0.0250781	0.0450916	0.0767378983551	0.0845306833833	0.143868	0	0.0941174293342	0.144274	0.00976874615828	0.0334963164119	0.00710353477824	0.105259	0.0114110511911	0.0849538	0.0251996379289	0.147541	0.0425213021539	0.0485154389618	0.0281007889927	0.113653	0.0586173179321	0.0201571444964	0.0107919	0.101373	0.0366768756264	0.0126956245606	0.0540646855937	0.217766	0.0210345898133
AC011824.3	0	0	0	0	0	0	0	0	0	0	0	0	0	0	0	0	0	0	0	0	0	0	0	0	0	0	0	0	0	0	0	0	0	0	0	0	0	0	0	0	0	0	0	0	0	0	0	0	0
AC247036.1	0	0	0	0	0	0	0	0	0	0	0	0	0	0.0904570667209	0	0	0	0	0	0	0	0	0	0	0	0	0	0	0	0	0	0	0	0	0	0	0.0500272046763	0	0	0.0319497334894	0	0	0	0	0	0	0	0	0
AC119618.1	0	0	0	0	0	0	0	0	0	0	0	0	0	0	0	0	0.113841	0	0	0	0	0	0.0762749525397	0	0	0	0	0	0	0.0847489725433	0	0	0	0	0	0	0	0	0	0	0.0639758167891	0	0.0600702631945	0	0	0	0	0	0
OSTF1	29.4942	25.4891	31.896	27.5951	31.3072	24.7745	42.2511	36.1542	36.9526	29.8078	24.6115	28.7263	22.5568	25.3838	31.3456	24.1859	24.5063	36.1468	24.67	27.9325	23.6957	22.8991	32.5309	30.87	34.1856	34.7754	29.7446	23.5091	30.5365	29.2128	53.2763	27.5928	23.3203	27.5046	28.4085	23.955	24.8015	23.453	29.9034	29.8132	26.8009	29.5254	36.084	29.4112	28.672	26.6868	23.8237	26.0759	26.5048
AC103810.3	0.134675	1.11107	2.00796	0.873271	2.29073	2.46859	1.07542	1.58958	0	3.33952	0.535898	2.57825	0.653497	1.09962	0.555352	0.30032	1.84281	1.42631	0.138011	0.493292	0.614862	0.600427	0.881929	0.821184	0.480999	2.78022	4.14046	0.834639	2.30527	1.56786	0.203191	1.75632	0.209831	1.56216	3.96448	0	1.419	2.34182	1.27662	1.68302	1.03561	0.38919	0.694562	0.815536	0.393417	1.02135	0.994163	0.942202	0.676887
BSNDP4	0	0	0	0	0	0	0	0	0	0	0	0	0	0	0	0	0	0	0	0	0	0	0	0	0	0	0	0	0	0	0	0	0	0	0	0	0	0	0	0	0	0	0	0	0	0	0	0	0
AP000534.1	0	0	0	0	0	0	0	0	0	0	0	0	0	0	0	0	0	0	0	0	0	0	0	0	0	0	0	0	0	0	0	0	0	0	0	0	0	0	0	0	0	0	0	0	0	0	0	0	0.0251086192352
PGM5-AS1	2.35459	2.33104	2.28721	2.91476	5.01634	1.26427	2.08532	1.35799	1.85736	0.965063	2.51269	0.273192	2.57071	2.67987	2.09636	3.00718	2.42686	0.294708	2.65421	1.25447	1.63692	0.508972	1.56995	0.522077	1.3761	1.70443	0.438724	0.862276	0.766111	2.74115	2.17993	0.438664	2.7681	0.270863	1.31752	0.705936	0.225537	0.645163	2.33343	2.96307	1.95169	2.92795	2.40659	1.83631	1.5424	1.72074	1.59988	2.13399	1.58687
SLC6A9	0.501215	1.5589	2.2917	1.09146	1.80452	2.75617	0.752441	1.46787	2.31796	2.28233	0.363983	4.13	1.81191	0.637732	2.98656	1.31049	1.63129	3.75558	0.593243	1.72265	1.06406	1.38172	3.17392	2.94537	1.86619	0.606038	3.781	5.43591	2.37494	2.77528	1.13053	2.42314	0.464646	3.6495	1.70682	1.73563	2.00679	2.3735	1.38179	1.71767	1.87478	1.39774	1.23301	2.56722	1.2909	1.38741	1.0221	1.94613	1.80118
SPTBN1	214.676	22.7575	59.3733	98.8386	66.6745	51.4864	96.4537	140.859	31.2862	56.5573	70.498	17.8995	53.7783	124.379	62.1368	40.1533	102.348	26.0776	101.08	39.3781	73.9134	36.712	40.5216	29.9301	57.4728	157.769	25.4025	38.8979	51.5885	39.9132	68.6358	25.1215	88.3456	32.5687	94.049	41.1268	37.9515	45.5631	107.051	66.2018	53.0073	76.0471	29.5345	30.0927	67.3343	98.8574	76.4145	55.7305	79.0254
AC090220.1	0.00760967229985	0	0	0	0	0	0	0	0	0.0171542	0	0.0121401	0	0	0.0235346348273	0.0254538791388	0	0.00805920961811	0	0.00929097058427	0	0.0113088168164	0	0.0116000050481	0.0407674315303	0	0.0259946448234	0	0	0	0	0	0	0.0160487699024	0	0.00865388322622	0	0	0	0.00731515381247	0	0	0.0156981735482	0.00768014857183	0.0148197028355	0	0	0	0.0382466783878
AC100791.1	0	0	0	0.0862490210792	0	0	0	0	0	0	0	0	0	0	0	0	0	0	0	0	0.0910906700405	0	0	0	0	0	0	0	0	0	0	0	0	0	0	0.0453794679054	0	0	0	0	0	0	0	0	0	0	0	0	0
AC005091.1	0.0108645657458	0.0179265134672	0.0134988883928	0	0.0205331477436	0.0442548112506	0	0	0	0.0122457619537	0	0.0173328	0	0	0.0112003766307	0.0363412946695	0.0424752420097	0.0230127683045	0.0222673795699	0.0265300151642	0.0124005786106	0.0161459493875	0	0	0.0194016431849	0.0160205	0.0247422417675	0.117831	0.0507194942344	0.0316206250498	0	0.0202408866503	0.0169275341618	0.0114566638925	0.0145374381834	0.0988433452192	0	0.0503786	0.0171646786744	0.0208881	0.0477399372342	0.0104656233001	0.0224127704692	0.0219303738211	0.0317378257784	0	0.0401006794646	0	0.0273029859583
AC068987.1	0.333061	0	0.150479	0.0981663331253	0.0572235264986	0.431666	0.193425	0.312704	0.335396	0.238893	0.120483	0.144913	0.808071	0.123611	0.468212	0.337597	0.17756	0.0962009166827	0.18617	0.110904	0.414708	0.269981	0	0.4154	0.16221	0.223236	0.379246	0.562942	0	0.132185	0.182729	0.507681	0.330226	0.383141	0.162057	0.275465	0.501326	0.666897	0.191344	0.523916	0.23283	0.233332	0.406002	0.550057	0.235866	0.45925	0.363207	0.105915	0.380451
RPL5P5	0.0579119069986	0.16722	0.0359768805989	0.0156465189416	0.0820866040815	0.0294866883473	0	0.0640816241721	0.0801870376917	0.0815927028268	0.172832	0.115487	0.0351263811379	0.0788080603683	0.0447764216926	0.0968558581338	0	0.0919995328634	0.0445098236643	0.0530303214648	0.0330496943932	0.0645476364091	0.0379239405685	0.0662096592724	0	0.0426972878334	0.0824279610956	0.134589	0.0450587518768	0.14748	0.0436871366205	0.0539455	0.0225574083456	0.0458009967483	0.0581171940813	0.0987880018008	0.0871694630195	0.0167835	0	0.0278352661308	0.0477132071462	0.0139463513181	0.0597339	0.0876723791056	0.0140978024174	0.0219596630313	0.0534376355688	0.0759670149551	0.0727672
AC009159.1	0.0201383695287	0	0.0750639120908	0	0	0	0.0643242807445	0	0.0371791405289	0	0	0.0963832467889	0.0977191849102	0.0822144835384	0.0622824681799	0.0673616	0	0	0	0.0245877866397	0.0459709923569	0.0598557002215	0	0.214889	0.0359625473365	0.0296952321147	0	0.124806	0	0.0879171584328	0.0303836549861	0.0375182	0.0627531640268	0.0424717446482	0.0269463418041	0	0.0606248679723	0.0933808846185	0.0318161489447	0.0580768519971	0.0884899148111	0.0581966903134	0.0207719601701	0.0609746374932	0.156876	0.0916354162941	0.0743299198799	0	0.0253041692293
KIAA0408	0.452482	0.0088529053919	0.0822182951909	0.305385	0.199423	0.120202	0.314191	0.126656	0.0264147275912	0.0866808188089	0.533748	0.00285323209473	0.10631	0.442951	0.110625	0.0977111122876	0.353099	0.0227294460775	0.645135	0.0393050854071	0.212297	0.0398679203993	0	0.0245366824168	0.153302	0.282181	0.0122188135441	0.0360226000956	0.0500951	0.00520522116603	0.11333	0.00666389683605	0.894473	0.0358327805519	0.174695	0.0549148686176	0.0188441109882	0.0476851	0.466217	0.111751	0.21022	0.184339	0.0295157801725	0.0198553460588	0.473689	0.311958	0.335009	0.16266	0.274163
MTCO2P12	3.31752	2.03316	2.23761	6.67886	2.75873	1.38994	4.17806	4.78273	2.55489	1.34614	5.73301	2.02631	1.17285	4.54036	1.46574	2.9169	2.89043	1.62625	6.00289	1.48132	2.09883	1.35228	0.943483	1.24261	1.15101	2.29219	1.35992	140.807	2.94996	6.59327	2.76006	1.44802	4.04647	1.15944	1.52195	1.18572	1.39819	0.98892	2.99501	1.27565	1.77012	2.57482	1.77938	1.77935	3.34116	3.33542	3.48103	1.29311	3.47773
LINC01204	0.0073738592609	0	0.00610786204845	0.00796901601606	0	0.00500601001789	0.0628078908562	0.0145056756364	0.00907566852455	0.00277042903515	0	0.00392129559179	0.00596347117038	0.0133793912374	0	0.00274056658154	0.00480470893456	0	0.00251883856351	0.00600203765121	0.00561090819261	0.00365279083101	0.00965762707062	0	0	0.0326196	0.00279878970564	0.00380823890159	0	0.00357685777654	0.0185421164459	0.00457921199884	0.00765922648387	0.0025919068502	0	0.00559047437314	0	0.00284935969226	0	0.0189025799656	0.0108004800967	0.00473539609395	0.00253528487247	0	0.0167538712759	0.0111843987188	0.0136083104267	0	0.00308845563597
PPAT	0.9223	1.44727	1.45308	1.1406	0.795164	3.94079	1.01741	1.94993	3.2036	3.34103	1.01682	2.9845	3.54107	0.954256	2.44808	3.16985	1.31498	3.18462	1.18387	4.20246	3.23676	6.00891	2.11391	3.25756	2.48751	1.06556	2.15722	3.97754	2.92959	1.22108	1.56545	2.96267	1.83327	3.77495	1.97518	4.90098	5.72118	3.90467	1.35197	3.31791	2.60604	2.05622	3.75868	4.87012	2.99746	1.9253	1.95652	3.20962	3.34523
LOXL1-AS1	0.931146	1.23821	1.0732	0.969888	0.700443	1.70304	1.23272	0.912851	1.15924	1.36714	0.109693	1.42686	1.7055	0.8253	1.80933	1.41046	1.5687	0.966689	0.759602	2.70382	1.2271	1.91636	1.77715	1.46144	1.32369	0.925892	1.5625	1.61352	1.29645	0.993978	0.753264	1.7005	0.477227	2.73896	0.95084	1.94716	2.00553	2.00616	1.09848	1.39566	1.54442	0.849746	1.70605	1.36638	1.50917	1.11964	0.672667	1.20002	1.39322
SLC9C2	0.0210395984336	0.00433941233239	0	0.0142111	0	0.0267815426099	0	0.0116405391346	0.0145661156751	0.0148214572059	0.0261626330354	0.00419569056404	0.00638076858344	0.0286312440638	0.0108449537758	0.0175940360687	0.0102818425532	0.00835593804384	0.0134754788894	0.00642203377652	0.0120070696066	0.0117251910727	0.00344447507401	0.00400903347778	0.0375719371684	0.0155120740583	0.0119785466653	0.0325978	0.0163700022075	0.00382715050948	0.00595188359471	0.00979929011957	0.0204879634384	0.0138663853052	0.0175951499575	0.00299083555764	0.00791724272543	0.0121949812704	0.0332399798576	0.0101126495748	0.0173343750942	0.00760013734362	0.0108508	0	0.00768267141502	0.0119670336169	0.00728027998824	0	0.0264365771281
AL929302.1	0	0	0	0	0	0	0	0.0219001	0	0	0	0	0	0	0	0	0	0	0	0	0	0.0220593338359	0	0	0	0	0.0169019906449	0	0	0	0	0	0	0	0	0	0	0	0	0	0	0	0	0	0	0	0	0	0
COMTD1	1.38289	4.29351	4.10742	0.972758	4.31469	1.84988	1.64662	2.20932	2.41711	2.60091	3.98871	5.48286	1.89597	1.39192	1.77994	0.884995	1.61554	4.06445	0.788237	1.53857	1.05538	1.94569	2.8829	2.00826	2.39647	1.77371	4.43513	1.86367	2.64854	6.63263	1.40742	3.49104	0.98169	2.22622	2.58398	1.42377	2.50032	2.16277	1.24107	1.44736	1.03374	1.62376	0.818704	2.63449	0.709146	1.61348	1.14014	2.08954	1.15156
RPL30P13	0	0	0	0	0	0.0756655537187	0	0	0	0	0	0	0	0	0	0.0414235063762	0	0	0	0	0	0	0	0	0	0	0	0	0	0	0	0	0	0.0783530461613	0	0.0422498494292	0	0	0	0	0	0	0.0766413702826	0	0.0361762573527	0	0	0	0
ANXA13	0	0.218594	0.109736	0.0220268	0.0192599415252	0.186798	0.0217005718539	0.0400945106924	0.0940712357576	0.187612	0.00675856563333	0.216774	0.222526	0	0.105059	0.132564	0.0199207322615	0.115124	0.00348110636996	0.1659	0.147334	0.287751	0.0845317261725	0.274447	0.139523	0	0.313309	0.131577	0.153296	0.158186	0.0102502924336	0.392373	0.0476337075337	0.128955	0.109088	0.11203	0.0920363865328	0.200833	0.0375674654119	0.124089	0.160461	0.0556278400842	0.220742	0.212562	0.0760784981217	0.0618286256025	0.0626902372083	0.279244	0.110977
AC142391.1	0.0516121087323	0	0.0160316139595	0.0418333575294	0.073157	0	0.0206068803583	0	0.0238213654886	0.0436301099547	0	0	0	0.0351175638268	0.0399055335045	0.0143866070049	0.0252223243471	0	0.0132226	0.0315077026401	0.0147272340784	0.0575259873386	0	0.0196690704359	0	0.0380525728895	0.0440767480589	0	0	0	0.0194673717575	0	0.0201035585355	0	0.0172650213954	0.0146736004006	0	0.0299154330964	0.0203851972281	0.0372109171478	0.0425228	0.0372876997817	0	0.0130225273688	0.0753852548428	0.0978541870606	0.0595307	0.135406	0.0324257018866
LINC01717	0	0	0	0	0	0	0	0.0361953765881	0.0452922357107	0	0	0	0	0	0	0.0273536626545	0	0	0	0	0	0	0	0	0	0	0	0	0	0	0	0	0	0	0	0	0	0	0	0	0.0269499645677	0	0	0	0	0	0	0	0
RNA5S10	0	0	0	0	0	0	0	0	0	0	0	0	0	0	0	0	0	0	0	0	0	0	0	0	0	0	0	0	0	0	0	0	0	0	0	0	0	0	0	0	0	0	0	0	0	0	0	0	0
ZNF19	0.221437	0.883364	0.504983	0.230222	0.259575	0.753555	0.268593	0.268807	0.706367	0.706113	0.359705	0.507545	0.838176	0.213606	0.589486	0.811012	0.33697	0.661994	0.196762	1.0592	0.524682	0.924756	0.479081	1.0148	0.533088	0.219059	1.46817	1.12262	0.697886	0.3977	0.249512	1.15407	0.29697	1.32566	0.526957	0.6184	0.643412	0.854579	0.560192	0.714046	0.521918	0.477913	0.679429	0.660562	0.511762	0.533561	0.340117	0.612814	0.71849
AC103764.1	0	0.0101777438101	0	0	0	0.0251255846318	0	0	0.0113878856009	0	0	0	0.0224483719152	0	0	0.0206327	0	0.00653272764369	0.0063211311279	0.0376559136991	0.00704040484091	0	0.0565511814154	0.00940286668738	0.0110152458922	0.00909558159238	0	0.0191138708229	0	0	0	0	0	0	0.0082536027854	0.0280590603079	0	0.00715058777733	0	0	0	0	0.0190872114921	0.0124509278851	0.0060063633391	0	0.00569177105951	0	0.00775060908645
AC002115.1	0	0	0	0	0	0	0	0	0	0	0	0	0	0.0309752	0	0	0	0	0.0233258641621	0	0.0259800854693	0	0	0	0	0	0	0	0	0.0662474362838	0	0	0	0	0	0	0	0	0	0	0	0	0	0	0.0443286533759	0	0	0	0
KRTAP29-1	0	0.0831678402574	0	0	0	0	0	0	0	0.0426095225873	0	0.0201033282776	0.0305729613608	0	0	0	0	0.0133456112487	0.0129133439026	0	0.0143827373748	0.0187267834026	0.0660157	0	0	0	0.0143485710055	0.0585711597146	0	0	0	0.0469525440817	0	0.0398638305031	0	0.0429910748578	0	0.0438234853254	0.0199083505093	0.0484539817832	0.0138427205918	0.0242769819241	0.0259953185754	0.0127179068456	0.0245406190229	0	0	0	0
ZDHHC4	10.0537	14.1177	11.1547	8.68901	13.993	9.89009	9.07889	8.59097	7.15332	9.86929	12.7205	13.54	10.4986	12.064	12.017	13.694	9.10161	8.21864	9.12947	8.9866	10.3674	8.79389	10.7158	10.2614	9.01579	8.38252	12.3584	12.3274	10.7183	9.20878	9.14718	11.1799	13.0535	11.6672	8.90025	10.7017	13.0157	11.6547	12.6736	8.59195	9.7426	10.1642	14.3366	9.95609	11.3966	12.2941	9.16295	12.6637	10.3628
AC091820.2	0	0	0	0	0	0	0	0	0	0	0	0	0	0	0	0	0	0	0	0	0	0	0	0	0	0	0	0	0	0	0	0	0	0	0	0	0	0	0	0	0	0	0	0	0	0	0	0	0
LINC00967	0.0129094690339	0.0106503000629	0	0.0348785357335	0	0	0	0	0.0595831458301	0	0	0.0926780495833	0.00783021926015	0.0175675	0.00665424273115	0	0.0126174583104	0.0136720890077	0	0	0.00736729333328	0.00959245120873	0	0.0196788902414	0.0230534	0	0	0	0	0	0	0.0120252896225	0	0	0	0.0146809	0	0	0.0203953745607	0	0	0.0124354385692	0.00665781249585	0	0.0125705	0.0195806081747	0.0536043780662	0	0
C10orf143	0.577545	0.982963	0.824937	0.555355	0.868055	1.0466	0.472081	0.764877	0.923528	1.06615	0.588112	1.12453	1.01507	0.631227	0.74073	0.709867	0.693379	0.92472	0.689717	0.960558	0.903153	1.03401	1.1793	1.01904	0.917671	0.677277	1.3774	1.20484	0.87042	0.866926	0.689548	1.41487	0.524319	0.959088	1.10138	0.837804	0.883016	1.03854	0.747204	0.834975	0.96416	0.788511	0.497212	0.862867	0.491529	0.75874	0.835055	0.922649	0.719981
ELF1	12.6968	6.42255	14.3883	17.3059	9.45509	26.7085	16.2567	23.886	24.8127	21.42	11.9994	14.4162	26.9061	13.0485	20.1698	21.9686	14.5285	31.6725	12.8668	39.4221	22.7838	25.3869	26.0787	31.0068	26.7759	21.6374	17.3709	25.566	21.641	7.21192	15.9516	25.7121	17.4891	35.3986	19.5991	27.1241	19.6905	22.994	17.1586	30.8748	26.8175	18.0034	23.0169	21.3918	28.4168	19.3204	19.5769	23.7175	23.3436
LCEP4	0	0	0	0	0	0	0	0	0	0	0	0	0	0	0	0	0.0777623661408	0	0	0	0	0	0	0	0	0	0	0	0	0	0	0	0	0	0	0	0	0	0	0	0	0	0	0.0401494536109	0	0	0	0	0
AC020978.9	1.35791	0.0631141	0.237628	1.16781	0.153619	0.710876	1.25233	0.726598	0.220682	0.856886	1.01789	0.0381398	0.475622	1.09311	0.251387	0.538444	0.523401	0.121532	0.460582	0.291889	0.534821	0.21317	0.0939332810493	0.247813	0.435461	1.6216	0.114332	0.496339	0.178569	0.0695794079313	0.0973872550903	0.213787	1.25899	0.342853	0.60139	0.309936	0.172727	0.293766	0.657196	0.615907	0.441206	1.15606	0.157818	0.304016	1.2012	1.00806	1.20447	0.719196	0.913196
AC036108.1	0.131927	0.0362798486837	0.109277	0.0712874561981	0.124666	0.895633	0.0702316126496	0.0973212421526	0.162374	0.198265	0	0.0350782564844	0.293407	0.0299215977504	0.0226674288954	0.0245159527533	0.214904	0.232867	0.0901298696876	0.0805375460341	0.225868	0.424792	0	0.201106	0.0785304605102	0	0.0500735845295	0.272535	0.273724	0.0319970610623	0	0.286746	0.102774	0.347792	0.0882630175418	0.15003	0.364059	0.458805	0	0.570694	0.0966165396407	0.169443	0	0.221914	0.256925	0.166752	0.121734	0.0384572	0.165768
RMND5B	5.16247	6.92248	5.83849	4.43247	6.21887	6.47605	5.0541	4.58483	5.95098	5.39489	5.92223	6.187	5.99374	4.72461	5.64568	4.48129	6.11718	5.89416	5.11142	5.83368	5.7831	4.76537	5.89941	5.58418	4.94678	5.21354	5.92612	6.32856	5.40784	5.84144	4.92534	8.02263	4.74233	5.55711	5.77101	5.01363	5.81973	6.19473	5.23049	6.12627	6.29076	5.19608	4.62183	5.65421	3.92507	5.67088	5.34609	6.39538	4.98897
AC092268.1	0	0	0.0396634004628	0	0	0	0	0.0470986752146	0	0	0	0	0	0	0	0.0355935314047	0	0	0	0	0.0364362680162	0	0	0	0	0	0	0	0	0.0464549923571	0	0	0	0	0	0	0	0.0370064987192	0	0	0	0	0	0	0	0	0	0	0
UAP1	27.6708	31.0026	27.463	38.6811	22.4723	20.3405	48.8177	41.9682	24.1121	23.2684	29.8469	22.2823	18.2941	23.2606	31.4578	22.334	25.3316	42.0977	23.7034	28.5487	23.7386	18.7273	37.7385	21.6752	23.5515	51.1359	24.5646	22.4442	33.4941	17.7468	45.8231	24.1708	23.2793	23.5382	29.6815	24.6832	26.3853	22.7453	29.6435	19.4545	22.6035	27.4048	22.2829	21.8071	30.4422	29.8743	17.5426	22.001	22.5836
COL22A1	0.00495357595304	0.0408669559885	0.209259	0.101714	0.0124824755121	0.124428	0.0263704905734	0.0170529686122	0.307889	0.340582	0.0788447534113	0.213373	0.258394	0.0292108165011	0.103836	0.0828470127524	0.0580983195305	0.11017	0.00338418667792	0.0866884339687	0.0735007475499	0.186493	0.123267	0.707288	0.336146	0.16313	0.182375	0.23792	0.128472	0.0768910218324	0.226702	0.15381	0.0231537536237	0.104471	0.132564	0.163366	0.0621346826919	0.126333	0.0365215257618	0.0682532812359	0.163249	0.0381734612324	0.245252	0.423287	0.0771760156858	0.0676206175412	0.100559	0.0664234363628	0.109962
C8orf34	1.13046	0.113784	0.108631	0.427195	0.374697	0.253309	0.200601	0.272525	0.188697	0.140187	0.0857518361764	0.0432205282295	0.482513	1.23337	0.261516	0.135929	0.893056	0.0834675890118	2.01027	0.183428	0.459609	0.0823521849414	0.103221	0.0675781225605	0.16493	0.325033	0.0995557675464	0.10112	0.224202	0.0663042252091	0.168142	0.199594	0.435531	0.0662258	0.173012	0.0798236035125	0.0370713	0.118485	0.972758	0.145604	0.239439	0.26334	0.127018	0.0584134587967	0.376517	0.392237	0.585191	0.340302	0.352788
AC055764.1	0	0	0	0.0295398	0	0.0556693714463	0	0.0403276183127	0	0.0308085765853	0	0.0436067966444	0.0331584126387	0	0	0	0	0	0	0.0333728520564	0.0311980730371	0.0812417749306	0.0357992377671	0	0	0	0	0	0	0	0	0	0.0425872423945	0	0.0365741045205	0.0621689116336	0.0411428808015	0	0	0.0262757850473	0.0300267047086	0.0263300036513	0.0281936541843	0	0.0266159356422	0.0414587295707	0	0	0
IFNA22P	0	0	0	0	0	0.0461958	0	0	0.0418754530168	0	0	0.108558	0.0550313304494	0.0617329806218	0	0	0.133015	0.0240221002477	0	0	0.0258889272747	0.0674164202495	0.148535	0	0.0810103697895	0.0334462088029	0.0258274	0	0	0	0.0171107951764	0	0	0.119591	0	0.0515892898293	0	0	0	0.0872171672097	0	0.0655478511951	0.0233957867179	0	0.0441731142412	0	0.0418594811955	0	0
GAPDHP29	0	0	0	0	0	0	0	0	0	0	0.0261148231477	0	0	0	0	0	0	0	0	0	0	0	0	0.0200085366261	0	0	0	0	0	0	0	0.0244534569684	0	0.0276820914357	0	0	0	0	0	0	0	0	0	0.0132472816483	0	0	0	0	0
AP1S1	11.4755	21.8454	20.9068	9.28766	16.7501	15.1249	14.1947	11.3657	19.5419	15.9076	10.3962	35.0602	14.3693	9.21422	14.6708	11.2026	11.3144	32.0384	9.80553	16.0213	12.9732	18.6269	20.7069	21.1811	18.2123	9.68701	25.7222	19.3025	18.4454	20.7214	15.4187	27.2951	7.65699	19.6662	16.5127	18.6581	24.4933	19.9056	11.8786	14.5523	11.674	13.4656	11.7585	25.3765	7.43581	12.7548	11.6664	15.6923	10.4607
HTR4	0.0348683934012	0.00605608261917	0.0182412232079	0.0277661859202	0.0450884024974	0.0149505253054	0.0439632947884	0.0135379442597	0.0203285	0.0186163	0.0401638195607	0	0.00445249941181	0.0699260731529	0.0264866252189	0.0266004177212	0.100445	0.0136051355555	0.0488965737326	0.0179251770307	0.0167570629343	0.00272727888873	0	0.00279750299173	0	0.0405912115351	0.0104482852035	0.00568668179486	0.0228459704335	0.00267058508227	0.0318413803779	0	0.0486081	0.00387038467908	0.00982231451424	0.00417400925518	0.016574	0.0234015545485	0.0376916364929	0.0529245407837	0.0161279	0.0176779158653	0.0132504171759	0.0129652245514	0.0268048351144	0.0361859	0.0152405350272	0.00962931786443	0.00691778991279
RN7SKP96	0	0	0	0	0	0	0	0	0	0	0	0	0	0.0592387187785	0	0	0	0	0	0.0531493569787	0	0	0	0	0	0	0	0	0	0	0	0	0	0	0	0	0	0	0.0687743017593	0	0	0	0	0	0	0	0	0	0.0546979011623
YPEL1	1.24543	0.574843	0.610099	1.12953	0.933206	1.75991	0.622115	0.708279	1.0129	0.921407	1.17891	0.752742	1.604	0.899667	0.808813	1.12252	1.30841	1.17954	1.12166	0.961256	1.28687	1.46355	0.661082	1.27542	0.896477	0.809011	0.634095	2.02311	0.657391	0.451095	0.699462	1.28789	1.43609	1.79349	0.906639	1.33521	1.05293	1.23068	0.879794	1.51367	1.23252	1.02793	1.31856	1.25419	0.817385	0.877935	1.33399	1.26187	1.15816
AL359195.1	0	0	0	0	0	0	0	0	0	0	0	0	0	0	0	0	0	0	0	0	0	0	0	0	0	0	0	0	0	0	0	0	0	0	0	0	0	0	0	0	0	0	0	0	0.0371366889639	0	0	0	0
NKX2-4	0	0	0	0	0	0	0	0	0	0	0	0	0	0	0	0	0	0	0	0	0	0	0.00756614810716	0	0	0	0	0	0	0	0	0	0	0	0	0	0	0	0	0	0	0	0	0	0	0	0	0	0
TRIM27	3.88545	11.2994	8.0419	3.57619	4.76389	9.28168	5.1659	5.58921	9.26247	9.76971	3.8459	12.5084	8.52148	5.0561	7.89593	7.9207	5.10139	10.0663	3.53707	8.16941	7.43747	10.0327	7.82194	8.70911	7.65262	5.25427	9.92318	10.7531	8.50247	7.79334	6.34578	10.4569	4.51759	10.7091	7.67497	10.2328	11.7017	10.4928	6.06436	8.49573	8.13459	6.49528	10.6454	10.9326	7.02928	6.65207	5.72895	8.20303	7.64053
AC007274.3	0	0	0	0	0	0	0	0	0	0	0	0	0	0	0	0	0	0	0	0	0	0	0	0	0	0	0	0	0	0	0	0	0	0	0	0	0	0	0	0	0	0	0	0	0	0	0	0	0
RNA5SP174	0	0	0	0	0	0	0	0	0	0	0	0	0	0	0	0	0.214176	0	0.11228	0	0	0	0	0	0	0	0	0	0	0.159443	0	0	0	0	0.146606	0	0	0	0	0	0.120361	0.105543	0	0	0	0	0	0	0
AC123912.2	0.00494978301587	0	0	0.00534928844366	0	0	0	0	0	0.0334742497508	0	0	0.0240182682666	0.0134716	0	0.00551890513741	0.00967563897235	0	0	0	0	0.0367796320274	0.00648278693102	0.00754533253321	0	0	0.0169084615448	0.0230068950487	0	0	0.0074679580785	0	0	0.00521953676572	0.00662310545107	0	0.00745045276382	0.0229519632179	0.00782004886007	0.00951642138391	0.0163123636989	0.00476802899199	0	0.00499562497073	0.00481980764118	0	0	0.00865729254146	0
AL592466.1	0	0	0	0	0	0	0	0	0	0	0	0	0	0	0	0	0	0	0	0	0	0	0	0	0	0	0	0	0	0	0	0	0	0	0	0	0	0	0	0	0	0	0	0	0	0	0	0	0
AC022167.2	0.352338	1.22731	0.535051	0.423084	0.416181	0.867089	0.35169	0.743649	0.605308	0.926636	0.253142	0.413769	1.02106	0.492789	0.398542	0.63838	0.468723	0.40943	0.386139	0.710998	0.748447	1.65811	0.570417	0.745966	0.803971	0.678292	0.657514	1.42539	0.555892	0.64091	0.225186	0.793164	0.266855	0.701797	0.700625	1.04067	1.06068	1.28206	0.541188	1.129	0.585953	0.692942	0.514849	0.686507	0.59087	0.823886	0.627655	0.470744	0.916179
RF00003	0.157669	0	0	0	0	0	0	0.116311	0	0	0.313696	0	0	0	0	0.0878986598714	0	0	0.161574	0	0	0	0	0	0	0	0	0	0	0	0	0	0	0	0	0.0896521195205	0	0	0	0	0	0	0	0	0	0	0.0727436106142	0	0
RNU6-992P	0	0	0	0	0	0	0	0	0	0	0	0	0	0	0	0	0	0	0	0	0	0	0	0	0	0	0	0	0	0	0	0	0	0	0	0	0	0	0	0	0	0	0	0	0	0	0	0	0
AC095055.1	0.998993	0.555835	0.635042	0.690457	0.724471	0.946329	0.408138	0.634118	0.707706	0.733205	0.832014	0.741276	1.29643	0.679728	0.718515	1.12681	0.6585	0.381375	0.773756	0.893511	1.19326	1.5364	0.638983	0.655176	0.705292	0.513864	0.621668	1.00787	0.614588	0.524027	0.657221	0.800724	1.08592	0.563466	0.606184	1.32102	0.594483	0.888754	0.568917	0.904496	1.11018	0.951121	1.306	0.597913	0.803093	0.739999	0.889655	0.792364	0.686009
EGLN3	0.261774	2.17993	3.02545	1.03098	0.833408	1.9322	0.611671	1.87665	3.3473	2.14656	0.692101	4.82086	4.27104	0.430344	1.34933	4.24685	0.638774	6.8863	0.286262	10.4313	1.42574	1.1253	6.60156	2.92185	5.25197	0.38082	1.55638	1.06159	1.57746	2.53362	0.852192	2.7854	0.544722	1.39502	1.79366	1.28269	0.925561	2.27085	0.854898	1.25146	3.9738	1.83791	2.19451	3.81935	2.36938	0.586248	1.80757	2.97449	1.21856
DENND5B	3.30251	0.926108	1.35781	2.46215	1.35027	2.18382	2.28024	2.55682	2.02391	2.05251	1.6944	0.663826	2.36992	2.72231	1.79952	1.82773	2.66135	2.21793	3.92318	2.12565	2.62907	1.60199	1.55257	1.50732	1.57798	2.48292	1.42661	2.13951	1.32702	0.766877	1.91355	1.35022	3.9771	2.52658	1.63512	2.52329	1.01519	2.39855	2.20694	2.68239	2.3106	2.10541	1.69908	1.36024	3.02656	1.7408	2.77733	2.42523	2.54811
AL583722.1	0.0296759752964	0.0326435363826	0.159776	0.0106903912891	0	0.12088	0.0631923	0.0145944632455	0.0547873	0.111495	0	0.426092	0.0599997290669	0.0538451399456	0.112175	0.0110293651254	0.0580094162106	0.0733344911922	0.0202740487285	0.0724653053834	0.0790335270282	0.0882035796684	0.0259113075192	0.0452373571004	0.0529945418286	0.116691	0.0901094650447	0.0459785844431	0.0153930625195	0.0575800211312	0.00746224426207	0.0737158534473	0.0154122154955	0.0834486918566	0.105889	0.0337481582281	0.0893370280907	0.0802704	0.0937687878616	0.0190182805316	0.0325997658619	0.0381150473667	0.0204064245282	0.0898524497413	0.0385289596289	0.0750190477695	0.0638941583666	0.0173013375044	0.0372883167067
AC096543.1	0.0157093964003	0	0	0	0	0	0	0.0231773553608	0	0	0	0	0	0	0	0.0175156503268	0	0	0	0.0191802661272	0	0	0	0	0	0	0	0	0	0	0	0	0	0	0	0	0.0236459084072	0	0	0	0	0	0	0	0.0152968864626	0	0	0	0
AC005757.1	0	0	0.0340332143801	0	0	0.0557873150299	0.0437459621165	0.0404131	0.0505699326685	0.123495	0	0	0.0664573270258	0	0.0282382376917	0	0.107088	0	0	0.0334435572514	0.0312641706495	0.0814138973351	0	0	0.0978303194492	0	0	0.212196	0.127873	0	0	0	0.0426774696029	0.0288843856612	0	0	0.12369	0	0.0432753551324	0.0526629081669	0.0902709618253	0.0263857875574	0.0282533865025	0.0552905611167	0	0	0.126377	0.0958171530436	0.0344179589941
RNA5SP130	0	0	0	0.122564	0	0	0	0	0	0	0	0	0	0	0	0	0	0	0	0	0	0	0	0	0	0	0	0	0	0	0	0	0	0	0	0	0	0	0	0	0	0	0	0	0	0	0	0	0
LINC01678	0.253507	0.0738150554534	0.111167	0.0805786702124	0.0563655	0.0303709488975	0.21434	0.462023	0.192714	0.0672316342554	0.0296690897352	0	0.0723595	0.101464	0.0461192	0.0166267361233	0.204048	0.0157930762874	0.0458446049968	0.0364137463038	0.102122	0.0443222140048	0.117184	0.0909269138489	0.186408	0.527733	0.11886	0.0462084	0.0232049973621	0.195304	0.0449972468306	0.0277816091279	0.0232338704182	0.0157248327936	0.219487	0.0508752512158	0.0224458853738	0.103721	0.0235593628864	0.08601	0.0327627020235	0.0718229050004	0.199957	0.135452	0.0435617216566	0.0678545989167	0.0550401482848	0.234735	0.0187373433047
TRIM11	1.1265	4.20221	2.78793	0.996967	2.29585	3.05698	1.59729	1.39699	2.27645	3.21545	1.54466	4.2476	1.9538	1.47703	1.71529	1.02858	1.77055	3.09224	1.01556	2.20248	1.83829	2.37315	1.92398	3.00975	2.78371	1.58028	3.52744	3.07322	2.34754	4.11375	1.53997	3.40327	0.868082	2.93601	2.58689	1.95278	2.95357	2.73882	1.04138	2.10726	1.53849	1.97963	1.44928	2.67793	0.785629	1.74326	1.62662	2.4016	1.44606
YIF1B	4.26777	7.62306	8.77893	4.55097	8.56315	6.81999	6.98401	4.97036	6.10742	5.68659	4.98672	14.2309	4.47972	3.86812	5.75632	3.71107	5.40598	6.95136	5.03739	4.29117	4.06699	4.33256	5.90774	8.33889	5.84249	5.04521	9.16587	5.84064	5.29275	10.9421	7.12319	5.94434	3.08497	5.71724	7.46053	3.82194	6.75909	4.82064	6.96005	3.78731	4.27903	4.89895	5.2457	7.95665	3.67863	5.71164	3.94552	6.59335	3.57162
LINC00910	0.487527	0.578562	0.456632	0.686965	0.343748	0.798159	0.494117	0.401141	0.647354	0.47342	0.548411	0.388888	0.834808	0.415925	0.556721	0.491315	0.48383	0.585833	0.303605	0.650187	0.738369	0.671573	0.488713	0.423038	0.53911	0.492161	0.683238	1.01101	0.633178	0.352	0.380507	0.915258	0.5434	0.771144	0.459147	0.661046	0.567306	0.791225	0.41474	0.751655	0.560278	0.478656	0.381017	0.374709	0.48568	0.622855	0.557135	0.488661	0.631434
AC092651.2	1.44658	0.298357	1.011	2.63813	1.53783	3.13033	0.433177	2.00087	2.67066	1.42667	1.79882	1.1539	1.42581	0.738206	2.23694	1.61291	2.12079	1.14903	2.13097	1.43503	2.57984	4.1652	0.592064	2.6186	1.45309	1.19985	1.13243	2.80159	0.984833	1.84196	0.682039	4.04252	2.25385	2.47881	2.41952	3.49581	2.3135	1.57213	1.71407	2.95502	2.5823	1.91601	0.932559	0.912488	1.23252	2.19412	2.75307	0.632527	2.84008
LINC01117	0.314435	0.45778	0.413657	0.459748	0.524344	0.263693	0.265855	0.409334	0.682947	0.813056	0.257599	0.118032	0.650692	0.528572	0.495765	0.598063	0.361556	0.352599	0.246407	0.135497	0.337778	0.0824621449403	0.678291	0.0845854445354	0.19818	0.409106	0.315915	0.2006	0.115129	0.511404	0.837181	0.103376	0.259362	0.253554	0.470231	0.252411	0.194884	0.493155	0.321439	0.480069	0.325096	0.730498	0.724968	0.466687	0.234136	0.504978	0.375478	0.679356	0.185926
RNU6-1141P	0	0	0	0	0	0.24609	0	0	0	0.136191	0	0	0.146579	0	0	0	0	0	0	0	0.137913	0	0	0	0	0	0	0	0	0	0	0	0	0	0	0	0	0	0	0.116154	0	0	0.124632	0	0	0	0	0	0
MIR548K	0.111455	0	0	0	0	0	0	0	0	0	0	0.17781	0	0	0.1149	0.248541	0	0	0	0	0	0	0	0	0	0	0	0	0	0	0.252237	0	0	0.11753	0	0	0	0	0	0.107142	0	0	0.344886	0	0	0	0	0	0
TRAJ28	0	0	0	0	0	0.398964	0	0	0	0	0	0	0.237635	0	0	0	0	0.207464	0	0	0	0.291116	0	0.298612	0	0	0.44611	0	0	0	0	0	0	0.413134	0	0	0	0	0	0	0	0	0.202055	0	0.190748	0	0	0.685238	0
SYS1	5.57565	9.93566	8.97591	5.98227	8.39647	8.17886	7.05147	6.89468	8.74065	7.79008	7.01424	7.45531	8.43809	6.41399	8.80283	10.798	5.94119	7.97336	5.88054	10.392	7.6232	7.95937	10.0873	8.61538	7.09586	5.3637	8.44021	9.38201	7.60414	7.81852	8.11726	10.2222	6.15147	9.7665	7.10421	7.76129	8.07119	9.01659	7.23274	7.96054	7.99406	6.96712	11.3866	8.58386	7.3021	7.28682	6.77922	9.27138	6.93684
AC010928.3	0	0	0	0	0	0	0	0	0	0	0	0	0	0	0	0	0	0	0	0	0	0	0	0	0	0	0	0	0	0	0	0	0	0	0	0	0	0	0	0	0	0	0	0	0	0	0	0	0
HBEGF	2.54464	17.7418	7.01522	12.0418	10.5899	4.10068	7.49845	9.28467	6.99145	3.62139	15.6742	4.19628	6.06466	7.46779	3.17533	1.97746	13.9846	6.50603	13.3369	5.96266	4.69887	2.62931	7.47343	6.62824	17.3657	7.9719	4.33649	3.30537	7.57952	10.6228	12.2868	3.8229	7.32197	2.42131	3.60551	8.85685	2.37938	2.95482	5.49565	10.6865	6.98837	3.10321	7.94922	2.1272	8.74746	9.93494	13.0921	6.66847	3.83793
LINC02223	0	0	0.0909755180518	0.0226089666907	0	0.0213038937655	0	0.0308656366698	0.0772459812931	0.0825300947201	0	0.0333754284997	0	0	0	0.0116629289797	0	0.0110781530268	0.0107193291619	0	0	0	0	0.0159453143825	0	0.0154242225062	0.0357321209992	0	0	0.0152219028354	0.110473	0	0	0	0	0	0.0157448079443	0	0.0165258637723	0.0201107545751	0	0.0302283779783	0.0755252338222	0	0	0	0.00965206483878	0.0365903691235	0
AC090159.1	0	0	0	0	0	0	0.0256179827779	0	0	0	0	0	0	0	0	0	0	0	0	0	0	0	0	0.0489042396445	0	0	0	0.0497055499315	0	0	0	0	0	0	0	0	0	0	0	0.0154199085948	0	0	0	0.0161892958108	0	0	0	0	0.0201554300809
AC093297.2	2.70185	6.05143	7.44788	3.46394	3.42684	3.73476	2.77277	3.03896	6.0692	5.70856	3.01483	3.98262	4.30576	2.84494	4.63874	5.5783	3.07249	3.26403	2.86353	3.08558	4.7606	4.3206	3.86157	3.00677	4.19197	2.62068	2.67879	9.35114	3.48501	3.49077	2.89456	4.88049	3.6254	4.83155	2.81796	4.49792	4.28334	4.69219	3.23797	5.64884	3.97245	4.00292	6.34196	6.12251	4.25647	3.41246	3.16141	3.31511	5.98952
CCER1	0	0	0	0	0	0	0	0	0	0	0	0	0	0	0	0	0	0	0	0	0	0	0	0	0	0	0	0	0	0	0	0	0	0	0	0	0	0	0	0	0.00437812309716	0	0	0	0	0	0	0	0
AC011389.3	0	0.0213539	0	0	0	0	0	0.0190940575194	0.0238929011207	0	0	0.0206466614743	0	0	0.0133417899805	0.0288596200579	0	0	0	0.0158011601829	0	0	0	0	0	0	0	0	0	0	0	0	0	0.0136470771092	0	0	0	0	0	0.0373226616438	0	0	0	0	0	0	0	0.0452709672038	0.0325230763668
RF01518	0	0	0	0	0	0	0	0	0	0	0	0	0	0	0	0	0	0	0	0	0	0	0	0	0	0	0	0	0	0	0	0	0	0	0	0	0	0	0	0	0	0	0	0	0	0	0	0	0
AC091057.4	0.0352764890517	0.0291030709768	0.0219149756991	0.0190619	0.0333348510435	0.0718461465051	0.309862	0.104093	0.130254	0.298209	0.105279	0.0844175231084	0.149778	0.0720077741223	0.0909171090757	0.0786651035139	0.0344785388755	0.0934010719043	0	0.0646058350178	0.181187	0.262124	0.0924040352732	0.0268873241156	0	0.0520172960918	0.140589	0.163967	0.109788	0.20534	0.0931406176721	0.0985811259778	0.109925	0.0557984858066	0.0708030754633	0.100293	0.318591	0.0817878962143	0.0835987760812	0.0847779422059	0.0387520636485	0.0679623013756	0.127352	0.160214	0.120226	0.0267530410463	0.0488265435501	0	0.110814
AC108482.1	0	0	0	0	0	0	0	0	0	0.0201834580677	0	0	0	0	0	0	0	0	0	0	0	0.0266117448353	0	0.0818908943632	0	0	0	0	0	0	0.0135085225077	0	0	0	0	0	0	0	0	0.0516417437426	0	0	0	0	0	0.0271606358545	0	0	0
AL512604.2	0	0	0.0244500413812	0	0.0185954686567	0.0200393	0	0	0.0181652	0.0998113474306	0	0.0156971	0	0	0	0.0219412179892	0.0769338477801	0.0729438203868	0.0201660439027	0.0360396324719	0.0449214263213	0.0146222829308	0	0	0	0	0.0448147149214	0.137201	0	0	0	0.0916539387896	0	0.0207510350564	0.0263311285209	0.0895156627175	0.0296203692833	0.125467	0	0.0472924137267	0.0216173992803	0	0.0202977145041	0.00993042041366	0	0.0298477611673	0.0181582224364	0.0172091690398	0.0618161211766
TTTY6B	0	0	0	0	0	0	0	0	0	0	0	0	0	0	0	0	0	0	0	0	0	0	0	0	0	0	0	0	0	0	0	0	0	0	0	0	0	0	0	0	0	0	0	0	0	0	0	0	0
RN7SL308P	0	0	0	0	0	0	0	0	0	0	0	0	0	0	0.0448769299344	0	0	0	0.0446097334817	0	0	0	0	0	0	0	0	0	0	0	0	0	0	0	0	0	0	0	0	0	0	0	0	0	0	0	0	0	0
ZNF248	1.28951	2.23305	1.39282	1.37634	1.29396	3.79314	1.59202	1.58326	3.3991	3.51066	1.5316	1.71483	4.21953	1.47722	1.82857	2.92303	2.03874	2.31998	1.64319	3.16617	3.69879	4.07787	1.53092	2.52811	2.05254	1.5536	2.59734	4.53721	1.86862	1.72681	1.48525	3.15251	2.81333	3.35739	2.193	3.07211	3.3213	4.00547	1.8327	3.65573	3.38455	2.03325	3.37552	2.5134	2.93446	2.52624	2.34049	2.73625	4.141
GNRHR2	0.62133	0.692005	0.482489	0.397291	0.332708	1.14944	0.363843	0.488906	0.898553	0.852054	0.401762	0.718648	0.954729	0.521405	0.827357	0.7505	0.637639	0.740289	0.541212	0.771251	1.06967	1.62358	0.372974	0.694569	0.619501	0.412284	0.984587	1.07497	0.644573	0.565106	0.449184	1.32153	0.605039	0.917267	0.685885	1.08344	0.93523	1.3325	0.670777	0.900901	0.67117	0.763106	1.05211	0.924949	0.625181	0.879583	0.659325	0.833153	0.865287
AL049875.1	0.0748567681242	0.0176447899305	0.0398602411599	0.0924555263182	0.0202104597311	0.0871186524205	0.0512359655558	0.0315549436922	0.0592283082371	0.10848	0	0.0341207854637	0.0518905845429	0.0145524396007	0.0771705023437	0.0238468	0.0209038618658	0.0906044475843	0.0328761559406	0.143622	0.0610284886127	0.0476766247422	0	0.0489042396445	0.133677	0.0157687	0.194827	0.0994111	0	0	0.0322684971068	0.0597683749725	0.0666460402071	0.0676597023924	0.0572359021942	0.0121612469821	0.0643857158614	0.0123967179332	0.0506847831824	0.0616796343791	0.0704845227156	0.0412046045561	0.0882421732286	0.0215857277478	0.0520650850238	0	0.0493380981833	0	0.13437
AC023301.1	0.0468860679508	0.00967024071896	0.0509726837316	0.0380027418354	0.0996872	0.0358090834462	0.00935997013553	0.0778217004339	0.0216400799815	0.0462407964978	0.0116605171353	0.0467498069194	0	0.0398773786882	0.0966705217806	0.0196038715579	0.0229127552092	0.00620697966508	0.0960949471918	0.0143112955781	0.153855	0.0609681588385	0.115139	0.00893400207468	0.0732618711378	0.0518522366753	0.0467141600008	0.0181607766295	0.0912000576291	0.00852868173373	0.0176847747063	0.0327561039627	0.0639194739656	0.0185404760182	0.0548943155337	0.0266599231212	0.00882166029877	0	0.0462963908035	0.0112678570511	0.00643818283191	0.0451644305606	0.0241805955198	0.0473202989068	0.142672	0.0888938308565	0.0594875220073	0	0.0147282653175
OR51S1	0	0	0	0	0	0	0	0	0	0	0	0	0	0	0	0	0	0	0	0	0	0	0	0	0	0	0	0	0	0	0	0	0	0	0	0	0	0	0	0	0	0	0	0	0	0	0	0	0.0167132475774
MIR3914-1	0	0	0	0	0	0	0	0	0	0	0	0	0	0	0	0	0	0	0	0	0	0	0	0	0	0	0	0	0	0	0	0	0	0	0	0	0	0	0	0	0	0	0	0	0	0	0	0	0
AC016632.1	0	0	0	0	0	0	0	0	0	0	0	0	0	0	0	0	0	0	0	0	0	0	0	0	0	0	0	0	0	0	0	0	0	0	0	0	0	0	0	0	0	0	0	0	0	0	0	0	0
AC092634.4	0.265661	0	0.1467	0.414704	0.111573	0.691355	0.424276	0.435501	0.626698	0.76522	0.293643	0.141274	0.948914	0.421772	0.213012	0.378486	0.490453	0.422032	0.423487	0.486535	0.842277	0.460602	0.0966497686291	0.427465	0.316273	0.522311	0.0840275904776	1.25768	0.390432	0.107387	0.200407	1.12734	0.620869	0.933797	0.493709	0.40282	1.0219	1.59115	0.373077	0.978953	0.551244	0.312774	0.182679	0.402182	0.560484	0.559646	0.544747	1.60045	0.519255
RNA5SP86	0	0	0	0	0	0	0	0	0	0	0	0	0	0	0.136005	0	0	0	0	0	0	0	0	0	0	0	0	0	0	0	0	0	0	0	0	0	0	0	0	0	0	0	0.136078	0	0	0	0	0	0
MRM2	7.9583	12.0282	9.67324	5.29307	6.79833	9.6787	8.30136	7.52129	10.1504	10.2002	7.40116	13.6104	10.9506	6.6155	11.1016	8.27503	7.02268	10.1045	5.8859	9.1725	10.7496	10.8605	9.60115	9.36548	9.13611	7.34946	11.7959	11.0761	10.7918	9.94648	8.20939	12.7253	6.4973	10.6746	9.94892	11.0414	13.2179	11.9142	8.51381	9.67434	9.94134	9.39204	10.6854	12.6676	6.96997	9.20834	7.57424	9.00378	8.62262
MTR	6.47692	3.37787	4.25248	5.31057	3.1644	9.06813	6.5172	6.45168	7.38063	8.7199	4.70407	3.84267	9.49254	5.64137	5.95292	7.38386	7.16365	6.68498	5.98504	6.88927	8.3514	8.45645	4.78335	5.70251	6.19319	7.23084	5.96295	8.13124	5.39672	3.11476	3.94791	6.69615	6.6343	8.51999	6.63905	8.81479	8.02616	9.37682	6.07535	9.88135	8.71962	7.28916	6.59862	6.7652	8.42757	6.56712	6.66458	7.24868	9.3681
RN7SL524P	0	0	0	0	0	0	0	0	0	0.0971497114991	0	0	0	0	0.0444282	0	0	0.0456419904706	0	0	0.0491889618219	0	0	0	0	0.0635477967254	0	0	0	0	0	0	0	0	0	0	0	0	0.0680865587417	0.0828563088492	0	0.0415136390903	0	0	0	0	0.0795330142715	0	0
HNRNPM	22.0094	49.3909	37.6469	22.8202	32.5691	42.2976	25.286	31.0452	28.9285	39.3539	22.3783	54.2324	34.4605	23.7615	34.7076	23.5797	26.0831	36.79	19.8123	50.3534	29.2742	37.6368	52.3525	49.429	34.8663	28.3826	54.5466	40.8762	43.3553	36.231	27.7862	44.136	15.6084	43.795	37.6251	35	44.0654	42.9179	18.7159	34.5867	36.2984	29.6888	28.6072	42.7298	17.081	20.3156	29.674	32.2316	25.1376
MIR517A	0	0	0	0	0	0	0	0	0	0	0	0	0	0	0	0	0	0	0	0	0	0	0	0	0	0	0	0.230245	0	0	0	0	0	0	0	0	0	0	0	0	0	0	0	0	0	0	0	0	0
HSD17B8	8.6229	26.0873	16.0774	7.24271	18.571	13.9191	5.73068	9.30128	10.4771	10.9138	12.4771	19.4635	11.6792	10.7126	11.6667	6.78298	8.20124	14.4877	8.49707	11.0268	11.7575	15.9321	16.5715	13.0267	12.9537	6.12143	16.884	14.5231	14.6724	13.2551	8.22063	17.6073	11.8179	13.5054	8.86399	15.1675	26.4737	16.2291	7.84943	9.70077	9.30266	8.50835	8.60949	11.756	4.30037	12.744	9.21999	12.9961	8.64288
LEKR1	0.0949797818913	0.225519	0.0662004256067	0.135192	0.0831848182196	0.334984	0.0480962593705	0.0615211149103	0.295102	0.190609	0.0553085844124	0.181092	0.458069	0.0662017360727	0.124186	0.165308	0.0860388122056	0.314039	0.0759668351568	0.169705	0.27763	0.426894	0.342848	0.28957	0.297856	0.116142	0.237403	0.445061	0.25955	0.114618	0.0838830596713	0.297792	0.0721869401634	0.22474	0.136388	0.347749	0.17086	0.343741	0.0988176179552	0.224919	0.155234	0.0781031	0.138589	0.194057	0.119555	0.137034	0.194522	0.303882	0.270706
MICAL1	2.00456	5.48733	4.15024	1.99407	2.6907	4.51548	3.84811	3.06832	7.67218	5.98718	2.0561	4.46955	4.3033	2.05711	3.4889	2.42299	5.23292	3.80932	1.25243	3.88594	3.34619	5.25	3.7797	5.42707	7.46039	4.33108	5.99631	4.33785	3.97756	5.79147	3.11974	4.33874	1.16478	3.35426	3.92035	3.22565	3.99913	4.99163	2.55325	3.62144	3.25678	3.70304	2.42672	5.46649	2.61386	2.89036	2.84216	3.06376	2.51645
NCOR1P1	0.0636888	0	0	0	0	0	0	0	0	0	0.0633573911341	0	0	0	0	0	0	0	0	0	0	0	0	0	0	0	0.0725203638014	0	0	0	0	0	0	0.0335798769263	0	0	0	0	0	0	0	0	0	0	0	0	0.0587682371465	0	0
AL138781.1	0.0581506742314	0.22388	0.120417	0.0523701	0.128217	0.17765	0.0464349942705	0.0857944383594	0.0715712390391	0.19663	0.0964134	0.154618	0.129328	0.0527553207713	0.0399653618906	0.0216122641963	0.170506	0.0513215784901	0.0695229654487	0.106498	0.0995578687549	0.0864183	0.101547	0.147739	0.0519219386582	0.0857466522532	0.209678	0.165176	0.0603260351214	0.282073	0.0511784653326	0.108336	0.0151002741024	0.12264	0.155618	0.0881735988087	0.320939	0.123586	0.0459354594209	0.2236	0.0532332508515	0.112031	0.11996	0.0782523083871	0.0283118535804	0.132301	0.035772	0.203414	0.0365336056489
RNU1-13P	0	0.131682	0	0	0.15083	0.162541	0	0	0.14734	0.179907	0.317569	0	0	0	0	0	0	0	0	0.194881	0	0.118603	0.104525	0	0	0.117681	0	0	0	0	0	0	0	0	0.106787	0	0.120127	0.277549	0	0	0	0	0	0.0805467433552	0	0.121049	0	0.139585	0.200559
AL450313.1	0	0	0	0	0	0	0	0	0	0.0322399485063	0	0	0	0	0	0	0	0	0	0	0	0	0	0	0	0	0	0	0	0	0	0	0	0	0	0	0	0	0	0	0.0314217507239	0	0	0	0	0	0	0	0
AC020983.1	0	0.0392864659779	0.0591663984804	0.0257317521452	0	0	0.0380259560202	0.0351288461545	0	0	0.0947443860053	0.0759705886292	0	0.0648025763434	0	0.0265477	0	0.0504331386415	0	0	0.0815286660031	0	0.0935527	0.0362954117436	0.0425192548619	0.0351092799588	0.108447	0	0	0.0346487512055	0.0359232163924	0.0443584808728	0.0741943486283	0.0502152119045	0	0.0812317547036	0.107517	0	0	0	0.0784675763933	0	0.0982365	0.0961220804681	0.0231847837178	0	0	0	0.0598352730947
SNRPCP8	0	0	0	0	0	0	0	0	0.113123	0	0.12191	0	0.0743314179056	0	0	0	0	0	0	0	0	0	0	0	0	0	0	0	0	0	0	0	0	0	0	0	0	0	0	0.117805	0	0.0590241314079	0	0.0618416	0	0	0	0	0
TUBB4BP5	0	0	0	0	0	0	0	0	0	0	0	0	0	0.0412035116563	0	0	0	0	0	0	0	0	0	0	0	0	0	0	0	0	0	0	0	0	0	0	0	0	0	0	0	0	0	0	0	0	0	0	0
AC009163.4	0	0	0	0	0	0	0	0	0.0450358645652	0	0	0	0	0	0	0	0	0	0	0.0297836962692	0	0	0.0958473931914	0	0	0	0	0	0	0	0	0	0	0	0	0	0.0367180804134	0	0	0	0	0	0	0	0	0	0	0	0
AC005281.1	0.0283838270855	0	0	0	0	0	0	0.0209384889812	0	0.0319922211303	0	0	0.0860808	0.0386254653726	0	0	0	0.0450908797185	0	0	0.0161983408854	0.0421815143163	0	0.0216338184158	0	0	0.0161598615276	0	0.0441684582063	0	0	0	0.0221117076318	0	0	0	0.0213617811406	0	0.0672644378348	0.0272852828263	0.0155901551341	0	0.0146384175951	0.0286467012592	0.0690962544388	0	0.0130954469163	0.0744660201481	0
MIS12	4.71778	6.98697	6.0754	6.84233	5.99832	9.6919	5.08844	6.9726	8.95182	8.53022	4.52212	6.16102	8.64926	6.39778	6.08794	6.90404	5.2755	8.88262	6.8155	7.88018	8.0678	7.61366	5.79274	8.68993	8.64427	5.55565	7.53569	9.28916	6.48107	4.23127	7.51336	8.0416	6.5338	8.10146	6.23047	6.83685	7.60054	9.27648	5.57072	9.27114	9.78034	6.01205	9.69439	7.89032	8.18686	6.26128	6.96449	7.18425	9.34991
SLC9A6	4.89804	2.14556	3.65449	4.41741	3.58998	4.11685	4.93569	5.07687	5.27872	4.61835	3.90793	2.37596	5.83322	4.76727	4.67777	4.85133	4.76294	3.77336	4.34927	4.55954	4.86403	4.03118	3.45173	3.67259	4.14251	5.86595	2.76031	4.26051	3.14549	2.63038	4.68714	3.90482	4.62532	4.05857	3.65952	3.8369	3.62266	4.62311	4.3798	4.94987	5.214	4.45234	4.93161	4.25584	5.71846	4.66114	4.19843	5.39664	5.08915
RF00568	0	0	0	0	0	0	0	0	0	0	0	0	0	0	0	0	0	0	0	0	0	0	0	0	0	0	0.239376	0	0.163567	0	0	0	0	0	0	0	0	0	0	0	0	0	0	0	0	0	0	0	0
THSD7A	1.43378	0.259606	0.878953	1.90619	1.45323	1.90578	1.79483	1.58129	1.91756	1.96006	0.97206	0.388778	1.38341	0.78721	1.27565	1.12247	1.2811	0.501147	0.855875	1.21326	1.1504	0.713766	0.835109	2.16398	1.78932	2.74217	0.75164	0.753306	0.931474	0.745409	1.80088	0.542165	1.27546	0.959292	1.63197	0.478932	0.493236	0.973668	1.75496	2.60191	1.51526	2.49333	1.56552	1.19275	2.93279	1.33496	1.65048	1.15247	1.59197
AC083760.1	0	0	0	0	0	0	0	0	0	0	0	0	0	0	0	0	0	0	0	0	0	0	0	0	0	0	0	0	0	0	0	0	0	0	0	0	0	0.0223695999721	0	0	0	0	0	0	0	0	0	0	0
IGHV3-38	0	1.15176	0.678747	0.131196	0	0.741736	0	0.223885	1.45679	0.444699	0	0.435761	1.9881	0	1.34536	0.507584	0.118651	0.28928	0	0.666987	1.87057	0.496128	0.238494	0.462639	0.108394	0	0.48381	0.470219	0.850087	0	0	0.226166	1.18215	0.992104	0.974623	2.27792	0.137046	0.914738	0.191793	0.291748	0.833488	0.380054	0.81391	1.53152	0.0886573067518	1.01272	0.476078	4.83044	0.34321
RNU6-792P	0.12083	0	0	0	0	0	0	0	0	0	0	0	0	0	0.124565	0.269446	0	0	0	0	0	0	0	0	0	0	0	0	0	0	0	0	0	0	0	0	0	0	0	0	0	0	0	0.121949	0	0	0.111495	0	0
AP003108.2	0.0773461174801	0.0964247188095	0.0896934913417	0.122597	0.0357323722367	0.105018	0.0356853527714	0.0659331361353	0.0951967889639	0.110427	0.0854928901903	0.0904890306864	0.1397	0.109933	0.0956841534548	0.0574928751087	0.0839961745406	0.118322	0.0739779068667	0.121716	0.102014	0.109836	0.130566	0.117905	0.107429	0.0709653672552	0.117429	0.106521	0.128383	0.0775382117845	0.0777970214081	0.0992669912963	0.0990852604554	0.0996860744169	0.0781952604226	0.138781	0.0620917286438	0.0797002	0.0868959005478	0.0826139745239	0.134058	0.0844401326882	0.1046	0.116226	0.110462	0.114709	0.0904024557327	0.132274	0.153339
SFSWAP	3.03968	5.37252	3.80834	2.95899	2.67752	5.85377	3.02901	3.2114	3.91276	4.94692	4.01156	4.05738	6.10248	2.9915	3.63229	3.09824	3.30435	3.80567	2.65973	5.23122	5.19833	7.42858	3.96444	5.38067	4.36437	3.72202	4.35692	6.82371	4.59738	4.20297	2.38331	5.12467	3.19698	4.51137	4.05365	5.92345	5.08692	5.12622	2.71287	5.74741	5.45061	3.96172	3.92702	4.11614	3.9093	4.26295	4.48445	3.46417	4.01294
AC078785.2	0	0.0510755411637	0.0384605200018	0.0111511104667	0.0390015096806	0.0210148545045	0.0329578517462	0	0	0.0116300532521	0	0.0329226094379	0	0.0140414201734	0.0106372292023	0.0345140787364	0	0	0.0105738953265	0.0125980518936	0.0117770858313	0.0766707093819	0	0.0314579546317	0	0	0.0587455460961	0.0159867	0	0	0	0.0192231884389	0	0	0.0276130110745	0.0234683920213	0.0155311912363	0.0239227964585	0	0.0297568547344	0.0226698025973	0	0.0212858713953	0.0416554586546	0	0	0.0190422220921	0.0360939315535	0.0388953
MIR1291	0	0	0	0	0	0.705311	0	0.170312	0.639348	0.260222	0.229671	0	0	0	0.119004	0.128709	0.22565	0.244511	0	0	0.395268	0.343101	0	0	0.412285	0.170217	0.657216	0	0	0	0.348327	0.215059	0.179855	0.243454	0.15446	0	0	0.133818	0	0.554841	0	0	0.476271	0	0.112405	0.175089	0.319552	0	0
AC092447.2	0	0	0.0720344268495	0.0417708263523	0	0	0	0.114051	0.0356786370995	0.0217824465245	0.0769001518698	0.0616622266452	0.0234438	0.0262988034039	0.0398458839776	0.0215477	0.0377769342239	0.0614017809021	0.0396086422842	0.0235954544435	0	0.0287199996578	0.0253109707979	0.0294595	0.0345111440807	0.0284968	0.0660163	0.0598844144167	0.0601456882301	0.0562459548718	0.0145787044104	0.0360039687801	0.0301102625599	0.0203788	0.0258588212828	0.0219775001515	0.0290890622109	0.0224030373412	0.0610641782437	0	0.0424592864789	0	0.0199336	0.0195045925614	0	0.0586247506336	0	0	0.0242829247312
PNPO	5.76171	5.10758	9.03968	6.09489	6.05523	10.8235	6.08401	6.72724	14.1162	14.8424	4.0729	22.1328	11.0736	6.60463	10.1512	13.3976	6.28948	18.6078	5.49691	14.8639	9.57302	12.1958	11.6714	12.9989	10.9589	6.7768	9.77154	13.0508	8.80414	6.46432	5.63849	17.3852	6.31561	12.4231	12.8734	9.39426	16.0324	14.2018	9.63112	10.0088	10.2213	7.8355	10.7393	16.5194	10.4464	10.8366	9.46974	12.6935	13.4289
CDCA4P3	0	0	0	0.0202791602537	0	0	0	0	0	0	0	0	0	0	0	0	0	0	0	0	0	0	0	0	0	0	0	0	0	0	0	0	0	0	0	0	0	0	0	0	0	0	0	0	0	0	0	0	0
PNRC2	26.2812	30.4846	27.6102	31.3996	23.4243	41.8184	28.5401	37.9267	46.3602	37.1814	25.3017	28.3809	43.3021	27.0084	32.0631	34.9421	25.2826	37.6173	29.087	41.7475	39.4644	39.7387	29.7319	31.2229	32.6779	28.4627	34.3868	41.7658	31.567	25.2055	37.5291	49.9676	27.5445	47.935	28.7966	38.2598	41.737	50.5511	31.1886	49.9561	40.5418	34.1273	52.3802	37.0897	36.4914	26.2027	28.8757	31.4587	41.7346
FATE1	0.578903	0	0.119878	0.182475	0.592626	0.122815	0.173352	0.106763	0.0667975976294	0.0815622577884	0.0479908597023	0.0577220563792	0.102414	0.180534	0.136766	0.0941302812802	0.0943013768499	0.0638647254719	0.0247184530673	0.0589005933682	0.0688278383701	0.0179232087417	0.0157957457685	0.0735388	0.150761	0.231191	0.0686643369948	0.0373718966836	0.431652	0.28081	0.172864	0.112344	0.0563724785054	0.0254355037912	0.0968258476019	0.0137154361953	0.0726141142504	0.0279619999651	0.190541	0.0347810997968	0.145736	0.290441	0.0124399239078	0.0486887030729	0.0587189251807	0.146343	0.356118	0.0210940747372	0.0606167
RPL31P11	0.0165967050545	0.0273845327677	0	0.0269043801313	0.0470496389247	0	0.212047	0.110189	0.0306405753781	0.0187066196725	0.0825517	0.0132387771584	0.0302001203686	0.0338778552193	0.0769936031544	0.0370099620511	0.0324425789419	0.00878857326134	0.00850390939928	0	0.0284146762771	0.0123322719969	0.0543422319121	0.0379494388513	0.133371	0.244728	0.0188981179097	0.0257141676796	0.0258264	0.0362277379421	0.0500803761259	0	0.0129292462468	0.0262517908191	0.0222073831042	0.0188741304254	0.0124907462254	0.0288594	0.0393311314939	0.0638174394217	0.0182318759014	0.0479618423379	0.0513566049904	0.0502512416825	0.0888849249976	0.0125866361277	0.0306288886797	0.0435420695474	0.0208540136652
PRAMEF15	0	0	0	0	0	0	0	0	0	0	0	0	0.0080020046827	0.00897647932511	0	0	0	0	0	0	0	0	0	0	0	0	0	0	0	0	0	0	0	0	0	0	0.00992886868321	0	0	0	0	0	0	0	0	0	0	0	0
AC023158.1	0	0	0.0156718801829	0	0	0	0	0	0.0232868372874	0	0	0	0.0153013943201	0	0	0	0	0	0	0	0	0	0	0.0192277156846	0	0	0	0.0195427674365	0	0.0183554	0	0.0234991757209	0	0	0	0	0	0.0146220799817	0	0	0	0	0.0130103399309	0	0	0	0	0	0.0158490503856
KDM8	0.649803	1.42604	1.18519	0.525822	0.768303	1.59072	0.91508	0.821749	0.957361	1.35658	0.636868	1.35328	1.59596	0.657757	0.927282	0.742362	0.838463	1.10517	0.498604	1.81342	1.08876	2.21678	0.947479	1.82494	1.35475	0.811851	1.44337	1.72094	1.46943	1.38813	0.79928	1.84869	0.59349	1.24554	1.08791	0.993787	1.78272	1.44347	0.829378	1.29854	1.20963	1.03296	1.17211	1.55394	0.635857	1.00502	0.965856	1.13652	0.808443
CISD1	3.76054	6.45875	5.18401	3.69238	4.11374	4.26725	3.94605	4.33977	5.9401	4.73847	6.52756	5.55177	5.63787	4.55089	4.42727	6.30704	4.24604	5.76076	4.62814	5.36492	5.76942	5.1649	4.66444	5.44965	4.96993	3.42317	5.56506	4.71161	4.20402	5.22875	6.32572	4.7971	5.87321	4.36632	4.21438	4.68312	5.68764	5.03085	4.39691	5.36376	5.41857	4.48121	8.84528	6.06071	6.03689	4.46836	4.40118	4.59855	5.32222
ERP44	14.4444	18.3485	16.388	14.0328	12.7911	13.8059	17.16	15.9233	16.9306	15.8754	12.6549	15.0042	14.4302	13.8823	16.3709	16.1438	13.3757	17.9888	13.0225	15.9545	13.7079	15.0931	15.9807	16.716	15.8629	14.8854	16.9842	14.064	14.5067	15.2173	18.0837	15.6161	14.5082	15.8607	14.484	14.7544	14.2326	14.3454	16.3231	14.8942	15.4315	14.771	21.6381	16.1427	18.3056	13.853	12.2372	13.9572	15.5592
RN7SL735P	0.0442768261556	0	0	0	0	0	0	0	0.0817431788341	0.0499056737153	0	0.0706370370302	0	0	0	0	0	0	0	0	0	0	0	0	0	0	0	0	0	0	0	0	0	0	0	0	0	0	0	0	0	0	0	0	0	0	0	0	0
ENDOU	0.16891	0.302589	0.275823	0.724955	0.310105	0.402985	0.215807	0.306168	0.231651	0.397084	0.374468	0.238674	0.521041	0.22329	0.601994	0.435851	0.226408	0.23511	0.375861	0.335859	0.391088	0.40163	0.379239	0.338405	0.41367	0.227719	0.390159	0.284132	0.488136	0.316029	0.560652	0.341655	0.285727	0.239183	0.290586	0.499428	0.203395	0.413992	0.259232	0.524231	0.54075	0.353308	0.423115	0.204569	0.272558	0.344035	0.556642	0.396717	0.163726
MIR5089	0	0	0.382469	0.166337	0	0	0	0	0.284155	0	0	0	0	0	0	0	0	0	0.157727	0	0	0.228734	0.403168	0	0	0	0	0.238468	0	0	0	0	0	0	0	0	0	0	0	0	0.507237	0.148263	0	0	0	0	0	0.269201	0.386792
AL583824.1	0.0169669727526	0	0.0421618823817	0	0	0	0.0677430909415	0.0250327604487	0	0.0286859384348	0	0	0.0102912921116	0.0115445534627	0.0262371027372	0.0189178218096	0.0331663635115	0	0.0260808874883	0.0103578471277	0	0.0378222042738	0	0.0646601331258	0.0151495770276	0.0375282264127	0	0	0.0396038045531	0.0246906455441	0	0	0	0	0.0227028234097	0.0192952068259	0	0	0.0402085976821	0.0326205940351	0	0.0163439523977	0.0175007853401	0.0256861661881	0.0330428807316	0.0128674403458	0.0547963681005	0.0741891342464	0.0213192606892
PPIAP14	0.312794	0.0860183509114	0.129546	0.30987	0.394104	0.212352	0.0832584440281	0.307661	0.288738	0.1469	0.0518610903235	0.0831694145678	0.189725	0.212829	0.134359	0.203443	0.101906	0.0552120852467	0.106848	0.0636506412205	0.148757	0.0774745	0.307253	0	0.372386	0.230617	0.296807	0.0807715186387	0.0811239222298	0.644844	0.393272	0.485618	0.121837	0.0274867540969	0.209269	0.0592860790377	0.15694	0.0604339999245	0.535358	0.250574	0.257709	0.175763	0.457067	0.131538	0.406108	0.158145	0.0962092914575	0.182362	0.196515
AC108751.5	0.00967727038731	0.0479024349387	0.132261	0	0.0548677675485	0.0197092909387	0.0463654808061	0.128499	0.107196	0.0327226	0.134777	0.0771931692097	0.0821762756337	0.0526763457402	0.0399055335045	0.0539497762684	0.0567502297809	0.0102489	0.0198339683295	0.0236307769801	0.0441817022352	0.0575259873386	0.152093	0.0737590141346	0	0.0285394296671	0.165288	0.0299870308718	0.0150589316714	0.0985777719553	0	0.0180289334685	0.0150776689016	0.173479	0.0258975320931	0.0440208012017	0.160229	0.100965	0.0305777958421	0.0372109171478	0.0425228	0.0279657748362	0.0399269414047	0.0683682686862	0.0376926274214	0.0293562561182	0.0357184	0.0338515690394	0.0121596382075
VN1R66P	0	0	0	0	0	0	0	0	0	0	0	0	0	0	0	0	0	0	0	0	0	0	0	0	0	0	0	0	0	0	0	0	0	0	0	0	0	0	0	0	0	0	0	0	0	0	0	0	0
LOH12CR2	1.90574	2.1194	1.34559	1.63313	1.42799	1.1456	1.38101	1.31295	1.17795	0.965189	0.901979	1.37953	1.69061	1.18816	1.32419	1.33857	1.82161	0.906912	1.16145	1.32228	1.37985	1.42231	1.52837	0.98542	1.13941	1.2627	2.13177	1.62592	1.60689	0.684155	1.28564	1.7674	1.02027	1.66434	1.41542	1.57532	1.57959	1.71287	1.24678	1.17021	1.34648	1.10793	1.30758	1.08456	1.20988	1.27338	1.14651	0.836969	1.70892
EARS2	3.42287	4.21067	4.51914	2.57988	2.38801	7.19179	2.8756	3.6552	4.84045	6.10873	3.07959	7.37569	5.92595	2.96302	5.69657	5.20765	3.46233	7.9981	3.84755	6.33894	6.0984	8.53382	4.07811	7.32616	3.92052	3.02434	6.15585	8.39358	6.1234	3.2769	2.77786	7.36472	2.84403	7.03799	5.4948	7.40792	10.9054	7.96725	4.22422	4.59614	4.81105	4.52086	5.40173	8.5943	4.4579	5.46889	3.67684	6.25898	4.96714
AC073326.1	0	0.0382990144094	0.115359	0.0250849935634	0.0438679458078	0	0	0.0684917898094	0.0428527975216	0.0523247997302	0	0	0.0563157241583	0.157934	0.0478579827307	0.103522	0	0.0245827596789	0.0951460742842	0.0566799246775	0.0264931571751	0.13798	0	0	0.373055	0.136907	0	0.0719258047482	0	0.0675557339483	0.105061	0.0864870919709	0	0.146859	0	0.15838	0	0	0.0366713960907	0.0223131890976	0.0254984404438	0.0670776933236	0.0957673136745	0.0234265214067	0.0226020422958	0.0352064256498	0.0428365	0	0.0874970016797
AC005697.1	0	0.0366538677423	0.0828025	0.0480149189513	0	0	0	0	0	0	0	0	0.215587	0	0.114506	0	0	0.0705803976349	0.0682942827014	0.0271226100046	0.0507102699194	0.132053	0	0.135453	0.0396700264433	0.0327565962502	0.126475	0.137672	0	0	0.0167579952758	0	0	0.234251	0.0297243151859	0.0505255931318	0.13375	0	0	0	0.146419	0.0427975660724	0.0229133993628	0.112101	0.0216311641903	0.0673882	0.0204981995545	0	0.0279128464694
AC087762.2	0	0.0362387616524	0.0454803997379	0	0	0.119283	0.0584600626245	0.0648073503802	0.0540634387759	0.0742650682468	0	0.0467180403461	0.00888104709971	0.0099625704854	0.090567	0.114278	0	0.0542741676037	0	0.187708	0.0919159535742	0.119678	0.201356	0.245518	0	0.0107952089568	0.0333445840355	0.0793994090355	0.0911381	0.053268	0.00552273683495	0.0272782	0.0456257432675	0.0154398981111	0.176326	0.0915812	0.0110196	0.0509206069579	0.0115662330818	0.0563010026155	0.0482536	0.0564171765666	0.0226539044663	0.0295550904271	0.0356436510723	0.0999376057658	0.0337767614403	0.0768273435503	0.0367956435905
GCSH	4.20875	2.92755	2.05068	2.55664	4.49698	2.9413	3.43769	1.73501	2.57735	2.62769	5.52773	3.39013	3.36203	4.89447	2.34666	2.36934	3.46828	2.49089	4.78518	1.71288	3.02198	2.66743	2.74712	2.52645	2.44388	1.73404	3.03829	2.16296	2.68606	1.73131	3.00895	2.43429	3.12871	2.94424	2.4385	3.2456	3.44701	2.98158	3.37898	2.54519	2.32681	3.4315	2.78061	3.09557	2.79912	2.83719	3.25535	2.33345	3.03303
NCAPG2	2.16837	1.23636	1.57464	1.88551	1.15389	2.34754	2.56772	1.85618	2.68817	2.71722	1.51659	2.52069	3.22522	1.65667	2.19725	2.27948	1.81191	2.82944	1.56418	2.77848	2.52773	3.41216	2.45951	2.8175	2.03523	2.2098	2.49434	2.46809	2.59402	1.26811	1.85907	2.64719	2.11584	2.96939	2.23052	2.74155	3.28335	2.54369	1.50243	2.63936	2.99784	2.01925	2.49422	3.46568	2.88971	1.89702	2.38667	2.36872	2.53397
RNF38	10.8499	8.90073	8.38776	10.9038	8.41551	16.9195	10.0045	11.545	14.6527	15.439	13.6578	7.3962	21.2594	11.5229	14.6248	18.4596	12.6405	11.8477	11.4057	16.2586	18.9111	18.4092	10.2818	12.2881	11.2807	11.1939	7.89567	19.4243	11.5048	6.35418	8.54076	16.7877	17.4461	17.7181	11.7134	15.8336	15.0726	19.2559	10.9518	20.8194	18.3584	13.4767	20.2771	11.7879	16.2874	12.3577	15.7842	16.7773	19.8024
AL353608.3	0	0	0.00608242225953	0	0	0	0	0.00361131455167	0	0	0	0	0	0	0	0	0	0	0	0	0	0	0	0.00746247958226	0	0	0.00278713249748	0	0	0	0	0.0045601391734	0	0.00258111132754	0	0.0111343790999	0	0	0	0	0	0.00235783637393	0	0.0049407695659	0.00238344141589	0	0	0.00428111475167	0.00307559194343
TSPOAP1	0.572768	2.18699	1.453	0.658376	0.385218	5.36419	0.347348	1.08697	3.01674	3.23561	0.464439	2.03826	6.6167	0.40444	1.99211	1.1833	1.34221	1.74383	0.30223	4.14585	3.58845	5.69608	4.38165	3.94724	2.97089	0.849617	3.33097	6.49775	2.96093	1.57752	0.23365	4.92595	0.626277	3.45579	3.26062	5.41292	3.71935	5.15076	0.649443	3.66264	4.06915	1.49945	1.41766	1.89511	0.715177	1.72887	2.38725	1.96175	1.83142
MRPL44	13.062	16.3289	14.7955	12.2778	16.0334	14.0696	12.2731	11.338	14.9113	15.056	17.7472	18.9622	12.3551	13.0444	13.4352	13.9783	11.3352	18.1967	14.6286	14.0876	13.5157	15.6194	12.4479	14.6911	13.0497	10.3392	15.0922	16.6049	14.6402	12.507	14.055	17.8307	15.419	15.0763	12.2621	13.9291	17.824	14.0359	15.3896	13.431	12.537	13.5941	20.3391	16.3033	13.432	14.887	12.8445	14.8381	15.446
AL355314.1	0	0	0	0	0	0	0	0	0	0	0	0	0	0	0	0	0	0	0	0	0	0	0	0	0	0	0	0	0	0	0	0	0	0	0	0	0	0	0	0	0	0	0	0	0	0	0	0	0
CLIC6	1.4972	3.1612	2.87149	4.44147	0.158254	15.683	3.68028	4.7638	2.68372	5.14944	6.41078	11.6222	5.53407	0.264364	8.3251	2.19965	3.81056	3.55085	2.68414	5.32858	5.10367	1.48831	7.69883	20.9798	6.48377	4.04006	13.1884	16.6893	5.42059	5.36158	3.58795	3.23235	1.48208	42.3095	5.34673	2.95583	2.59642	5.31168	2.93689	6.34302	9.81674	2.70376	34.1336	25.4819	5.51517	3.81023	3.36882	2.72994	1.71712
RN7SL538P	0	0	0	0	0	0	0	0	0	0	0	0	0	0	0	0	0	0	0	0	0	0	0	0	0	0	0	0	0	0	0	0	0	0.0448468	0	0	0	0	0	0	0	0	0	0.0429229356038	0	0	0	0	0
CLNK	0.0187495164578	0.0206244450783	0.144951	0.0112571232798	0	0.0551580671968	0.0931593031471	0.00307363252689	0.18846	0.204287	0.0041448760555	0.0332356	0.0884527104791	0.0113399287639	0.0193290418489	0.0394878285081	0.0203615605831	0.964174	0.00213488411925	0.0966554371353	0.0190224795959	0.0340558294364	0	0.0571626416986	0.0446431622108	0.0245753645087	0.0640483586844	0.0258218970318	0.0194509178662	0.00606325230571	0.0282882305043	0.0659802025357	0.0194751198704	0.0527235450805	0.00278755260042	0.0213223539175	0.00940730709914	0.0869408236104	0.0263306060232	0.0380503513085	0.0411935810328	0.0321085187936	0.143971	0.14718	0.0466572291091	0.0221188935882	0.0211455806555	0.0109311	0.0418827628623
RF01210	0	0.410241	0	0	0	0	0	0	0	0	0	0	0	0.338344	0	0	0	0	0	0	0	0	0	0	0	0	0	0	0	0	0	0	0	0.262181	0	0.141374	0	0.144112	0	0.239009	0	0	0	0	0.242103	0	0	0	0
LINC00851	0	0	0	0.0190358874861	0	0	0	0.0259876886402	0	0	0	0	0	0	0	0	0	0	0	0	0	0	0	0.0268506928839	0	0	0	0	0	0	0	0	0	0	0	0	0	0	0	0	0	0	0	0.0177773466261	0.0171516860473	0	0	0	0
AP006587.4	0	0	0	0	0	0	0	0	0	0	0	0	0	0	0	0	0	0	0	0.0298399981525	0	0	0	0	0	0	0	0	0	0	0	0	0	0	0	0	0.0367874907733	0	0	0	0	0	0	0	0	0	0	0	0
OR51D1	0	0	0	0	0	0	0	0	0	0	0	0	0	0	0	0	0	0	0	0	0	0	0	0	0	0	0	0	0	0	0	0	0	0	0	0	0	0	0	0	0	0	0	0	0	0	0	0	0
LINC00378	0	0	0	0	0	0	0	0	0	0	0	0	0	0.0365777535909	0	0	0	0	0	0	0	0	0	0	0	0	0	0	0	0	0	0	0	0	0	0	0	0	0	0	0	0	0	0	0	0.0407691872909	0	0	0
FTH1P14	0	0	0.0291537	0	0	0	0	0	0.0433194341553	0	0	0	0	0	0	0	0	0	0	0	0.0267816489048	0	0	0	0	0	0	0	0	0	0	0	0	0	0	0	0	0	0	0.0451123278671	0	0	0	0	0	0	0	0	0
RNU6-373P	0	0	0	0	0	0	0	0	0	0	0	0	0	0	0	0	0	0	0	0	0	0	0	0	0	0	0	0	0	0	0	0	0	0	0	0	0	0	0	0	0	0	0	0	0	0	0	0	0
CHCHD2P11	0	0.326757	0.0351502783095	0	0	0.0576184	0	0	0	0	0	0	0.171597	0	0	0	0	0.0599238386922	0	0	0.0322903	0.0420430629564	0	0	0	0.0417162779379	0	0	0	0	0.0213416920143	0.0527060286956	0	0	0	0.0965182555888	0	0	0.0446957716029	0	0.0621559357864	0	0	0	0	0	0	0	0.0355476513024
LPP	9.8008	4.17294	5.70139	10.6345	5.12611	14.2058	10.9317	10.7122	10.9955	15.764	6.9055	6.52666	16.3172	11.5299	10.502	14.8941	22.9796	13.1124	9.71825	14.9576	15.2202	15.8615	9.56168	12.4603	9.14477	10.4583	8.17977	12.502	10.1165	4.82459	6.05433	10.5449	11.5017	15.1193	11.0335	12.4948	11.9164	17.6353	11.5069	18.1869	14.9279	11.6035	9.84437	11.6505	19.713	10.5526	11.6347	14.8642	17.956
LNCAROD	0	0	0	0.0118711481859	0	0.0223718034784	0	0.0324128521018	0.0202795311976	0.0247620335172	0	0.0175242266889	0.0266506867937	0	0.0226481702472	0.0122475617833	0.0214721911604	0.0116334725074	0	0.0402345599559	0.0501501734802	0	0	4.63826	0.117696	0.0161973993353	0	0.119133	0	0	0	0.0613933435359	0	0.104249	0.0293960092408	0.0249837682266	0.0330681098031	0.0127337569934	0	0.0105594276358	0	0.0211624328413	0	0.0554314886302	0.0855689893543	0	0	0.0768491015065	0.0276045482501
FXR2	10.272	11.0726	10.5484	7.99111	12.5811	11.351	8.55292	9.42077	8.76281	9.05774	12.0211	11.3965	10.2447	11.3095	7.72133	4.95269	8.97472	13.1551	10.1318	9.42165	9.08025	9.45379	8.18306	11.39	10.7737	9.94374	9.25243	10.98	9.2116	10.5518	9.42437	11.9182	8.5161	10.0921	10.9325	9.46814	11.2243	9.81757	7.54596	9.84002	8.01788	9.76256	7.05115	9.1108	5.33979	8.82019	9.75386	9.95675	7.88821
AC016691.1	0	0	0	0	0	0	0	0.0923727	0.173383	0	0	0	0	0.0426002408649	0	0	0	0.0331539882353	0	0.0382212082874	0	0	0	0	0	0	0	0	0.0487136385302	0.182221	0.0236153831732	0	0	0	0	0	0	0.0362896658142	0	0	0	0	0	0	0.0304826575272	0	0	0	0
RN7SL2	15.3422	64.211	16.1172	9.92036	103.276	7.10954	15.1419	10.2369	61.9799	30.6507	79.1414	84.4292	38.1119	13.0781	18.7043	4.32461	25.2728	33.6381	16.1197	52.0917	15.888	54.2466	18.1184	47.8257	17.239	6.03704	17.5678	14.4226	17.6374	26.7163	9.8832	4.81733	6.11028	23.2223	6.74683	7.44949	22.0553	11.8402	17.294	7.29136	9.56311	12.6201	9.60163	13.527	15.359	15.688	66.1317	109.898	13.0504
MUC7	0	0.00762421409079	0.0688935	0.00499368885448	0	0.0470543472018	0	0.00681735649103	0.452129	0.0677061963629	0	19.1443	0.0392378499809	0.00628802697542	0	0.133953	0.0180648813408	0.00978741754194	0	0.846249	0.0791101959251	0.748496	4.06683	0.183137	1.2955	0	19.1202	0.250571	0.0287615907262	0.585004	0	0.154953	0	0.0438530630052	4.43927	0.436149	0.0347758803057	0.0910613808726	0	0.0266514	0.0406079523293	0.427303	0.0333628266634	0.0886072	7.11356	0.00700857008111	0.0511649126836	0.13739	1.32378
CASQ2	17.8034	1.01694	2.61057	6.73135	8.48896	2.25373	5.08559	3.27905	3.05151	3.67337	14.3061	0.849175	2.226	16.4756	3.99517	3.17565	45.3523	1.09778	21.8521	2.81047	5.71828	0.617558	2.00579	1.84344	3.61036	6.97442	1.53118	0.766819	3.14605	2.97604	6.25907	0.835074	16.8192	1.67895	1.58689	0.706209	1.08231	1.96479	8.86674	5.4669	2.96978	6.86347	1.18956	1.46084	8.10191	5.41063	10.073	2.1641	3.17396
GHRL	0.131543	0.434093	0.521447	0.128621	0.118384	0.408242	0.0600235294156	0.147868	0.427884	0.47304	0.0997019	0.459688	0.653497	0.144911	0.419743	0.446989	1.39588	0.225556	0.0834487310916	0.282974	0.386076	0.465448	0.155876	0.42014	0.480999	0.212442	0.449352	0.543486	0.45813	0.218771	0.108683	0.268407	0.117115	0.396321	0.184394	0.377547	0.292286	0.246889	0.0890667192842	0.31312	0.337175	0.28963	0.995001	0.727028	0.189084	0.266027	0.335241	0.295808	0.377797
AL355339.1	0	0	0	0	0	0	0	0	0	0	0	0	0	0	0	0	0	0	0	0	0	0	0	0	0	0	0	0	0	0	0	0	0	0	0	0	0	0	0	0	0	0	0	0	0	0	0	0	0
AL583722.4	0.0361140593225	0.119176	0.0897412133376	0.0390288866336	0	0.0367759953828	0	0.0532820208433	0	0.0203525931912	0	0	0	0.0491449706068	0	0	0.0352971634019	0	0.0185043168213	0	0	0	0.0236494964578	0	0	0.106505	0	0	0	0	0	0	0	0	0	0	0	0.0418648938024	0	0.0173581652617	0	0.017394	0	0.0182242631614	0.0175828736854	0.0273882389482	0.0333238886613	0	0
AC009152.1	0.0465065943793	0.153472	0	0.326691	0	0.0473590156369	0	0.102922	0.0429298708985	0	0	0	0.056417	0.126575	0.0239720291196	0.0259269428398	0.0454546	0	0.0714879002378	0.0283909	0.0796224202152	0.552912	0.335006	0.141787	0	0.0685767590562	0	0.0720551677064	0.108554	0.101516	0.0350832850738	0	0.217379	0.0245205576116	0	0.158665	0	0	0.0367373518391	0.0447066414654	0.102177	0	0.0959395570444	0.0234687	0.0226427	0.176349	0.0858269938182	0	0.0292181234626
AC005915.1	0	0	0	0	0	0	0	0	0	0	0	0	0	0	0	0.00714339951383	0	0	0	0	0	0	0	0	0	0	0	0	0	0	0	0	0	0	0	0.00728590069443	0	0.00742697323155	0	0.00615879401753	0	0	0	0	0	0	0	0	0
PTP4A2P2	0.33481	0	0.0639987138941	0.0556666988639	0.194697	0.419627	0.24679	0.0379979351831	0.285287	0.116115	0.102482	0.205438	0.0937286604268	0.0700952170407	0.185855	0.201011	0.704818	0.0818283	0.290319	0.157225	0.205771	0.114823	0.202387	0.117779	0.183968	0.11393	0.0879778915439	0.119709	0.240463	0.112436	0.0582857763976	0.0479813846891	0.200635	0.0814746814666	0.0344613	0.0878662207252	0.0387661008349	0.119423	0.162757	0.0247578612099	0.254629	0.124045	0.770383	0.181952	0.100313	0.429701	0.237648	0	0.0647222
AC113167.1	0.0226821635745	0	0	0.0245128796751	0	0.0923916234881	0	0.0334648481788	0.0837509060335	0.204526	0	0	0.0275156652247	0.123466	0.0467665	0.101161	0.0443381912207	0	0.11622	0.0276936123205	0	0.101125	0	0	0.162021	0.100339	0	0	0	0.0330074945695	0.0342215903527	0	0.0353399397414	0.0717548949056	0.0303500902425	0.0257946449147	0	0.0525881823904	0	0.0436085836048	0.149501	0.0436985674634	0.0467915734357	0	0.0662596713618	0.0688069441647	0.0627892217933	0.277702	0
AC137630.3	0.0661321	0.272795	0.451919	0.107205	0.124984	0.269377	0.158425	0.0487850727926	0.183138	0.149079	0.131576	0.52752	0.280786	0	0.102264	0.18434	0.258545	0.350194	0.0677702856474	0.0403717622063	0.188704	0.0982796919238	0.43307	0.201621	0.177145	0.341305	0.451815	0.153693	0.257273	0.384947	0.0997765038417	0.246411	0.103037	0.0697362149978	0	0.188017	0	0.114995	0.313442	0.190718	0.181619	0.0637037940004	0.0682127796889	0.200234	0.0643955885358	0.30092	0.152557	0	0.124644
CASC9	0.00877721197383	0.0144823835886	0.152676	0.0663994500365	0	0.0178761796973	0.0420531448451	0.0129497375845	0.162044	0.118717	0.192094	0	0	0	0.0542910313259	0	0	0.0371828842937	0	0.0214329382521	0	0	0.0574781	0	0	0	0.199886	0	0.218533	0	0.0993192795369	0.0163521080203	0.0136753330975	0.0277666599431	0	0	0.0132115	0.0508745145325	0	0	0	0.00845491631166	0.0452667971119	0.0531510078352	0.0598271	0	0	0.153516	0
AC017100.1	0.884779	0.87593	0.590879	0.54981	0.668864	0.946046	0.529891	0.391616	0.714641	0.972328	0.990196	1.11158	1.07332	0.722418	0.832315	0.875528	1.05934	0.937047	1.29204	0.918224	0.921504	0.591696	0.347642	0.590072	0.869008	0.521864	0.642261	0.891043	1.32519	0.547207	0.609051	0.989016	1.89548	0.431511	1.10989	1.13196	1.18195	0.71797	1.45026	0.478426	0.680366	0.894905	0.69587	1.26132	1.35693	0.70455	1.01032	0.657688	0.931081
LINC01892	0	0	0	0	0	0	0	0	0	0	0	0	0	0	0	0	0	0	0	0	0	0	0	0	0	0	0	0	0	0	0	0	0	0	0	0	0	0	0	0	0	0	0	0	0	0	0	0	0
JAZF1-AS1	0.0347549280576	0.119904	0.0706613366016	0.0751201151335	0.101512	0.0321745023144	0.0958733597899	0.0419537319543	0.110829	0.0605405093653	0.0754343131978	0.0403245646389	0.0651580635453	0.0515950131297	0.0944586992973	0.147958	0.0741136920697	0.0100385609539	0.0356158356023	0.0231456877165	0.0504872	0.0234771	0.0537950911607	0.0529795929483	0.0564221783725	0.0559071525444	0.0827462313266	0.0195809742154	0.00983320269452	0.0873585450116	0.0595867134074	0.0353176761201	0.113223	0.0433124610012	0.0549595	0.0395240526918	0.0190230524136	0.0366266666209	0.114809	0.0759313680803	0.107596	0.0669574824036	0.0716967657483	0.0446432096602	0.0523017445012	0.0575072700497	0.0291543307447	0.0552611146586	0.0595501343299
CHURC1	12.9934	13.0861	12.7641	11.8367	15.3733	15.5534	10.5877	13.2226	13.3214	17.0506	9.78658	10.1718	17.344	11.6913	12.6823	12.4974	14.0908	10.3429	13.8596	15.0317	13.1101	11.4699	13.2951	10.6967	10.7066	22.0277	12.1799	11.1796	15.5209	7.00487	13.083	10.7418	12.916	15.4751	11.9887	16.1096	9.26214	16.158	15.1116	18.7347	13.7033	12.7606	13.8242	10.2935	16.6545	12.6354	12.8483	14.3653	16.2212
IGBP1P4	0.0294171	0.0485382275905	0	0	0.0555960086801	0.0599126568694	0	0	0.135774	0.0165784490613	0	0.0234653183309	0.0178429	0	0	0.0163997499646	0.0287517280953	0.0155774711504	0	0	0.0167880415774	0.0655756988775	0.0192639811875	0	0	0	0.0334963227569	0.0455775577301	0.0686646167678	0.0642125320976	0	0.0548046760271	0	0.0620406372335	0.0393619	0.0669076113827	0	0.0341015517208	0	0.0141393018514	0.0323154296409	0	0.0151713	0	0	0	0.0271443734715	0	0.0184815433961
CXADRP2	0	0	0	0	0	0	0	0	0	0	0	0	0	0	0	0	0	0.0125735510938	0	0	0	0	0	0	0	0	0	0	0	0	0	0	0	0	0	0	0	0	0	0	0	0	0	0	0	0	0	0	0
AC099340.1	0.021584	0.106841	0	0	0	0.0439592866346	0	0	0.0398480938557	0.0729839234968	0.0429434070124	0.0688682	0.0261835211654	0.117488	0.0445023	0.0240657432703	0	0	0	0.105411	0.0246355401445	0.0320762600519	0.0282688	0.0329021846023	0.0385441659266	0.0636538865363	0.0491540362326	0	0.0335871998547	0.0942284068678	0	0.120634	0.0672579821455	0	0	0.0981832894915	0.0324884517848	0.100084	0.0341001128923	0	0.0237105698284	0.0207914719985	0	0.0217839272513	0.0630517740839	0.0327378615809	0.0398328952946	0	0.0271207
SNORD114-21	0	0	0	0.19406	0	0	0	0	0	0	0	0	0	0	0	0	0	0	0	0.219241	0	0	0	0	0	0	0	0	0	0	0	0	0	0	0	0	0	0	0	0	0	0	0	0	0	0	0	0	0
UBD	0.309245	0.686881	3.81272	0.231373	0.337182	2.44664	0.303928	0.701931	1.31752	13.0576	0.0946572246567	3.35861	11.2976	0.0485572202683	1.92508	3.11648	0.11625	0.680221	0.207207	2.49778	1.99561	1.6085	1.58893	5.33052	3.58957	0.0876925	1.8419	2.46936	2.07295	4.20595	0.107671	4.34313	0.870982	1.81863	2.19626	1.83956	0.913054	2.30261	0.300658	0.983299	5.1349	1.2603	17.6295	7.93478	1.86466	1.40716	4.25835	11.5457	1.21055
AC073655.1	0.0262248138691	0.389438	0.130334	0.0283414633161	0	0.320466	0.16753	0.0773832189124	0.193663	0.177352	0.0521766750516	0.0418378	0.190879	0.0356874228747	0.0270353918671	0.0877203664437	0.0512632231152	0	0	0.0960569514565	0.239459	0.194865	0.309122	0.159906	0.140495	0.19335	0.0298613262712	0.284421	0	0	0.0197832723134	0.0977146252085	0.0408595652182	0.165924	0.105271	0.208764	0.197369	0.0912026286893	0	0.126049	0.288086	0.0505237	0.189349	0.105871	0.127681	0	0.193589	0.321075	0.131808
AC063977.6	0.0146668556295	0.0242002847714	0.0273346747375	0	0	0.0149356850222	0.128831	0.0757372343921	0.0812332	0.0909228723616	0	0	0	0.00997952324289	0.00756009540017	0.00817661952292	0	0	0	0.00895369201513	0.00837021471728	0.0217965737619	0.0288140206418	0.0335367134034	0.0261916680545	0.0324407357078	0.0501019870165	0	0.0342349393868	0	0.0221285382882	0	0.0228516910409	0	0	0.0166794640968	0.0110383338736	0.306044	0.0231718294073	0.0281984034654	0	0.0211924419633	0.0151283022452	0.0370067283708	0.0285634431282	0.0222461475745	0	0	0.0276437
AC067945.1	0.0209204421318	0	0.0519860103153	0.0226089666907	0	0	0.0668223110646	0.0925969100093	0.0386229906465	0.14148	0.0832462809076	0.0333754284997	0	0.0284690930052	0	0.0466517159188	0	0.0443126121074	0.0428773166475	0.0255426521403	0.0238781368067	0.0310901	0.0273997402327	0.0637812575299	0.0747183	0.0925453350371	0.16675	0.259305	0.0325546	0	0.0157818013763	0	0	0	0.0559856033599	0	0	0.0242518316849	0.0661035	0.0402215091501	0.0229816040893	0	0.0215786382349	0.0211141948601	0.0407421927468	0	0.0579123890327	0.292723	0
ARHGAP4	2.61357	6.16274	5.96198	1.67267	2.8901	4.62927	5.79109	4.67644	4.79519	6.10842	1.99147	4.06606	3.401	2.9197	3.25329	1.30462	3.54634	2.12014	0.961628	2.14715	2.50969	3.8634	3.29254	6.85909	5.07273	6.27962	7.24737	4.52679	3.39639	7.35375	4.37144	3.83315	0.927768	3.12983	6.05174	2.39516	2.94001	3.69856	3.18469	3.56817	2.55546	3.35457	2.61454	3.65968	1.76657	3.25076	2.50786	3.34735	1.57795
AC007292.1	0.121316	1.88733	0.430662	0.206026	0.16377	0.917724	0.193749	0.332406	0.575928	0.56649	0.655146	0.801816	0.672769	0.33018	0.446664	0.560383	0.406532	0.385448	0.195362	0.61364	0.534089	1.05598	0.136191	0.554794	0.495184	0.408887	0.572289	1.74536	0.485439	0.605285	0.209183	0.548892	0.324028	0.694464	0.602933	0.571562	0.599991	0.843808	0.109523	0.799686	0.628267	0.283806	0.446903	0.559724	0.101255	0.49945	0.447773	0.727491	0.479083
THRA1/BTR	0.0164698512579	0	0.0306949	0	0.0155633412834	0.0167717278306	0	0	0.0152031899488	0.0185636	0	0.0131375890528	0.0099897638077	0	0	0.0183635416801	0.0160973050928	0.0174428	0	0.080435	0	0.0489520503722	0	0	0	0	0.0281305105446	0.0255176262706	0	0	0.0186365985679	0.0460254556317	0	0.0521022803773	0.0110188225721	0.0280948043338	0.0247905511071	0.00954626240846	0	0.0237486235555	0.0271387859755	0.00793254250132	0.00849401173833	0.00831119262646	0	0	0.00759869563104	0	0.0206946199302
AC007566.1	1.29104	0.639064	0.962446	1.35538	0.453135	2.25378	1.38439	1.17008	1.94085	2.07881	0.440338	0.353084	3.91539	1.10432	0.646458	1.60399	1.08157	0.937582	1.13402	2.07169	2.21035	2.46681	0.386489	1.715	1.81147	1.65895	0.945041	2.34318	0.717501	0.295231	0.431309	1.23698	1.78162	1.30305	1.50538	1.71989	1.27701	2.05251	0.932426	3.26225	2.18814	1.03044	0.779971	1.09824	2.49632	1.87428	1.5657	2	2.61871
RPS20P32	0	0	0	0	0	0	0	0	0	0	0	0	0	0	0	0.0809852821287	0	0	0.0372165473148	0	0	0	0	0	0	0	0	0.0562677995011	0	0.0528490783837	0.0273964978947	0	0.113167	0	0	0	0	0	0	0	0	0	0.0374595461494	0.0366532933246	0	0	0	0	0
REM2	0.0504813	0.666353	0.174226	0.0666792865784	0.0106006272516	0.30844	0.0716636672242	0.0331019	0.227817	0.202307	0.111597	0.420574	0.408258	0.0305317127587	0.156125	0.112571	0.164465	0.279198	0.0689757440906	0.178056	0.211267	0.266741	0.374657	0.205207	0.280461	0.0992503549725	0.52372	0.44321	0.157109	0.399956	0.0761634527156	0.344841	0.0611741256261	0.295736	0.270188	0.459268	0.346154	0.312107	0.0797543	0.22107	0.178688	0.205317	0.133067	0.271727	0.0928497780906	0.153136	0.108689	0.235448	0.148005
AC087855.1	0.0601341080811	0	0	0	0	0	0	0	0	0	0	0	0	0.0409160452959	0	0	0	0	0	0	0	0	0	0	0	0.0443357	0	0	0	0	0	0	0	0	0	0	0	0	0	0.0289033635521	0	0	0	0	0	0	0	0	0.0377797131284
AC133919.2	0.57039	0.0448162836681	0.118115	0	0.0769993040386	0.0276592570316	1.9954	0	0.80232	1.13273	1.2159	0.0216659819462	0.263595	0.0184809868458	0.406014	0.499693	0.0796410787682	0.359575	1.5448	0.464275	0.108505	0.0201824367343	0	0.848787	0.0242520539811	0.120153	0.664948	0.0841653	0.33813	0.395258	0.0204898177532	0.0253011083129	0.0211594177023	0.0572833194625	0.944933	0	0.654137	1.0548	0	1.658	0.462481	0.0654101456254	1.20469	0.123358	0.132241	0.0205987175283	2.6692	0.973873	0.0682574648958
MIR3925	0	0	0	0	0	0	0	0	0	0	0	0	0	0	0	0	0	0	0	0	0	0	0	0	0	0	0	0	0	0	0	0	0	0	0	0	0	0	0	0	0	0	0	0	0.163498	0	0	0	0.210978
ADGRG1	6.27255	15.1538	14.0731	11.3631	10.7343	15.6579	7.06075	9.95273	15.6269	17.6589	7.00486	23.1938	15.6694	6.89411	17.292	15.7922	7.15658	18.2974	5.33391	15.1528	13.5791	19.3135	21.3858	22.5489	17.1367	9.39016	19.5858	21.077	20.6578	18.8295	7.99378	19.5803	6.14153	15.9542	18.2485	15.8338	26.2254	17.9163	12.9576	15.6694	12.2491	16.7474	15.7797	20.0197	14.6059	17.2366	12.5665	14.7941	16.6299
AC004835.2	0	0	0	0	0	0	0	0	0	0	0	0	0	0	0	0	0	0	0	0	0	0	0	0	0	0	0	0.0293714613231	0	0	0	0.0353176761201	0	0	0	0	0	0	0	0	0	0	0.0195536633859	0	0	0	0.0174925984468	0	0
AC108463.2	0.219665	0.0517780364709	0.311916	0.474788	0.177921	0.191735	1.25292	0.370388	0.579345	0.31833	0.437043	0.100126	0.152271	0.384333	0.647012	0.839731	0.981467	0.432048	0.16079	0.0766279564208	0.179086	0.139905	0.164398	0.287016	0.112077	1.38818	0.250125	0.145859	0.146496	0.410991	0.449781	0.116926	0.391141	0.0661816991848	0.377903	0.10706	0.0472344238328	0.254644	0.892397	0.482658	0.448141	0.876623	0.485519	0.380056	0.611133	0.333179	0.144781	0.548856	0.354873
RN7SKP186	0	0	0	0	0	0	0	0	0	0	0	0	0	0	0	0	0	0	0	0	0	0	0	0	0	0	0	0	0	0	0	0	0	0	0	0	0	0	0	0	0	0	0	0	0	0	0	0	0
AL772337.2	0	0	0	0	0	0	0	0	0	0	0.0262213	0	0	0	0	0	0	0	0	0	0	0	0	0	0	0	0	0	0	0	0	0	0	0	0	0	0	0	0	0	0	0	0	0	0	0	0	0	0
MR1	3.30274	2.90732	3.89048	3.23749	1.87937	4.71535	3.79034	4.0015	7.08308	6.99316	1.63452	3.45091	6.69939	2.29805	5.93706	6.40581	3.83904	4.1819	2.28897	5.49313	4.69316	5.5043	4.00865	6.36075	5.19899	6.13656	4.85839	5.3614	5.46012	3.15181	3.12898	5.66866	2.6311	6.73213	5.02072	6.13567	5.15868	6.82364	4.3439	4.88336	5.01529	4.03812	4.91169	5.73562	6.81586	4.31931	3.26963	5.5371	5.58714
AC007773.1	0.452243	0.833989	0.661057	0.244372	0.804426	0.297992	0.424858	0.117747	0.417462	0.194899	0.185249	0.679046	0.161357	0.181007	0.383947	0.489411	0.312009	0.281741	0.272615	0.389762	0.379544	0.55348	0	0.446075	0.380049	0.235362	0.605829	0.700685	0.248379	0.46455	0.160546	0.446049	0.373033	0.65923	0.284766	0.30253	0.600635	0.370065	0.651445	0.358021	0.306847	0.35876	0.123478	0.187942	0.284944	0.282448	0.515492	0.302435	0.300838
SNORD38A	0	0	0.458962	0	0	0.376166	0	0	0	0	0	0	0	0	0	0	0	0	0	0	0	0	0	0	0	0	0	0	0	0	0	0	0	0	0	0.420084	0	0	0	0	0	0	0	0.186408	0	0	0.170428	0	0
AL034349.1	0	0	0	0	0	0	0	0	0	0	0	0.0751403	0.142841	0	0	0	0	0.0249409783992	0	0.0287529308246	0	0.0349975952115	0	0.0717974811539	0	0	0	0	0	0	0	0.0438736887321	0	0	0	0	0	0.0272998761043	0	0.113192	0.0258700024175	0	0.0971628300851	0	0.0229313981034	0	0	0.0823783173708	0.0295906678419
AKR1C6P	0.0394572733594	0.0434029522401	0.0653659295521	0.0142139790588	0.0248570150711	0.0535739831009	0.0630155	0.0582145375236	0.145691	0.163069	0	0.0209827	0.0797758350869	0.0536945050169	0.0542358013856	0	0.0514196724227	0.0139293968883	0.0808693	0.0642334	0.0600476	0.234552	0	0.0400984915092	0.140923	0.0387880753156	0.0449286892727	0.101889	0.0818666641423	0	0	0	0.0204921318948	0	0.0175987298456	0.0897433220836	0.0395942677906	0.0609873122331	0	0.101147	0.101138	0.0760168365844	0.0271324484826	0	0.243334	0.0797964561015	0.0364088061263	0.0230039146676	0.0826311121323
AL049757.1	0.0243023181155	0	0.0100649606438	0	0	0.0659940167772	0.0517496093207	0	0.0149555189346	0.0456531	0.0161172	0.0258471363569	0.0491351164727	0	0.0167023160282	0	0.0158350682931	0.0171586430341	0.0332057414638	0.0890151824587	0.0554762727314	0.0120386464731	0.0106096738495	0.0246972538556	0.0867968247745	0.0119450745725	0.0276722440821	0.0627548139799	0.0630286112562	0.0117883909177	0.0122219965545	0.0452756675073	0.0126214070505	0.0341689975741	0.0216786358875	0	0.0365800425171	0.0563444811326	0	0.0545107295061	0.0622922426631	0.0234099468554	0.0250669143406	0.0163515945157	0.0157761	0.0122869543151	0.00747490735635	0.0566738048078	0.0305362342955
AC007342.5	0.00603586985875	0.189224	0.337472	0.0847994576997	0.0228146	0.417962	0.00963963310876	0.124673	0.724316	0.299341	0	0.28888	0.388071	0.0164275	0.236452	0.323034	0.0235973566721	0.856586	0	0.479014	0.323793	0.367769	0.395262	0.239224	0.269467	0.0178005032844	0.405498	0.729432	0.309952	0.140536	0.0227664641702	0.86586	0.0564251138728	0.782872	0.26652	0.31575	0.19079	0.440813	0.114431	0.203079	0.232069	0.19187	0.217902	0.359414	0.546596	0.0732398845451	0.23949	0.633413	0.583981
APMAP	105.949	68.518	98.1102	94.3218	139.099	67.181	133.767	71.5894	79.9524	65.1485	341.36	84.9583	60.1409	117.458	63.3454	52.1632	73.4496	137.964	120.683	76.4953	94.4332	48.3004	62.7295	57.27	87.1679	71.9224	94.1429	53.1802	62.4222	54.8481	82.3454	88.73	142.18	55.0004	90.5724	59.5427	56.0186	67.3649	98.0513	57.574	79.9202	100.171	43.0174	64.9876	57.1343	85.2243	117.447	70.4832	74.0967
EEF1A1P19	1.19746	3.859	1.7784	1.87039	1.71501	1.60047	1.71818	2.31881	2.57343	2.06672	3.79704	4.25356	1.81579	1.78231	2.18926	3.4526	1.26181	1.22857	1.55308	2.21589	2.0181	3.15594	1.80113	2.39581	1.15273	1.5864	2.16244	2.84091	3.18813	3.09033	1.91958	3.45091	2.01146	2.54517	1.22674	2.91506	2.81629	2.89558	1.75882	1.69969	2.07593	1.99157	3.18433	2.72868	1.74903	2.32709	1.5452	2.06166	3.00926
NAE1	6.99662	9.95223	6.77613	6.55044	5.6438	10.0947	5.36593	8.28829	8.65934	8.46778	6.81315	8.5077	11.4255	5.64395	8.34344	8.65522	6.41014	8.77636	7.18371	11.3221	9.32647	12.8424	9.32901	8.56763	8.78398	5.94126	9.64099	9.91156	9.81259	5.46435	7.40307	9.91509	8.04913	8.34729	7.44852	13.1073	9.25693	8.58751	7.25313	9.46216	11.0727	7.53201	11.7109	8.55617	10.5714	8.47184	7.62674	8.71605	9.31148
SNORD91A	0.0676902263741	0	0.0841030219237	0.0731536199729	0.511716	0	0	0	0.374906	0	0	0	0.16423	0	0	0.22642	0	0	0.069367	0.0826458587575	0.23178	0.502976	0.531928	0.103185	0	0.199627	0.0770766170245	0.314628	0	0	0	0.378324	0	0.0713792148276	0	0.307915	0.101888	0	0	0.0650703996198	0.0743593263204	0	0.0698198870638	0.136634	0	0.30801	0.0624604824122	0.236784	0.0850538044251
POP5	8.8473	14.6962	11.229	6.79649	10.3113	7.60987	5.79629	7.13665	9.09505	8.57046	8.20346	9.11228	8.755	6.80924	8.09643	6.43485	7.02474	8.51928	7.67021	7.78008	6.7366	7.41844	8.6964	8.37131	9.60493	6.2378	10.8735	7.97382	8.39746	10.5717	10.3007	9.20015	5.66399	6.68182	8.18405	6.79326	7.6302	7.84902	10.3305	6.4287	7.7255	6.87755	8.5856	8.71306	7.52	9.30414	5.96772	6.41027	9.03844
AC011442.1	0.0353246809766	0.466285	0.0438898283809	0	0	1.00722	0	0.20847	1.36953	0.915755	0.0702816961761	0.394487	0.685636	0.144212	0.473415	0.31509	0.483359	0.187057	0.0723994035195	0.819459	1.81435	3.09729	0.601447	0.753874	0.6939	0.0520883579717	0.844684	2.02503	0.879507	0.154215	0	0.789726	0.165113	0.633247	0.661731	2.57101	3.34977	1.22849	0.0558086547063	1.08664	0.54327	0.204165	0.582977	0.998251	0.275177	0.750108	0.619314	0.98854	0.88772
POU5F1	0.0807772	0.555342	0.167272	0.145495	0.0678499016034	0.493546	0.0573359086955	0.125798	0.513668	0.293371	0.142857	0.343648	0.756705	0.116031	0.286832	0.245177	0.324572	0.133076	0.0873768573542	0.405455	0.430254	0.680248	0.258609	0.58147	0.536929	0.211752	0.434342	0.326787	0.656425	0.431011	0.0338534	0.250816	0.0139839	0.425897	0.186146	0.255171	0.398533	0.613863	0.148888	0.349429	0.458467	0.410669	0.240698	0.380451	0.384541	0.667052	0.360259	0.204073	0.304493
ZKSCAN8	5.27408	3.63485	3.57584	4.49738	2.46444	11.6256	5.25687	5.13372	7.58508	10.4752	3.58389	3.02915	12.1055	4.86536	6.13126	10.0555	5.76613	5.94221	4.92134	9.43157	10.12	12.2571	2.91656	6.57294	5.8811	6.32538	4.76969	12.0929	8.0076	3.58876	2.62491	8.60624	6.72879	10.1264	6.4396	9.69831	9.52321	11.8653	5.96174	12.711	9.39082	6.51597	7.40729	7.52557	8.86329	6.4468	7.54591	9.23047	11.5789
RPL21P1	0.0765019718192	0.0841520750533	0.0633675628695	0.0275588588064	0.0963883464099	0	0.0407260239033	0.11287	0.235395	0.057485	0.152208	0	0.0618695431088	0	0.0262888524468	0.113731	0.0498476706031	0.135035	0	0.0622697	0	0.0757936085645	0.0667969998573	0	0	0	0.116147	0.0790190793782	0.0793638371321	0.259763	0.0384739773196	0.0950163909819	0.119194	0.0537807890811	0.0341214032312	0.0579997932992	0.115151	0	0.0402879045809	0.0245137	0	0.0245642834854	0.0789088664448	0.0772104877133	0.0496620810996	0.0773569194751	0.0470609551903	0.0446012783398	0.0961258973089
SLC45A2	0.00791480455307	0.0326485323324	0.0196678018824	0.00427681096261	0	0.0241796259817	0.0379212013204	0.00583867874561	0.0365304686556	0.0223025049355	0	0.00631344193842	0.0096014258819	0.0323120284246	0.0163188836125	0.0352993699882	0.00773577257293	0.0209559184897	0	0	0.0225844636464	0	0.00518305462621	0.0301628536528	0.0282680812856	0.00583542669655	0.0315431395659	0.0245256646739	0.0492653387523	0	0.0179121271819	0.0147454	0.0123316594139	0.0292115121593	0.0105904814436	0.0135013292942	0.0178701401461	0.0137627474576	0.0312610462542	0.0342381441526	0.00869460136344	0.00762417614146	0.0489829143404	0.0359464805056	0.0423883419487	0.0180073269853	0.00730330709564	0.00692159415926	0.0149176094079
PITPNM1	1.44545	2.77862	2.76488	1.35195	1.92854	3.76866	2.30206	2.07639	3.62347	3.98828	1.5157	6.66531	3.1543	1.44592	2.70744	1.27635	2.2847	2.87058	0.990241	3.16735	2.43695	3.30407	3.33987	4.13788	3.60156	2.71672	3.83507	3.4012	3.01672	3.93556	2.56646	4.70976	0.846482	2.44806	3.72065	2.6857	5.0545	3.37448	2.24245	2.52462	2.65377	2.35795	1.88175	4.64965	1.55195	2.15591	1.99788	4.28133	1.84142
ABCC9	14.4016	0.692967	2.1196	9.96941	4.82656	3.98628	12.659	8.25062	4.11297	4.17741	8.50229	0.326881	3.66933	12.4102	3.5979	4.76979	10.5862	0.784078	11.7248	2.06214	6.01198	0.777228	2.6361	1.39086	2.27221	11.7798	1.1833	1.55396	2.63353	1.90433	8.14001	0.761342	14.3481	1.61152	4.62442	1.64525	0.68498	1.63511	8.08561	4.31475	4.47928	6.88186	2.51393	0.910578	9.13915	3.96458	7.75066	4.13807	6.07082
STAG3L3	0.361894	0.298562	0.273312	0.46779	0.154224	1.12726	0.249318	0.34025	0.635372	0.759815	0.331774	0.299994	0.921065	0.366942	0.391368	0.363945	0.450804	0.601212	0.309048	0.515493	0.761322	1.19163	0.408921	0.535437	0.386489	0.439463	0.412076	1.1214	0.331263	0.170382	0.187355	0.508966	0.364843	0.557459	0.602921	0.960291	0.731641	0.711542	0.330717	0.859486	0.826278	0.560502	0.314726	0.418958	0.487129	0.59734	0.55983	0.440591	0.668713
CYP4F32P	0.0513048937994	0.211632	0.0956171261156	0.415843	0.0969620865671	0	1.10615	0	0	0	6.22662	0	0.186713	1.74543	0.0793360011339	0.0858058346364	0.250722	0	1.62985	0	0.175675	0.0381223804982	0	0.19552	0.0916188705953	0	0	0.0794894310412	0	0.0373299045726	0	0.0477909823689	2.95762	0.351656	0	0	0	0.0297373650422	0.0405277135367	0	0.169079	0.593052	0.0529190413856	0.0776700739497	0.0249788443626	0	1.27821	0	0.193396
AL021578.1	0.0729412312409	2.46723	0.453136	0.453264	0	0.742782	0	0.726409	1.95261	0.287749	0.0362808191826	0.378192	1.34939	0.446672	0.16919	0.40664	0.24952	2.27888	0.242931	3.20605	0.749282	2.57447	0.334362	0.861722	1.66077	0.0537781	0.228403	0.678071	1.16342	0.769554	0.0550248	1.93644	0.397761	0.807622	0.365999	3.23506	0.247031	0.824425	0.201667	2.20872	0.881404	0.36888	1.41068	0.110425	0.799041	1.46591	0.942281	0.63788	1.90177
AC092952.1	0	0	0	0	0	0	0	0.0157774718461	0	0	0	0	0	0	0	0	0	0	0.0109587186469	0	0	0.0158922082474	0	0.0163014132148	0	0	0	0	0.0166408045599	0	0	0	0	0	0	0	0	0	0	0.0102799390632	0	0.0103012	0	0	0	0	0	0	0.0134369533873
SNORD32A	0	0	0	0	0	0	0	0	0	0	0	0	0	0	0	0	0	0	0	0	0	0	0	0	0	0	0	0	0	0	0	0	0	0	0	0	0	0	0	0	0	0	0	0	0	0	0	0	0
CR936218.2	0	0.112425	0.105821	0	0.0321929457377	0	0	0	0.15724	0.115197	0	0	0	0.0231803682177	0.0351210756008	0	0.0332974558574	0.0721612497558	0	0.228773	0.0388845547999	0	0	0	0.0608378271146	0	0.135773	0.184742	0	0	0	0.0952041704107	0	0.125737	0.0455851157792	0.0193714724656	0	0.0394931013999	0.134558	0.0982485875682	0.0187122942387	0.0164085530001	0	0.0859589751222	0.0165867425016	0.0258365995875	0	0.0595858975449	0.0214035265418
OAZ2	10.0181	13.3819	12.9728	9.67918	14.1013	12.8071	11.5663	10.6378	14.7054	14.107	7.39065	15.6463	12.247	8.82333	14.2702	11.3692	10.9248	10.4118	7.95187	11.8467	10.6284	11.434	15.3437	13.1312	11.5214	10.9923	15.4624	11.6255	12.686	16.055	15.5534	13.6117	7.74659	13.5623	11.285	10.7833	13.3289	13.3308	11.0238	12.9096	12.0642	12.6668	12.6281	14.571	9.20034	11.2404	9.87398	11.5555	10.017
AC079766.1	0.0908348939399	0.449632	0.338579	0	0.400565	0.246666	0.145069	0.22336	0.335396	0.238893	0.240966	0.241522	0.404036	0.164814	0.218499	0.101279	0.17756	0.192402	0.0310283157941	0.110904	0.138236	0.224985	0.0396558	0.323089	0.432561	0.133941	0.310292	0.281471	0.0471164700538	0.396554	0.114206	0.282045	0.141525	0.159642	0.162057	0.172166	0.273451	0.140399	0.23918	0.0873192950402	0.166307	0.174999	0.312309	0.24447	0.117933	0.1837	0.111756	0.317745	0.228271
GRIK1	0.0304709715707	0.216191	0.359663	0.0889119062457	0.0230350655809	0.521295	0.0437975128614	0.28772	0.731315	0.240413	0.0424373569651	0.257643	1.31223	0.103664	0.436638	1.21629	0.202516	0.32271	0.0686966765425	0.517126	4.16999	1.76152	0.0877979892067	0.664224	2.84586	0.0718900363616	0.551671	0.448498	1.59793	0.0532102905622	0.0344797	0.777721	0.0427278	1.1728	0.0815439615282	1.38262	1.02279	0.575768	0.380309	1.27712	0.997498	0.111538	0.28601	0.135314	0.626055	0.207978	0.480797	0.421026	0.271839
RPL21P104	0	0	0	0	0	0	0	0.119717	0	0	0	0	0	0	0	0	0	0	0	0	0	0	0	0	0.0483011619038	0	0	0	0	0	0	0	0.0421417691477	0	0	0	0	0	0	0	0	0	0.0278987414836	0	0	0	0	0	0.0339859344042
RNU12-2P	0.0828771361375	0	0.205945	0	0	0.168792	0	0	0.459019	0.560479	0	0	0.201076	0	0	0.277219	0	0	0	0.404753	0.0945941573497	0.369494	0.21709	0.252672	0.443999	0.244415	0.188739	1.15565	0.515865	0	0	0.154402	0	0.174788	0.221789	0.376999	0	0.960746	0	0.557687	0.273128	0.159668	0	0.250934	0.161402	0	0.0764740521842	0	0.208273
PTP4A1P6	0.0540955365583	0	0.134424	0	0	0	0	0.0399057813011	0	0	0	0	0	0	0	0.0603153984055	0	0	0.0277177632721	0	0	0	0	0	0.0483011619038	0	0	0	0	0	0	0	0.0421417691477	0	0	0.0307593046053	0.0407125159395	0	0	0	0.0297126178393	0	0	0	0	0	0	0	0
HOXB-AS1	13.8245	4.67975	7.7897	7.2416	17.5069	3.3949	11.0194	8.62595	2.14346	3.43046	10.3288	0.767357	4.26555	8.81388	3.81301	2.09897	7.53806	1.73902	12.1613	1.49855	5.41426	1.49125	1.10787	1.54229	4.13184	8.14423	2.50239	2.92953	2.73584	3.97043	9.0212	0.849754	10.0396	1.85394	4.67166	2.24458	0.77393	1.31707	8.0053	3.03736	3.31607	6.37483	1.24032	1.24711	3.98111	9.05657	6.58864	4.23538	6.27303
ST6GALNAC4P1	0.103638	0.128252	0.128767	0.140003	0	0.263844	0.289653	0.152906	0.287002	0.26283	0.206197	0.0826693980474	0.188584	0.105775	0.0534206340301	0.0577770750257	0.202587	0.301841	0.0796539	0.221438	0.207008	0.500557	0.203604	0.552941	0.416416	0.114615	0.324525	0.361287	0.0403181016292	0.263928	0.0390907945913	0.482698	0.161473	0.218572	0.0693368795118	0.294648	0.350992	0.180212	0.0409338028507	0.547948	0.341546	0.0998323986138	0.133623	0.0261494437346	0.201833	0.117896	0.119539	0.0906326577888	0.130223
HMGB1P44	0.0226028553102	0	0	0	0	0	0	0	0	0	0.0449704559448	0	0	0	0	0	0	0	0.0694882386927	0.0275967815082	0.103194	0.0335903492502	0	0.0689105194991	0	0	0	0	0	0	0	0	0	0.0476693357765	0	0.102818	0.0340219975858	0	0	0.0651841590597	0.0744893251426	0.0435457752695	0	0.0228121895516	0	0	0	0	0.0568016665916
RF00019	0	0	0	0	0	0	0	0	0	0	0	0	0	0	0	0	0	0	0.139464	0	0	0	0	0	0	0	0	0	0	0	0	0	0	0	0	0	0	0	0	0.130826	0	0	0.140375	0	0	0	0	0	0
AC010141.2	0	0	0	0	0	0	0	0	0	0	0	0	0	0	0	0	0	0	0	0	0	0	0	0	0	0	0	0	0	0	0	0	0	0	0	0	0	0	0	0	0	0	0	0	0	0	0	0	0
PCDHA3	0.0710566	0.100086	0.163651	0.136727	0.0851602669153	0.254139	0.0470532975901	0.140633	0.0799899739261	0.308639	0.0896515577495	0.152068	0.193421	0.122638	0.239412	0.154589	0.172776	0.260637	0.0497284911038	0.209484	0.106818	0.216347	0.322318	0.163796	0.201169	0.0638885355819	0.222995	0.263146	0.318232	0.0857486923266	0.149043	0.187269	0.137712	0.414851	0.15769	0.362646	0.164345	0.38775	0.194403	0.199921	0.323652	0.153589	0.0750798	0.134684	0.124881	0.184008	0.132733	0.387995	0.370201
MSRA	5.68471	6.7606	6.50343	4.01847	6.85127	3.65049	4.28143	4.61062	3.72774	4.02301	4.96909	6.67545	2.89787	5.03045	4.54102	3.54323	5.19786	5.18818	5.19522	3.90652	3.76186	3.43003	4.94728	4.46067	4.40457	5.2585	5.50027	2.97438	4.96926	6.44622	5.86548	4.68191	4.09458	4.16996	5.17075	3.65984	4.18014	3.48583	5.73223	3.75063	3.10533	4.20423	4.97281	5.04135	3.9958	5.75766	4.56331	4.19984	4.88295
AC010149.1	0.0373665700504	0.0308273858758	0.0464268126804	0.0201912448191	0	0	0.0895148588973	0.027565	0.103478	0.252702	0	0.0596127595746	0.0906585501624	0.0508494204544	0.0385215265621	0.0624944229144	0.0730426849589	0.0593609702652	0.0957304251739	0.114056	0.0639740832943	0.111062	0	0	0.266913	0.0826488685736	0	0.202629	0.0581466263381	0.0271882541974	0.0422824562884	0.0348073050779	0.0291094879373	0.177313	0.0249993517893	0.106235	0.0281222292183	0.151609	0.0590345885044	0.125721	0.0820961348392	0	0.0578132879878	0.0377126370623	0.163734	0.0566762401357	0.103439	0.13071	0.140855
AC093281.2	0.0216563370811	0	0	0	0	0	0	0.0319513625828	0	0	0	0	0.0262712381543	0	0	0.0482927310516	0	0.0229356736033	0	0	0	0	0	0	0	0.0638671323874	0	0	0	0	0	0	0	0	0.0579549461916	0	0	0	0	0	0	0	0.0223377	0	0.0632630028078	0	0	0	0
LINC02069	0	0	0	0	0	0	0	0	0	0.00562425963908	0	0.00796063867728	0	0	0	0	0	0	0.00511350476421	0	0.00569536416309	0.0222466380985	0	0.0152129745865	0	0	0	0.00773112181489	0	0.00726139401953	0	0	0	0	0.00667678558016	0.0113492455433	0	0	0	0	0	0	0	0.0100722288101	0	0.00756849829677	0	0	0
AL139317.2	0.163656	0	0	0.0884325406002	0.154648	0	0	0	0.15107	0.0922307	0.325609	0	0.198531	0.111354	0	0.0912366	0.159954	0	0.16771	0	0.0933967629529	0	0.107171	0.124737	0	0	0.0931748977954	0	0	0.119078	0.0617288180413	0	0.127492	0.172575	0	0	0	0.0948584302612	0	0	0.0898900716911	0.23647	0	0	0.159359	0.248228	0.151012	0	0.102818
ARL5C	0.0151302905061	0.00624123786601	0.00939946002775	0.00817574102682	0.00714875535837	0.0077038071077	0.0241639486471	0.0223229531444	0.0558666078866	0.0170537820069	0	0	0.0321203932846	0.00514742524202	0.0389948747528	0	0.00739402252656	0.0120180782398	0.0116288	0.00923660563059	0.0259041	0.0224852893752	0	0.00576606453387	0.0405288859977	0.0223105196227	0.0516850808134	0.0058605431897	0.0176583	0.0220178723284	0.0313881467981	0.0211410079993	0.0235737456438	0.00797743126511	0.0202452328124	0.00860324610963	0.00569355840231	0.00876982561807	0.0179279996687	0.0436341006228	0.0124657384381	0.0255057466617	0.0429173735287	0.0114528137129	0.0257827275925	0	0.00698066	0.00661581279061	0.0332700223863
FSHR	0	0	0	0.0176307	0	0	0.0260543774372	0	0.0150593111795	0	0	0	0	0	0.0084091155776	0	0	0	0.0167180957023	0.0149388255735	0	0	0	0	0.0145665333691	0.00601398707181	0.00928809706731	0	0	0	0	0	0	0.00430076657163	0	0.00463815381746	0	0	0	0	0	0	0	0.00411626890333	0.019857	0	0	0	0
DUPD1	0	0.0321757934027	0	0	0	0.0397158562505	0	0.0287706839546	0.0720030413863	0.0439591454747	0	0	0	0	0	0.0217426549305	0	0.0206524843758	0	0	0	0	0.10216	0.0594522129012	0	0	0	0	0	0	0	0.145319	0	0	0	0	0.0293523116427	0.113029	0	0.0187457712329	0.0214217667077	0	0	0	0	0	0.0179938946316	0.0341068599069	0
ACOX3	4.90462	9.81763	9.51458	4.99531	4.96186	9.70833	4.64394	6.04586	7.25504	8.91928	3.20368	13.5093	11.3246	4.87195	6.35233	6.40933	4.75754	17.6373	3.25543	14.3776	11.1001	12.6543	7.71365	9.434	8.15822	4.95197	8.75413	7.86462	6.86318	6.16869	3.53507	13.9973	3.65584	9.99998	7.09345	12.0766	10.0288	11.5466	6.84052	8.528	7.13086	5.75427	4.41746	10.141	6.40924	6.48057	7.10648	8.67237	7.19337
AL139120.1	0	0	0	0	0	0	0	0	0	0.0814103727646	0	0	0	0	0.0372303022081	0	0	0.0382475	0	0.0440931816276	0	0	0	0	0	0	0	0	0	0.157661	0	0	0	0.190411	0	0	0	0	0	0	0.0396721545452	0	0.111751	0	0.0703314947416	0	0	0	0
RPS26P35	0	0.0616547717515	0.0464268126804	0	0	0	0	0	0	0.0421169269505	0.0743442219666	0	0.0453292750812	0	0.0385215265621	0	0	0.0791479603536	0	0	0	0.0555308663904	0	0.170882	0	0	0.127644	0	0	0	0	0	0	0.0788059539426	0	0	0	0	0.118069	0	0	0	0.115627	0	0	0	0	0	0.0469516666046
TUBAP4	0	0	0	0	0	0	0	0.0458532775527	0.0573774236047	0	0	0	0	0	0	0.0346523562955	0	0	0	0	0	0	0	0	0	0	0	0	0	0	0	0	0	0	0	0	0	0	0	0	0	0	0	0	0	0	0	0	0
SSU72	16.4257	28.3284	21.4987	16.3229	23.1572	13.8293	15.949	13.8882	13.8906	14.7492	17.306	22.4846	13.8041	18.0512	17.5974	13.9428	13.5433	15.7252	16.0194	15.0559	13.9235	14.5358	18.8354	16.1623	16.79	14.6073	18.7884	16.8495	19.6074	19.2137	19.695	17.1615	15.7281	15.3128	16.8949	16.5841	16.6616	15.3988	17.5413	14.155	15.8905	14.9647	16.1452	15.7374	12.8384	19.0663	13.6699	17.0747	14.507
PICART1	0.0255207920202	0.218968	0.234645	0.0882579797226	0.0385857809947	0.353444	0.122275	0.0527140719437	0.282697	0.230122	0.0304655753657	0.439718	0.439621	0.0416752455047	0.210477	0.227641	0.0897966525708	0.172982	0.0156917775492	0.211884	0.26216	0.265487	0.100275	0.147833	0.173182	0.0677374856529	0.244101	0.395407	0.206509	0.0965596268298	0.0500556621622	0.313802	0.0715727954494	0.193764	0.170742	0.214769	0.222802	0.431937	0.0564476010097	0.210984	0.241103	0.122918	0.121089	0.1803	0.149104	0.131611	0.117745	0.276746	0.147509
PPP1R2	7.59689	9.92134	11.5824	8.65435	9.14743	9.58541	7.738	10.5087	12.4374	11.7353	6.73437	10.1118	13.9674	8.30613	11.2483	11.7185	8.67242	13.121	6.90111	15.502	11.3626	12.0095	14.0558	11.7151	12.2826	8.3532	12.2087	8.89804	9.18805	7.49488	11.6482	11.0425	9.40383	12.6334	8.75102	11.3442	10.053	11.4702	8.36803	14.8118	14.6127	11.0668	16.5199	11.6511	14.0187	7.67796	10.2007	12.1931	12.0239
C20orf181	0	0	0	0.0291090446142	0	0	0	0	0	0	0	0	0	0	0	0	0	0	0.0276022725918	0	0	0	0	0	0	0	0	0	0	0	0	0	0	0	0	0	0	0	0	0	0	0	0	0.0271845258824	0	0	0	0	0
AC093063.1	0.0356166204888	0	0	0	0	0	0	0	0	0	0	0	0	0	0	0.0397117912367	0	0	0	0	0	0	0	0	0	0	0	0	0	0	0.0537363815456	0.132709	0	0.0375576584906	0	0	0	0	0.0562698832576	0.0342381441526	0	0.0686175852731	0	0	0	0	0	0	0
RNA5SP306	0	0	0	0	0	0	0	0	0	0	0	0	0	0	0	0	0	0	0	0	0	0	0	0	0	0	0	0	0	0	0	0	0	0	0	0	0	0	0	0	0	0	0	0	0	0	0	0	0
AC090510.3	0	0	0	0	0	0	0	0	0	0	0	0	0	0	0	0	0	0	0	0	0	0	0	0	0	0	0	0	0	0	0	0	0	0	0	0	0	0	0	0	0	0	0	0	0	0	0	0	0
CNTNAP3B	0.780424	0.0952057874838	0.0668307295997	0.147967	0.229188	0.567663	0.288948	0.401123	0.261801	0.15322	0.260733	0.210629	0.31795	0.13974	0.532331	0.165744	0.407194	0.210257	0.0912002471113	0.296125	0.231062	0.437467	0.26642	0.451713	0.41216	0.224965	0.261693	0.313653	0.43829	0.298865	0.0678736837404	0.116607	0.326079	0.189754	0.439686	0.108993	0.356238	0.223341	0.275024	0.910041	0.420063	0.12341	0.251177	0.178653	0.324733	0.458357	0.737275	0.330127	0.465731
RPL30P7	0.0400273474843	0.0660450496162	0.0994654934206	0	0.151297	0.244566	0.255704	0	0.221694	0	0.159276	0	0.0971141125578	0.272351	0	0.133889	0	0.0847838832271	0.0410188571024	0.244355	0.0913726844988	0.0594850766907	0.209697	0	0	0	0.136733	0.124033	0.124574	0.116497	0.0603910417989	0.149143	0.187094	0.126626	0.0535589827808	0.0455199616141	0.0602494817929	0.232007	0.0632383	0.0384781620043	0	0.0385575595266	0.165147	0.0807961140777	0.0389762772717	0.0607120095571	0.0738697	0	0
RF00019	0.404026	0	0	0.145545	0	1.09715	0	0	0	0.758982	0.267949	0	0.653497	0	0.138838	0.15016	0.526516	0.713156	0.552045	0.493292	0.922293	0.80057	0	0.410592	0	0	0.15335	1.46062	0	0	0	0	0	0.710074	0.180204	0.153156	0.202714	0	0	0.517852	0.295888	0.51892	0	0.271845	0.655695	0.408541	0.248541	0.706652	0.676887
TNFRSF14	3.58199	14.1359	7.81358	3.63744	6.86789	8.01507	5.68744	4.59774	10.2246	9.89306	4.01626	9.46893	8.83687	3.43164	6.59671	3.6531	4.17759	4.26696	2.37329	4.90136	7.2253	7.50134	5.78049	10.3533	9.8418	5.64971	9.46171	11.1092	6.57037	12.9876	5.83715	8.14895	2.70462	6.82	7.35766	6.09017	7.50698	8.06618	4.57523	8.57941	6.76446	6.41829	6.73963	7.89754	3.28752	6.42945	6.22107	6.4177	4.68629
AL117187.1	0.14286	0.707156	0.443748	0.231586	0.134997	0.436436	0.342234	0	0	0	0	0	0.346606	0	0.0736378353066	0.159286	0	0.453898	0	0.43606	0.163057	0.212306	0.374211	0.435545	0	0.210656	0.569345	0.332011	0	0.207893	0	0.133075	0	0.0753228178567	0.0955776322553	0.243695	0	0.496828	0.451403	0.411993	0.0784675763933	0.137614	0.221032	0.144183	0.208663	0.108342	0.0659113377941	0	0
SLX4IP	1.01766	1.4064	1.73207	1.06751	0.84685	2.16185	1.64752	1.23112	2.46338	2.56567	0.83604	1.71566	2.40864	1.05422	1.4741	2.32041	1.19512	2.25257	1.05103	2.11541	1.95483	1.99181	1.12939	2.24953	1.62526	1.24218	2.31301	2.93435	1.16523	1.01143	0.884875	2.85315	1.35595	3.29706	1.50558	1.41096	2.7818	2.68494	1.78711	2.06375	1.9055	1.66323	1.53446	2.55263	2.42983	1.58281	1.47195	1.91575	2.58493
NADK	15.5401	11.0531	15.7551	12.4371	20.0871	11.1047	16.9151	15.349	10.1218	12.0583	18.9806	11.1092	8.52902	16.3778	11.7228	5.87485	13.9885	9.72494	12.9684	8.2696	11.1192	8.38572	9.10493	11.5844	12.3108	20.1596	9.91398	11.3391	10.2219	11.7007	14.2182	10.1017	10.3757	9.74411	17.0542	9.18868	12.7874	9.16748	16.4141	10.3176	9.78885	14.1981	7.77391	11.1581	9.3482	13.6707	10.8526	11.4445	10.3684
RGS8	0.00193400646783	0.00638221421871	0.0072088304506	0.020901	0	0.00393890990189	0.00617744027493	0.0285339767568	0.00357053226919	0.0130792431338	0	0.0123416692971	0.0140768249916	0.0421095574623	0.0239254118603	0.0107818849805	0.0151220756893	0.00819302745919	0.00990956682429	0.00944524100086	0.0176594627334	0.00574829611701	0.0075989705896	0.0117926154536	0.0207221738729	0.014259	0.0176175124627	0.00299646022773	0.0270858032037	0.0140720059122	0.0145896084525	0.0180154488511	0.00903983499742	0.00203940613793	0.0103512648845	0.0065981814217	0.00291108191759	0.0134518761238	0.0274994328501	0.0223098512982	0.0127473130835	0.00931495267545	0.0159588313289	0.00975959044394	0.0508469878962	0.0117337197229	0.0124920964824	0	0.00486021739572
RNU6-497P	0	0	0	0	0	0	0	0	0	0	0	0	0	0	0	0	0	0	0	0	0	0	0	0	0	0	0	0	0	0	0	0	0	0	0	0	0	0	0	0	0	0	0	0	0	0	0	0	0
OR7G15P	0	0	0	0	0	0	0	0	0	0	0	0	0	0	0	0	0	0	0	0	0	0	0	0	0	0	0	0	0	0	0	0	0	0	0	0	0	0	0	0	0	0	0	0.0391849021728	0	0	0	0	0
METTL8P1	0	0	0	0	0	0	0	0	0	0	0	0	0	0.0575905056537	0.0436283083159	0	0	0	0.0216842730672	0.0516705696323	0	0	0	0.0322559878507	0.113361	0	0	0	0.0329275494484	0	0.0159626076113	0	0	0.0446266122163	0	0.0240637440284	0.0318503807187	0	0	0.0203411560186	0	0	0	0	0.0618134413687	0.0320948921226	0	0	0
LINC00297	0	0	0	0	0	0	0.0226156562092	0	0	0	0	0	0	0	0	0	0	0	0	0	0	0	0	0	0	0	0	0.0219401277354	0	0	0	0	0	0	0	0	0	0	0	0	0	0	0	0	0	0	0	0	0
KRT18P32	0	0	0	0	0	0.0204597	0	0.0148212614312	0	0.0113228	0	0	0	0	0	0	0	0	0	0	0	0	0	0	0	0	0	0	0	0	0	0	0	0	0	0	0	0	0	0	0	0	0	0	0	0	0	0	0
SLC18A1	0.0033066069661	0.0109117908061	0.00410835733694	0	0	0	0	0	0.0427322397793	0.0596315	0.335519	0.0052751956043	0.00802247016782	0	0	0	0.00646362378408	0.00350194300286	0	0.00403717622063	0.00754817828468	0.00491398459619	0	0.010081	0.0118096958517	0	0.00376512374723	0.0102462	0	0	0.00249441259604	0.0123205397002	0.00515185822317	0.00697362149978	0	0.00376034465508	0	0.0268320777158	0.00522403264003	0.0127145230971	0	0.00955556910006	0.0272851118756	0.0100116923966	0.00965933828037	0.0100306798399	0.0427159411689	0.01735	0.0124644066331
AC239585.1	0	0	0	0	0	0	0	0	0	0	0	0	0	0	0	0	0	0	0	0	0	0	0	0	0	0	0	0	0	0	0	0	0	0	0	0	0	0.00632656478737	0	0	0	0	0	0	0	0	0	0	0
SNORD121A	0	0	0	0.170394	0.297981	0	0	0	0.291085	0.533139	0	0	0.573802	0.21456	0	0	0.308204	0.166983	0	0	0.359919	0	0	0	0	0	0	0	0	0	0	0.29374	0	0.332523	0	0.179304	0	0	0	0	0	0.151879	0.325258	0.318258	0.614114	0	0	0	0.198113
OR52E2	0	0	0	0	0	0	0	0	0	0	0	0	0	0	0.0272565402669	0	0	0	0	0	0	0	0	0	0	0	0	0	0	0	0	0	0	0	0	0	0	0	0	0	0	0	0	0	0	0	0	0	0
AL136320.1	0.0601341080811	0	0.0747147776159	0.0324938172438	0.0568242925928	0	0	0.0887207602879	0.111019	0.135558	0	0	0.0364742539025	0.0818320905917	0.0619927822814	0.134097	0.0587738813855	0.0636865	0.0616236783445	0.0734202745241	0.171589	0.0893659524237	0	0	0.0536929195116	0	0.136945	0	0	0	0.0453635034908	0	0	0.0634113024748	0.0402315149726	0	0	0	0.0950045005698	0.0578067271041	0	0	0.0310130196027	0.0303455172641	0.0585550584128	0.0456046025278	0	0.0525880188798	0.0377797131284
RN7SKP236	0	0	0	0	0	0	0	0	0	0	0	0	0	0	0	0	0	0	0	0	0	0	0	0	0	0	0	0	0	0	0	0	0	0	0	0	0	0	0	0	0	0	0	0	0	0	0	0	0
AC091862.1	0	0	0	0	0	0	0	0	0	0	0	0	0	0	0	0	0	0	0	0	0	0	0	0.0179167350698	0	0	0	0	0	0	0	0	0	0	0	0	0	0	0	0	0	0	0	0	0	0	0	0	0
AC069437.1	0	0	0.0627487390134	0	0	0.0514289310432	0	0	0.0466191566788	0.0284618295408	0	0	0	0	0	0	0	0	0	0.0308307793412	0	0.0750534366058	0	0.307944	0	0	0	0.156495	0	0	0	0	0	0.0532555860628	0	0.0287166945339	0.0760179008558	0	0.0398944680127	0.0485486184663	0	0.0243243979044	0	0.0254854930147	0.0245885499194	0	0	0.176663	0.0317290559477
RNA5SP425	0	0.571408	0	0	0	0	0	0.170312	0	0	0	0.184161	0	0	0.238008	0	0	0.122255	0.236591	0	0.131756	0	0	0.351936	0	0.170217	1.31443	0.178851	0	0.335969	0	0	0	0.121727	0	0.131276	0	0	0	0	0.126809	0	0.357204	0	0	0	0	0	0.145047
SNX18P25	0	0	0	0	0	0.0347383	0	0	0	0.0384497538915	0	0	0	0	0	0	0	0	0	0	0	0	0	0	0	0	0	0	0	0	0	0	0.0265748887237	0	0	0	0	0	0	0.0163963671865	0	0	0	0.0344289509856	0	0	0.0157387231408	0	0
RN7SKP74	0.292886	0	0.25993	0.180872	0	0.596509	0.200467	0.370388	0.463476	0.660241	0.0832462809076	0	0.456813	0.398567	0.129402	1.21294	0.0817888964264	0.132938	0.257264	0.306512	0.429806	0.808343	0	0.191344	0.44831	0.863756	0.142928	1.49101	0.390655	0	0	0.545652	0.13038	0.485332	0.447885	0.8089	0.944688	1.60062	0.0661035	1.32731	0.413669	0.241827	0.129472	0.380056	0.692617	0.507702	0.579124	0.804988	1.73493
S100A7P1	0	0	0	0	0	0	0	0	0	0	0	0	0	0	0	0	0	0	0	0	0	0	0	0	0	0	0	0	0	0	0	0	0	0	0	0	0	0	0	0	0	0	0	0	0	0	0	0	0
ELOVL4	0.352759	0.568027	0.469976	0.551177	0.297197	0.93485	0.895973	0.620783	1.27898	0.704192	0.524271	0.542433	1.04663	0.219779	0.788666	1.04727	1.45389	0.603158	0.344076	0.887343	0.902283	0.86531	1.07988	0.505344	0.675486	0.5515	0.508143	0.533379	0.41666	0.717441	1.49728	0.633443	0.549616	0.82912	0.466326	0.807164	0.7101	1.00016	0.530457	0.784438	1.14854	0.610013	1.52996	0.853605	1.48986	0.477034	0.749054	1.01096	0.891835
RN7SL39P	0	0	0	0	0	0	0	0	0	0	0	0	0	0	0	0	0	0	0	0	0	0	0	0	0	0	0	0	0	0	0	0	0	0	0	0	0	0	0	0	0	0	0	0	0	0	0	0	0.0546979011623
AC022400.7	8.3368	11.0978	6.60222	8.01488	9.72633	5.90118	6.06412	4.53725	5.02099	5.83606	8.61599	5.95751	7.94348	6.97493	5.629	7.42929	5.33673	2.51474	5.17744	5.6577	7.52161	9.4203	3.42497	6.15489	8.57393	4.47302	6.06255	8.00605	5.81099	6.22576	5.61832	3.56623	7.43168	4.63272	3.44311	10.0399	5.1643	4.911	7.71758	5.63101	5.29726	5.42096	5.68597	4.04337	7.47619	7.06023	5.01907	5.12265	7.33403
RF00017	0	0	0	0	0	0	0	0	0	0	0	0	0	0	0	0	0	0	0	0	0	0	0	0	0	0	0	0	0	0	0	0	0	0	0	0	0	0	0	0	0	0	0	0	0	0	0	0	0
AL157414.1	0	0	0	0	0	0	0	0	0	0	0	0	0	0	0	0	0	0	0	0	0.0383290611599	0	0	0	0.0599687152987	0	0.0191190050022	0	0	0	0	0	0	0.0177057532884	0	0	0	0	0	0	0	0	0	0	0.0326995780747	0	0	0	0
REEP6	2.69241	19.9737	37.7027	3.73699	5.28798	15.2571	1.04547	4.86026	19.1517	7.83069	8.54986	39.8961	12.9685	6.09931	10.0358	6.81037	3.4158	79.6396	2.92681	18.6537	11.5571	8.36332	21.8837	17.2781	13.2551	0.957498	27.177	14.2076	9.37341	13.4058	1.23856	36.1447	3.24077	21.6053	9.04182	7.0663	10.8626	25.8749	10.4173	7.49056	7.48697	7.56196	4.00776	17.8865	4.83731	5.58912	9.7281	11.6527	7.92695
PUS7	2.21086	2.47537	2.75055	2.63581	1.2325	5.61654	2.57342	4.27148	3.10443	4.87177	1.33823	4.0123	5.15466	2.06542	3.52129	3.73672	2.561	4.32985	2.62824	5.70929	3.93868	8.02707	4.92939	5.33166	3.91675	3.16948	4.0492	5.35558	5.00124	2.16613	2.69806	4.66369	2.01392	4.12919	3.88174	7.61254	6.4223	4.96989	3.01238	5.81362	4.38833	3.93257	5.65881	5.52225	4.63878	3.50416	2.75784	2.90525	4.27353
AP2M1	52.9223	57.2696	65.8151	49.9784	62.2318	49.6901	62.3958	51.1687	55.9486	55.8815	40.5371	77.6772	48.2159	47.8616	63.0887	54.3002	63.0384	48.3559	42.8785	48.77	48.1454	45.3719	60.6186	61.8353	56.3655	65.5908	61.7993	52.4454	60.0347	68.002	68.8094	58.8999	37.1491	53.3986	64.7169	49.151	57.9398	50.7834	61.1662	50.3253	51.6533	54.2156	52.5853	73.2213	43.9912	58.096	46.0567	56.8079	43.1613
KCCAT198	0.0470995746355	0	0	0	0	0	0	0	0	0	0	0	0.0857045310278	0	0	0.0525150463348	0	0.0249409783992	0	0.0287529308246	0	0	0	0	0	0	0	0	0	0	0	0	0	0	0	0	0	0	0	0.0679150072535	0	0	0	0	0	0	0	0	0
DUX4	0	0	0	0	0	0	0	0	0	0	0	0	0	0	0	0	0	0.00672524417543	0	0	0	0	0	0	0	0	0	0	0	0	0	0	0	0	0	0	0	0	0	0	0	0	0	0	0	0	0	0	0
USP9X	18.8571	6.68915	10.5089	14.5968	8.30407	16.4379	15.0949	15.6991	13.3979	16.7246	9.68347	9.52856	17.4195	16.8441	12.769	16.1737	14.9551	17.0603	15.7533	17.834	15.8073	13.0128	12.7926	11.2855	13.5234	17.6593	11.4234	14.964	13.7598	6.5032	10.0871	13.2596	14.5242	18.1349	18.5584	15.3601	14.217	15.6789	17.1562	17.5113	16.3134	13.9089	13.263	15.2719	22.4069	14.02	14.7198	16.894	19.253
SLC7A3	0.00570809414457	3.26817	1.59573	0.320778	0.0107878347969	4.31304	0	0.101059	2.05495	1.17094	0.0454271095814	2.10358	2.81826	0.0388386301925	3.14234	1.06922	0.100422	1.83172	0.0467959	4.10489	2.19559	3.23197	1.67461	1.11376	0.682955	0.0084169267186	1.26743	7.17237	2.40714	1.18783	0.0129180837755	3.6901	0.302379	3.50918	1.64976	2.52514	1.29737	3.46072	1.00101	1.73395	7.81301	0.852267	2.18433	2.42536	1.41178	4.58865	1.58539	5.90031	2.32383
LNX2	2.43097	2.66023	3.08636	3.02578	2.7566	6.67538	2.1911	3.81334	6.44829	5.00761	2.34604	3.44138	7.3725	3.2663	3.73323	4.21838	2.74193	7.67046	3.69096	9.39207	6.03726	6.1914	5.36866	6.6788	5.69839	2.13016	5.43431	6.70164	4.01331	2.09816	2.56318	7.77207	5.01962	7.64321	3.60423	4.83319	4.71899	7.54078	3.21818	7.34103	5.68167	4.62419	4.89673	5.502	4.71794	2.99638	4.95556	7.75102	5.74395
AC084346.1	0	0.242415	0.0608472620736	0	0	0.0997409571746	0.0782124777234	0	0	0.0827980495731	0	0.0781288	0.0297044113221	0	0	0	0.0478651	0.0518659	0	0.0298965133005	0.0558965475248	0.0363895	0	0.0373265313954	0	0.0361067026849	0.0278818822948	0.0379381375424	0	0.0356330907284	0	0.0912373299769	0	0.0774626706368	0.131057	0	0.0368571640513	0.0283856666312	0	0.0235387241049	0.0537978459363	0.0471745898753	0	0	0.0476868846922	0	0.0677838189814	0	0
RNU1-98P	0	0	0	0	0	0	0	0	0	0	0	0	0	0	0	0	0	0	0	0	0	0	0	0	0	0	0.18402	0	0	0	0	0	0	0	0	0	0	0	0	0	0	0	0	0	0	0	0	0	0
PKD2L2	0.0472362271731	0.0825243753424	0.0310709423354	0.0420401418026	0.0315079894454	0.0226362455999	0.0266255243314	0.0368955	0.0307788629524	0.0595049812535	0.0221131320012	0.0221642110604	0.104492	0.0642803118661	0.0343738186731	0.0557655	0.0380204992414	0.0205992220048	0.0256268681704	0.0339251214758	0.0666001417317	0.0949741	0.0291133281132	0.0550632519875	0.0545814548227	0.0368749304016	0.0411307	0.0774906639164	0.0259429177472	0.0363912	0.0335375998299	0.0258829304899	0.0432919958147	0.0380903912351	0.0520510896486	0.0695174827487	0.0418237322568	0.0257685484312	0.0395086414362	0.0614344005007	0.0366283206375	0.0240891522767	0.0343923	0.0280434	0.0703466100425	0.0252868847027	0.0666621009368	0.0340188989529	0.0314222
AL035423.1	0	0	0	0	0	0	0	0	0	0	0	0	0.0736334703197	0	0	0	0	0	0	0	0	0	0	0	0	0	0	0	0	0.0883299150451	0	0	0	0	0	0	0	0	0	0	0	0	0	0	0	0	0	0	0
AC103563.3	0.0365221277894	0.361569	0.453776	0.0394698910024	0	0.371915	0	0.0538841	1.21368	0.370486	0	0	1.37345	0	0.564765	0.244328	0	0	0	0.356731	0.792026	0.217104	0.191334	0.668082	0	0	1.58029	0.282928	0.454661	0.106295	0	0.340207	0.113807	0.577688	0.537557	1.28755	0.549734	0.508055	0	0.0702172108892	0.96289	0.457354	1.31849	1.03209	0	0.553954	0.101101	2.0441	0.137672
NUTF2P5	0	0	0	0	0	0	0	0	0	0	0	0	0	0	0.0351674094736	0.0380353040077	0	0.0361282246469	0	0	0	0	0	0	0	0	0	0	0	0	0	0	0	0	0	0	0	0	0	0	0	0	0.0703725510775	0	0	0	0	0.0596645069084	0.0428635267683
KARSP1	0.00737947102594	0	0.00916876551794	0	0	0	0	0	0.0136239	0	0.0146821351601	0	0	0	0	0	0	0	0	0.00900990811797	0	0.0109667121981	0	0	0	0	0	0.0114334113141	0	0	0	0	0	0	0.00987417319532	0	0	0	0	0	0.00810652473013	0	0.0152232858781	0.00744781531024	0	0	0	0.0129068767798	0.00927241817649
AC068189.1	0	0	0.0202313314703	0.0175974073235	0	0	0	0.0240238834533	0.0901851695953	0.0183532200565	0	0.103909	0.0197530594182	0	0.0167864586782	0	0.0318296838738	0.0689803382427	0	0.0397616096289	0.0371705001173	0	0	0.0248216732705	0	0.0240105025411	0.0185411005689	0	0.0253384542985	0	0	0.151679	0	0.0858528339551	0.0435756963179	0.0555526987457	0.0245095498981	0.0188761108077	0	0.0156529550723	0.0178874449965	0.0313705081287	0	0.0164339703067	0.0317111777299	0	0.0150251286407	0.0854389727392	0.0204600461526
AC069213.1	0.0496785138807	0.163939	0.108017	0.13422	0	0.202356	0.138844	0.0732947683455	0.229289	0.139985	0.0741299734883	0.178323	0.391722	0.0507028803378	0.192053	0.166172	0.0728321873077	0.1973	0.0254545453296	0.257782	0.311861	0.350682	0.276524	0.189322	0.243965	0.0915674304401	0.254553	0.0769695931696	0.309222	0.10844	0.0749521863633	0.185104	0.0387008	0.170254	0.149564	0.395468	0.0934706	0.158371	0.0196214866691	0.131328	0.150076	0.0478543390089	0.294639	0.300832	0.169309	0.0565129080315	0.217742	0.0868889456995	0.140449
LINC01146	0.0230296281394	0.00759976880158	0.0400590453552	0.00995535547904	0.0174096514535	0.00938069565162	0.0294237180178	0.0339774910258	0.289115	0.0726805821689	0.00916391193461	0.0220441911074	0.0446994775293	0.0250714634517	0.0474828934467	0.0256775564997	0.018007	0.0146340546575	0	0.0281178464957	0.0210284126064	0.0342245809959	0.0180972990351	0.0702116443775	0.0493508130887	0.0611254190092	0.188806	0.0499534579112	0.0860081198987	0.0201078787723	0.0173729128082	0.0686473961209	0.0143525227307	0.121423	0.0862820520609	0.0471416	0.0346643794426	0.0694119044377	0.0291072	0.0531319401242	0.0303583142013	0.0177472	0.0760134	0.0371886638362	0.0896995907285	0.00698609871284	0.00850014402617	0.0161117549828	0.0578742
FAM220A	5.93269	7.72247	8.37055	5.58894	7.73332	8.4547	6.77637	7.28751	8.44136	8.84691	5.25202	8.90493	8.46081	6.17072	8.34767	8.2279	5.84598	8.51285	6.38944	8.44962	7.4492	10.6698	7.31762	8.8297	7.84701	7.00485	8.78995	10.07	9.84516	6.56732	8.47852	9.55421	6.03051	10.7701	7.04261	9.43567	10.5144	10.4069	6.86551	8.58315	7.82776	6.61965	11.3979	9.63796	7.32232	7.33634	5.65863	8.6297	8.22099
ARHGDIA	45.7609	67.569	80.0528	45.7723	79.0353	50.2414	55.173	59.4852	43.742	46.7192	57.0906	81.7083	39.3854	50.6787	55.5681	32.0882	53.5316	52.5583	39.7336	44.1696	35.537	35.6873	79.2056	65.8531	59.052	68.7643	62.0205	41.8222	59.677	83.961	52.8679	49.5589	27.8876	41.8349	73.0657	38.958	49.4928	42.5674	44.8203	37.6621	40.3819	48.6151	31.7702	58.0331	26.5447	50.2983	40.2117	47.804	27.8458
ARID3C	0.0458144338676	0.514037	0.125231	0.0198048779799	0.0346342251097	0.186617	0.0292673198001	0.0405562653336	0.18608	0.154916	0.0546912136083	0.175416	0.233425	0	0.0850149069557	0.183896	0.179112	0.11645	0.00938985885477	0.413932	0.418333	0.517448	0.132008	0.335225	0.163628	0.0945786	0.125202	0.567862	0.0998094464854	0.120006	0.0207366830273	0.631613	0.0713811681523	0.135271	0.318773	0.281346	0.510306	0.414258	0.0434287050798	0.193782	0.241576	0.114744	0.179572	0.20345	0.124912	0.264061	0.0930046	0.256418	0.241779
LRP2BP	0.200256	0.634759	0.33175	0.229708	0.185914	0.615358	0.204798	0.404306	0.778337	0.597946	0.122325	0.355911	0.843864	0.248609	0.407459	0.544494	0.31591	0.459521	0.172814	0.870768	0.609515	0.673523	0.653394	0.570366	0.520734	0.173548	0.730081	0.69402	0.563106	0.375774	0.144442	0.467988	0.303799	0.644624	0.418386	0.593312	0.438921	0.612945	0.274751	0.862899	0.72171	0.401035	0.429421	0.473365	0.519994	0.426304	0.393883	0.553032	0.595954
PRSS2	0.13491	0	0.167621	0.0364495862996	0	0.0228970545166	0.107729	0.0663476989979	0.249068	0.0506868059995	0	0.340778	0.109106	0.0611961720947	0.0463598197931	0.0752107	0	0.0476264248389	0	0.0960847940511	0	0.0167075	0	0.0342755	0.0401529658957	0	0.166418	0.156767	0	0.0163602364388	0.127215	0.0418898349807	0.297777	0.0474206261985	1.0831	0.818251	0.169222	0.0390981703859	0	0	0.0247002283951	0.0649778698804	0.0347885176413	1.63391	0.0328417501533	0.0341043114555	0	0.23596	0
AC116666.1	0	0	0.0291537	0	0	0	0	0	0.0433194341553	0	0	0	0.0569289625339	0	0	0	0	0	0.0480910738442	0	0	0	0	0	0.0838038308167	0	0	0	0	0	0	0	0.109676	0	0.125587	0	0	0	0	0	0	0.0226027073087	0	0	0.114241	0.106769	0.0216514557908	0	0.0294832606991
AC016894.1	0	0.617341	0.0516516951364	0.0898542856259	0	0.169335	0	0.0613342876589	0.230248	0.0468567740349	0.248133	0	0.0504306	0	0.0857134931865	0.231759	0	0	0	0.101514	0.0474491593137	0.185341	0.0544470722309	0.0633710886712	0.0742377986817	0.0613001254586	0	0	0.129381	0.241984	0.0627212427687	0.0774490518132	0.129542	0.0438373956015	0.0556255673254	0	0	0	0.131357	0	0.0456676248463	0	0.171519	0.0419568	0	0.0630545951348	0.03836	0.0727101225669	0.104471
AL445187.1	0.248631	0	0.247133	0.161219	0.0939786377497	0.607653	0	0.220096	0.734431	0.448383	0.19787	0.237992	0.301614	0.338344	0.410106	0.221775	0.194406	1.21127	0.25479	0.546416	0.454052	0.738988	0.521017	0.530611	0.1776	0.146649	0.283108	0.308174	0.0773797412038	0.0723625842485	0.0375121278866	0.741128	0.929712	0.471926	0.39922	0.452398	0.673636	0.288224	0.628491	0.525819	0.163877	0.239502	0.410326	0.602242	0.484205	0.678807	0.596498	0.69578	0.187445
CCL23	0.70075	0.578118	0.674762	0.984501	2.38385	0.856313	3.889	1.91267	1.32606	1.50069	1.56848	0.586919	0.382535	0.3576	5.34583	0.605524	0.924613	0.185537	0.377007	1.92504	0.279937	0.546731	0.45889	1.12162	0.90725	1.29162	2.9922	0.325713	0.408917	2.21794	2.4449	0.29374	0.600492	0.332523	1.21894	0.557835	0.210955	0.467094	1.46691	1.12833	0.923748	1.16441	6.46903	2.52838	1.72293	6.56323	0.921419	0.643455	2.9717
HMMR-AS1	0	0	0	0	0	0	0	0	0.0249414923924	0	0	0	0	0	0	0	0	0	0	0	0	0	0	0	0	0	0.0153831	0	0	0	0	0	0	0.014246	0	0	0.0203349870628	0	0	0	0	0	0	0.0272697438319	0	0	0	0	0
AC007969.2	0	0.111689	0	0.0731536199729	0.383787	0.137862	0.648631	0	0.124969	0.0762956	0	0	0.16423	0.0921146569488	0	0.377366	0.529273	0.0716889902679	0	0.165292	0	0.20119	0.177309	0	0.120879	0.0998133	0.23123	0.209752	0	0	0.153191	0.252216	0.105465	0.214138	0	0	0.101888	0.313877	0.213884	0.195211	0.594875	0.260819	0.558559	0.273269	0.131826	0.30801	0.124921	0.118392	0.0850538044251
DOP1B	2.65306	2.30099	4.15556	2.0796	1.39355	5.59875	3.08006	3.56362	7.64707	4.01993	1.32746	4.34905	4.96571	2.57966	3.31661	3.07145	3.72235	13.9352	2.08493	6.4435	5.10192	4.82576	4.46297	5.61788	5.15708	4.22244	4.36106	7.12743	3.68286	1.72516	2.11156	6.52714	2.32222	8.37331	3.19553	4.86842	4.88993	7.15191	3.40207	4.66308	3.84399	3.2342	3.18548	5.08071	4.27173	2.85355	2.73081	4.4199	3.99386
AC087280.1	0	0	0	0	0	0	0	0	0	0	0	0	0	0	0	0	0	0.0136516422145	0	0	0	0	0	0	0	0	0	0	0	0	0	0	0	0	0	0	0	0	0	0	0	0	0	0.0130095437922	0.0251033650224	0	0.0118942693327	0.0676356374426	0
LYPD1	0.155446	0.238797	0.0466192953201	0.0753069810916	0.212738	0.229255	0.136969	0.0474501578654	0.336462	0.0785414334259	0.0106646354894	0.419019	0.123547	0.0510602389472	0.0773624687674	0.215155	0.0628675845666	0.170306	0.0274649478526	0.117801	0.0305901503867	0.103556	0.189549	0.490259	0.344596	0.0632316385328	0.189208	0.207622	0.175163	0.319811	0.0889591092502	0.279613	0.0668118263767	0.192179	0.179307	0.048766	0.112955	0.130489	0.135496	0.0927495994581	0.17665	0.129085	0.342789	0.443608	0.151364	0.0813017	0.11376	0.131252	0.0538815145778
RN7SL76P	0.0447364471884	0	0.166751	0.0483472021275	0.0845482554149	0	0	0	0	0.151271	0	0.214111	0	0.0608785449039	0.0461192	0	0	0	0.0916892099936	0	0.0510612060434	0.0664833210072	0.117184	0	0.0798891189966	0.0659665709953	0	0	0.0696149920864	0	0.0337479351229	0	0	0.0471744983809	0.0598600395785	0.101751	0	0.0518603182743	0	0.043005	0.196576	0	0.0461439392013	0.0451507696316	0	0	0.0825602224272	0	0.0562120299142
MIR6505	0	0	0	0	0	0.370868	0	0	0.672366	0.410492	0	0	0	0	0	0	0	0	0	0	0	0	0	0	0	0	0	0	0	0	0	0.339249	0	0	0	0	0	0	0.28769	0.175049	0	0	0	0.183783	0	0	0	0	0
LINC02148	0.0105714090249	0.0523284162535	0	0.0114246454741	0	0	0	0	0	0.0238306733031	0	0	0.0384724346151	0.0143858540288	0.0108981587821	0	0.123987	0	0.0324998140084	0.0129070801494	0.0361979277512	0	0	0	0.0755125278496	0.0155881758116	0	0	0.0164503129297	0.0307674111277	0.00797477780092	0	0.0164707814003	0.0111475306885	0.0282903539464	0	0	0	0	0.142272	0.0116129446665	0.0407329247002	0.0545200262845	0.0106693	0	0.0320686493654	0.00975466242088	0	0.0132831
RPL23AP47	0.0281061592118	0	0	0	0	0.0572426362915	0	0	0	0	0	0	0.170477	0	0	0.0313377830846	0.0549408021647	0.0297665155243	0.0576047428003	0.205896	0.0641595154198	0	0	0	0	0.0414442152557	0	0.0435463839617	0.0437364	0	0	0.0523622937259	0.0437907948969	0.118552	0	0.0639258591363	0	0.260654	0	0	0.0926258564817	0.0812223373505	0.0579808627356	0.0567329235806	0	0.0852607786389	0.0518693571336	0	0
ATP5MGP5	0	0	0	0	0	0	0	0	0	0	0	0	0	0	0	0	0	0	0	0	0	0	0	0	0	0	0	0	0	0	0	0	0	0	0	0	0	0	0	0	0	0	0	0	0	0	0	0	0
NAGK	4.45837	8.68029	7.68326	3.40118	5.75833	6.88933	6.63042	5.7478	8.56644	6.83074	4.44818	7.45588	5.74525	4.09482	5.43238	3.70839	4.5408	7.36512	3.28471	5.39904	4.3769	5.04429	5.20899	7.10425	9.1869	5.68672	8.54927	6.74768	5.51037	7.26213	7.50293	7.09546	2.88092	5.7437	6.49852	4.6205	5.19445	5.68229	4.44622	5.84112	4.53673	4.63913	4.38722	8.15279	3.90533	4.83966	4.2011	5.12819	4.2595
NEMP2	1.16976	1.36743	1.07403	1.25346	1.01545	1.595	1.41538	1.36897	1.26281	1.72072	1.4043	1.50559	1.89285	1.82387	1.30198	1.73975	1.37971	1.60212	1.60306	2.31903	1.71758	2.36598	1.86443	1.86174	1.53306	1.32144	1.12201	1.40075	1.44697	1.06463	1.20101	1.411	1.98627	1.27742	1.31584	1.88043	1.67419	1.38591	1.45027	1.91163	1.74456	1.42092	1.71782	1.53677	2.05414	1.77726	1.79105	1.76853	1.9033
ZNF863P	0	0	0	0.0335068139444	0	0	0	0.0457433176545	0	0	0	0	0	0	0	0	0	0	0	0	0	0	0	0	0	0	0	0	0	0	0	0	0	0	0	0	0	0	0	0	0	0	0	0.0312915	0	0	0	0	0
AC099673.1	0.0563102	0	0	0.0060855145535	0.0532109011649	0.0114684724277	0	0.0166158218309	0.0103959095033	0	0	0	0.0204929388215	0.0229885446131	0.0174152197611	0	0	0	0.0346230596971	0	0.0192813874737	0	0	0	0	0.0830328354427	0	0.0174488994969	0	0	0.00849577809279	0	0.00877341709607	0	0	0	0	0	0.00889632736172	0.0108262	0.0185574451139	0.0216970239148	0.0116163749383	0	0.00548316095764	0	0.00519597218673	0	0
AC233724.9	0	0	0	0	0	0	0.0504843376992	0	0	0	0	0	0	0	0	0	0	0	0	0	0	0	0	0	0	0	0	0	0	0	0	0	0	0	0	0	0	0	0	0	0	0	0	0	0	0	0	0	0
AC048347.1	0	0	0	0	0	0	0	0	0	0	0	0	0	0	0	0	0	0	0	0	0	0	0	0	0	0	0	0	0	0	0	0	0	0	0	0	0	0	0	0	0	0	0	0	0	0	0	0	0
RPL32P33	0	0	0	0	0	0.0668315042998	0	0	0	0.0369859307738	0	0	0	0	0.0338285487069	0.0365872594389	0	0.0347527846223	0	0.0400643630017	0.0374535242298	0.0487656846982	0.0429772575224	0	0	0	0.0373646	0	0.153188	0	0.0247541960673	0	0	0	0	0.0746342517835	0	0	0.0518425574175	0.0315442800187	0	0	0	0	0	0	0.0302791	0	0
SLC25A47	0.0143733554613	0.0355740150517	0.0178584515702	0.0155334534906	0.0950756646495	0.0292736105549	0.0114775398104	0.0318092775907	0	0.0243009283906	0	0.0229305334217	0.0261544121925	0	0	0.00801299623064	0	0	0.0147293950462	0	0.00820271736885	0	0	0.0109552020994	0.0128337717565	0.0105971867802	0	0.0111347062937	0	0.0209163667644	0	0.0133889133485	0	0.0151566759667	0	0.00817284469225	0.0108174444798	0.00833109059548	0.0113540676056	0.0207255914298	0.00789473670216	0.0138456	0	0.0145064729556	0	0	0.0265257412801	0	0.00903017045314
MAD2L1BP	6.16183	12.4024	8.89483	6.59227	8.43508	8.79588	7.10602	7.34589	10.5887	8.25514	6.92335	12.9242	8.80135	6.14851	9.32282	9.40067	6.47951	8.24469	6.2158	7.90108	8.17897	6.69413	8.88084	8.48091	8.47377	6.29732	10.8376	9.95174	9.03203	9.79743	10.4276	10.6596	6.32171	9.60142	8.05165	8.87651	9.15061	9.88546	7.95309	8.38259	8.61223	8.31377	13.8179	10.9108	9.30807	9.29388	6.73281	8.37157	8.24361
AL079305.1	0	0	0.00534031821391	0	0	0	0	0	0	0	0	0	0	0	0	0	0	0	0	0	0	0	0	0	0	0	0	0	0	0	0	0	0	0	0	0	0	0	0	0	0	0	0	0	0	0	0	0	0
LINC02147	0.0686139747249	0.323466	0.146144	0.190676	0.0555749	0.0399266303171	0.0626174196178	0.0723084285895	0.217155	0.154674	0.0195019717972	0	0.535085	0.173405	0.202099	0.120219	0.383211	0.0519052203987	0.0301343991905	0.0957413739056	0.223756	0.0145668535035	0.128378	0.149419	0.0175041360046	0.0722681539713	0.178579	0	0.15253	0.0570561695363	0.00739435424604	0.0547839009414	0.122176	0.0103361865292	0.222966	0.0780292897722	0	0.113629	0.0464578490277	0.339215	0.0969095390028	0.0849786395327	0.51563	0.0989277666683	0.0859014693167	0.133806	0.0633128620054	0.120008	0
AP000233.1	0	0	0	0	0	0	0	0	0.0820240832287	0	0	0	0	0	0	0	0	0	0	0	0	0	0	0	0	0	0	0	0	0	0	0	0	0	0	0	0	0	0	0	0	0	0	0	0	0	0	0	0
C8orf87	0	0	0	0	0	0	0.0318152451756	0	0.0735562656997	0.112269	0	0	0.0483326014733	0	0.0205369001394	0	0	0.0632939775401	0	0	0.0454751573083	0	0.026091	0	0	0	0	0	0	0	0	0	0	0.168055	0	0.0453095457669	0	0.0461868473999	0	0.0191501484243	0	0.479742	0.0205479174564	0.0201056585879	0	0.0302156842634	0	0	0.0250312429048
OR10G2	0	0	0	0	0	0	0	0	0.0432018248318	0.0659387182121	0	0	0	0	0	0	0	0	0	0.0285707855614	0	0	0	0	0	0	0	0	0	0	0	0.0435957558623	0	0	0	0.0133058349334	0	0.0542538714254	0	0	0.0128530600246	0	0	0.0118086628267	0	0	0	0	0
NCOA2	5.84157	2.59369	3.97506	5.59535	2.5419	12.6222	5.26191	6.90055	9.79186	10.3385	4.94399	4.37372	14.8908	5.5435	6.85034	9.27381	6.0825	9.7935	6.55847	14.7352	12.3134	14.2962	5.61395	10.6818	7.68908	6.98417	5.23612	12.8308	6.57782	2.50707	3.21603	12.4205	7.47807	13.4376	7.21936	12.2407	12.3972	15.7919	7.02665	13.5763	10.6796	6.55498	6.54011	8.32032	9.31832	7.29164	7.76768	11.9695	12.8685
DCLK2	1.50879	1.03574	0.979279	1.4237	1.26082	1.53071	0.854156	1.45772	1.17448	1.67521	0.828874	1.22597	1.75859	1.29474	0.922806	1.10791	1.77729	0.80194	1.32116	1.306	1.4972	1.98705	1.12813	1.46322	1.14108	1.47351	0.82695	1.98002	1.03813	1.01998	1.00016	1.35301	1.3859	1.02703	1.40114	1.47254	1.28805	1.53042	1.30303	2.07547	1.65435	1.20392	1.8495	1.64208	1.60073	1.67793	1.51949	1.16683	1.16366
AC005033.1	0	0	0	0	0	0	0	0	0	0	0	0	0	0	0	0	0	0.0168420629043	0	0	0	0	0	0	0	0	0	0	0	0	0	0	0	0	0	0	0	0	0	0	0	0	0	0	0	0	0	0	0
AC246787.1	1.07225	7.68924	3.30497	1.80504	5.22203	1.25989	2.56866	1.39944	3.3881	1.71988	6.35898	10.0663	3.37692	1.59945	3.01856	3.26473	0.967379	1.61603	1.45803	2.54278	2.51829	5.36267	2.26854	2.32603	2.2462	1.00339	3.87411	4.28102	5.19814	14.5833	3.88882	3.53425	2.73081	3.19635	1.07605	2.95466	3.8797	3.51385	2.18268	2.25972	2.26517	2.02602	5.04073	2.9968	1.72677	2.31442	1.76951	3.96717	2.4355
SOCS5P4	0.0412797996087	0.0544892746514	0.123093	0.0713785002035	0	0.386735	0.131852	0.0730842	0.15242	0.316388	0	0.144883	0.380581	0.0224699	0.0936225607251	0.174899	0.129107	0.113668	0.0507628001689	0.252001	0.226156	0.233116	0	0.201363	0.294865	0.0608695370933	0.103409	0.281411	0.32118	0.0360426664839	0.0249122688391	0.169191	0.064316	0.296	0.0994227094149	0.197166	0.16155	0.459391	0.0391302061734	0.33333	0.371844	0.103386	0.144767	0.183313	0.0803916830061	0.137746	0.198071	0.288798	0.24897
GRN	65.2135	109.529	133.301	50.3639	83.3895	58.1465	148.103	78.164	140.603	67.2279	44.5843	107.601	43.1397	61.6536	92.3412	44.9211	67.3821	94.0432	35.2268	53.733	44.094	47.0298	78.8348	98.5588	130.886	148.713	103.419	72.7843	67.4378	131.978	101.269	100.918	31.6291	83.803	85.3232	39.3304	73.2481	62.3434	87.1411	48.1638	50.722	63.0524	65.4884	123.468	48.9911	66.9023	44.639	79.4469	38.7579
RF00019	0	0	0	0.155248	0	0	0	0	0	0	0	0	0	0	0	0	0	0	0	0	0	0	0	0	0	0	0	0	0	0	0	0	0	0	0	0	0	0	0	0	0	0	0	0	0	0	0	0	0
IL6STP1	0.0633766335169	0	0	0.0136983739361	0	0.309784	0	0.130907	0.23401	0	0.0252187262749	0	0.0307528	0.0862446052805	0.0130671060691	0.240256	0.148663	0.0134241148443	0.0649465237455	0.247613	0.332749	0.0376738819041	0.0332020381644	0	0	0.0747621137946	0.0577318974576	0.0785542612643	0.0986212387891	0.0184453646124	0.0095619149515	0.0472287355175	0.0592463695664	0.120295	0.118722	0.0288293090223	0.0572370077032	0.2351	0.0200254584534	0.0609237565068	0	0.122099	0.0130741	0.191891	0.0863974146189	0.0384509393862	0.233921	0.221695	0.0318535
MAP2K1P1	0.0217657	0	0.0135216137941	0.0352836904415	0.0205677153324	0	0.0173805506052	0.0802818327521	0.0200917577606	0	0.0866097670049	0	0.0264039211752	0.0148096796946	0.0112192324836	0.0121341584334	0	0	0.0111524333704	0	0.0248429	0	0	0	0	0.0481422702465	0.0371758430598	0	0.0338699203922	0	0.00820972495836	0.0405499244342	0.0169560316941	0.0114759512054	0	0	0.0163809618006	0.0126158518361	0.0343871508797	0.0104616551577	0.0239101537495	0.0314497265835	0	0	0.0105970854872	0.0660268656126	0	0.0380687678759	0.0136744752906
AC004801.3	0	0	0.100189	0	0	0.0273717387673	0	0	0	0	0	0	0	0	0	0	0	0	0.0413173311146	0	0	0	0.0880095606228	0	0	0	0	0	0	0	0	0	0	0	0	0	0	0	0	0	0	0	0	0	0	0	0	0	0
OAS3	6.83343	2.0968	4.57321	3.73059	2.33654	6.09224	6.37636	7.1875	8.71909	12.6138	2.38494	3.67224	4.62287	3.06203	5.83635	4.76087	7.59316	4.56033	3.7109	3.41879	6.51183	5.53986	5.07724	11.7328	4.21129	7.50004	8.67311	5.95526	5.76911	3.47281	4.03318	5.7042	3.85249	4.32912	5.60228	6.21547	11.8683	12.9169	4.28027	5.07772	6.93349	4.93273	7.74341	9.80501	5.67748	3.32497	6.2997	6.32535	5.0305
DEFB114	0	0	0	0	0	0	0	0	0	0	0	0	0	0	0	0	0	0	0	0	0	0	0	0	0	0	0	0	0	0	0	0.0952041704107	0	0	0	0	0	0	0	0	0	0	0	0	0	0	0	0	0
SOX12	1.26501	6.53597	3.8028	1.42214	3.20626	4.70519	1.87905	1.4235	4.87375	4.16874	2.38888	8.07681	4.04453	2.30136	3.04753	2.94643	2.31562	4.89346	1.55177	2.00589	3.45057	4.56046	2.94503	3.77091	2.86206	1.19745	4.94383	5.20715	2.79844	5.7059	2.06223	7.72431	2.02523	5.85864	3.21318	3.2338	8.81858	6.6736	2.77766	3.60951	2.82934	2.62816	3.49147	7.28708	2.0643	2.71141	2.59669	4.13913	3.04431
ERO1B	3.09896	2.76157	3.03835	3.05718	2.20598	5.84492	3.3701	3.59012	7.1282	3.82184	2.9077	2.42003	6.06469	2.61562	3.00331	2.46575	3.31408	8.65078	3.58104	5.67401	4.36562	4.73443	3.57865	5.69452	4.42724	2.85556	4.47333	5.69441	2.15035	1.55119	3.22558	4.9647	4.84337	9.10167	2.92682	5.31511	3.93132	7.74682	3.29193	6.03919	4.78455	2.99911	3.36562	3.43435	5.11934	3.2409	3.97888	6.37344	4.7848
AL669831.1	0.373042	0	0.195155	0.254621	0.0556593298745	0.959694	0.219494	0.144836	0.380599	0.542179	0.234379	0.0313227256079	1.03607	0.187027	0.151805	0.27364	0.153517	0.311904	0.573423	0.623264	0.470601	1.00664	0.115716	0.478868	0.403207	0.434267	0.178851	0.547554	0.137486	0	0.0666502500036	0.475515	0.290609	0.196686	0.367796	0.524707	0.502399	0.557626	0.201623	1.00975	0.506852	0.198585	0.172138	0.297234	0.477955	0.178679	0.824317	0.910008	0.801779
SNORA74C-1	0.128645	0	0	0	0	0	0	0.0949003157309	0	0.0724997847008	0.255951	0	0.156059	0	0	0	0	0	0	0	0.0734163609281	0	0	0	0	0.0948474577992	0	0.298975	0	0	0	0	0	0.0678280101098	0.0860674200906	0	0	0	0	0.0618330663054	0.14132	0	0.0663462608417	0	0	0	0	0	0
AC106017.1	0	0	0	0	0	0	0	0	0	0	0	0	0	0	0	0	0	0	0	0	0	0	0	0	0	0	0	0	0	0	0.0279060178842	0	0	0	0	0	0	0	0	0	0	0	0	0	0	0	0	0	0
SYT3	0.0101217379208	0.0890711942631	0.117376	0.0218773612967	0.0127528422834	0.0618435579976	0	0.0945783678957	0.0685175079371	0.155916	0.0134254179543	0.349867	0.147344	0.0183652395378	0.0521729443783	0.146712	0.0461663316729	0.175088	0	0.177132	0.0654654763287	0.195546	0.463979	0.159436	0.150626	0.0199001451124	0.21898	0.0575012272563	0.0787528681354	0.186572	0.0254519	0.163427	0.00525672381331	0.0675979046475	0.338587	0.0959221529316	0.289471	0.113424	0.101277	0.110273	0.0259442639067	0.117001	0.104402	0.129396	0.0788476256289	0.0409394135427	0.0280191986604	0.0531095075847	0.0932662
RNU6-954P	0	0	0	0	0	0	0	0	0	0	0	0	0.146579	0	0	0	0	0	0	0	0.137913	0	0	0	0	0	0	0	0	0	0	0	0	0	0	0	0	0	0	0	0	0	0.124632	0	0	0	0	0	0
PGGHG	2.5956	35.0365	6.56595	1.79037	2.0393	9.11094	2.12369	1.72618	5.70406	13.2205	1.93657	4.77614	14.1454	1.97012	5.11093	1.01127	2.20056	5.0293	1.14607	15.9534	19.0855	11.7474	5.90081	17.7713	18.6459	2.58782	18.2341	14.6617	8.14694	5.45113	1.52602	19.5944	1.65056	10.5672	6.49884	13.4283	6.03426	13.1128	3.19981	13.676	8.04906	3.25085	6.53343	5.62875	2.03919	6.308	6.38003	6.40554	4.94771
HEXA-AS1	0.0531454281061	0.789209	0.414198	0.0417708263523	0.0547857529482	0.285358	0.0771602919244	0.142563	0.900886	0.353965	0.0384500759349	0.369973	0.451294	0	0.298844	0.253185	0.0661096348918	1.36107	0.0297064817132	0.760953	0.391526	0.40208	0.221471	0.279865	0.224322	0.0569935396641	0.594147	0.80844	0.225546	0.119523	0.0218680566155	0.810089	0.0526929594799	0.550228	0.232729	0.390101	0.429064	0.554475	0.228991	0.31582	0.360904	0.251316	0.239204	0.463234	0.178772	0.197859	0.169409	0.194356	0.406739
AL390838.1	0.0128837401469	0	0	0	0	0.0262397734869	0	0	0	0	0	0	0	0.00876626780131	0.00664098066293	0	0	0	0	0	0	0.00957333321928	0	0.00981983486634	0	0	0	0	0	0	0	0	0	0.00679293972699	0	0.0146516667677	0.0096963540703	0	0	0.0185776	0	0.00620532721827	0	0	0	0.00977079177227	0	0	0.00809430824375
ITPKB	11.5691	10.3237	12.6162	13.3945	15.3566	13.6935	11.8706	9.72726	12.1075	12.2921	13.4209	7.36685	13.437	14.1256	9.55306	7.60926	11.7671	7.48656	12.7218	11.8816	12.458	7.9438	12.9814	13.1063	11.544	12.6346	10.3905	11.3082	11.5148	12.632	11.8754	11.6086	11.552	10.539	10.843	9.27188	9.73306	10.361	10.8836	16.2722	12.1518	15.6366	10.0339	7.70749	8.95532	12.9711	14.5021	13.3697	8.8661
OR5M6P	0	0	0	0	0	0	0	0	0	0	0	0	0	0	0	0	0	0	0	0	0	0	0	0	0	0	0	0	0	0	0	0	0	0	0	0	0	0	0	0	0	0	0	0	0.0134357924853	0	0	0	0
AL161912.3	0	0	0	0	0	0	0	0	0	0	0	0	0	0	0	0	0	0	0	0	0	0	0	0	0	0	0	0	0	0	0	0	0	0	0	0	0	0	0	0	0	0	0	0	0	0.0312260813486	0	0	0
ACTR3BP1	0	0	0	0	0	0	0	0	0	0	0	0	0	0	0	0	0	0	0	0	0	0	0	0	0	0	0	0	0	0	0	0	0	0	0	0	0	0	0	0	0	0	0	0	0	0	0	0	0
AC011503.2	0.146527	0.455094	0.321274	0.195613	0.276924	0.280871	0.3579	0.19075	0.493293	0.437174	0.154339	0.591279	0.564621	0.117293	0.42651	0.336359	0.269576	0.538575	0.141324	0.168377	0.324647	0.58922	0.135464	0.49928	0.523327	0.152515	0.490721	0.480752	0.308487	0.363743	0.234076	0.7226	0.228296	0.454448	0.276793	0.274455	0.687607	0.56953	0.177025	0.480567	0.113621	0.232476	0.640109	0.539341	0.453216	0.339906	0.238599	0.407031	0.812264
RNU6-1187P	0.117535	0	0	0	0	0	0	0	0	0	0	0	0	0	0	0.131049	0	0	0.120446	0.143503	0	0	0	0	0	0.173312	0	0.182103	0.182898	0.171039	0	0	0	0	0	0.267326	0	0.136251	0	0.112986	0	0	0.121233	0	0.114449	0	0.108454	0	0
FMNL3	4.43899	2.30901	3.24289	4.42464	3.71686	5.99248	4.22991	3.7897	5.06754	5.12815	2.34735	2.70885	4.44323	4.89258	3.83451	4.35769	3.90275	2.15936	2.89873	3.03619	3.82878	3.30056	3.07656	5.04162	3.8715	5.67925	2.74715	3.75438	3.87717	3.90049	4.03742	3.1472	2.67703	3.81358	3.79781	2.39974	2.0803	3.37065	4.52524	6.38273	3.32425	5.27796	5.46775	4.74158	4.34493	4.41604	4.34931	4.17253	4.12788
AC010547.3	0	0	0	0	0	0	0	0.0433521896862	0	0	0	0	0	0	0	0	0	0	0	0.0358758159606	0.0335379285149	0	0	0.0895836753489	0	0	0.133833	0.0455257650509	0	0	0	0	0	0.0309850682547	0	0.0334157900031	0	0	0	0.0282464689259	0.0645574151236	0	0.0303081782481	0	0	0	0.0542270551851	0.102786	0
AGA	7.85396	8.95568	13.1332	6.47168	8.16613	8.57377	3.92121	6.83846	11.823	7.95901	4.51957	11.7973	8.97062	6.27461	9.13808	10.2659	6.1127	17.7825	4.61613	12.6342	7.92172	12.5122	10.9258	11.0293	7.50898	7.54734	9.9942	4.8824	8.89737	7.34284	7.55095	11.0213	6.34811	12.7008	8.58187	9.72318	10.0759	10.651	9.2165	9.32017	7.2898	7.9939	9.48697	11.8047	9.57731	8.45978	5.27594	11.243	9.18845
AC010378.1	0.0357150089432	0	0.177499	0.0385976282178	0	0.145479	0	0.0526932692318	0.197809	0.201277	0	0	0.259955	0.0486019322575	0	0.0398214923174	0.209443	0.151299	0	0.261636	0.122293	0.106153	0	0.108886	0	0	0	0.221341	0	0.103946	0.0269424122943	0	0.0556457614712	0.150646	0	0.121848	0.0537585155224	0.165609	0.112851	0.274662	0.156935	0.137614	0.147355	0.180229	0.312995	0.0541712129473	0.0659113377941	0.499731	0.0897529
RF00019	0	0	0	0	0	0	0	0	0	0	0	0	0	0	0	0	0	0	0	0	0	0	0	0	0	0	0	0	0	0	0	0	0	0	0	0	0	0	0	0	0	0	0	0	0	0	0	0	0
ZNF710	1.20226	1.96643	2.3692	1.05585	0.683135	4.85983	2.29237	1.97474	3.86856	4.12434	0.958884	4.60074	3.88603	1.24754	2.53824	1.97131	2.27844	6.53006	1.01462	4.30132	3.5367	4.16504	2.43224	4.8752	4.08342	2.08564	3.19128	5.09711	3.04471	2.34035	1.1322	5.0701	1.008	3.8199	4.54919	4.08382	6.04398	4.73374	2.05253	3.0492	2.46589	2.53321	2.32887	5.34526	1.45124	2.49495	2.45801	4.10476	2.28737
AC006116.4	0.228829	0	0	0.123649	0.0540585084401	0.524302	0.137045	0	0.158423	0.644799	0.0569095150452	0	0.589882	0.155698	0.206414	0.159462	0.16774	0.121173	0.0586242957702	0.0349233606696	0.26118	0.0850163	0	0.130808	0.459716	0	0.0977099591926	0.265903	0	0.208122	0.0863110907126	0.213156	0.133698	0.180975	0.306187	0.0975859354072	0.258326	0.464219	0.225951	0.384952	0.125687	0.110213	0.295035	0.115474	0.612755	0.0867698189688	0.0527873988528	0.100057	0.323468
AC010141.3	0	0	0	0	0	0	0	0	0	0	0	0	0	0	0	0	0	0	0	0	0	0	0	0	0	0	0	0	0	0	0	0	0	0	0	0	0	0	0	0	0	0	0	0	0	0	0	0	0
CHRNB2	0.0132219191111	0.298154	0.20261	0.0476302758303	0.0124942	0.866201	0.0175968076691	0.104039	0.626526	0.404859	0.0833030365107	1.09687	0.670985	0.0329866872762	0.240807	0.196562	0.124921	0.928865	0.0293571128299	0.594608	0.392371	0.979187	0.669587	1.01112	0.405328	0.00649883723117	0.366347	0.686262	0.620673	0.176374	0.0199484982114	0.866249	0.0755348294455	0.439188	0.344988	0.596438	1.22727	0.641196	0.146223	0.385542	0.440579	0.157082	0.363677	0.758405	0.148059	0.170463	0.282642	0.547303	0.296275
AL031283.1	0.00998751119154	0.0123595313013	0.0124091751158	0.0107936202509	0.00471889644939	0.0101705726899	0.0159506327686	0.0147353908551	0.00460969645028	0.0112572087484	0.00496776763238	0.0278837589204	0.0242316402906	0.00679563517853	0.00772216001767	0.00835190047446	0.00488079741131	0.0105775180697	0.0051174549417	0.0121941746023	0.0056997638264	0.0111319118025	0.0359720807459	0.00761236329732	0.0222942790556	0.00368179587054	0.0227448958697	0.0116056411485	0.0155417015936	0.0036335017197	0.0226029044045	0.0139551883626	0.00778051975766	0.0184306701863	0.0200458301717	0.0198765224429	0.0225499219225	0.00868344842484	0.00394476006615	0.0240024069667	0.0301716772111	0.0120259672915	0.00772630268203	0.0100800095972	0.0389010044303	0.0151486899088	0.00921587650887	0	0.00941209539119
SERBP1P6	0.166466	0.0915560129872	0	0.179901	0	0.0565056066397	0.132928	0.102333	0.128053	0.10945	0.413998	0.0885236687245	0.10097	0.113265	0.0429027302269	0.10827	0.0542334098622	0.80804	0.0710788135412	0.0846854024822	0.2375	0.103078	0	0	0.0495449686481	0.0204552993751	0.0315914889521	0.15045	0.151106	0.0201869870221	0.104648	0	0.216135	0.0731407190562	0.0928087523509	0.0473270845537	0.187924	0.0643246	0.0657488228192	0.0666762142027	0.182866	0.227167	0.0286171640111	0.0980042993185	0.0945551104198	0.168326	0.0896026448338	0.339678	0.0697222173614
FAM104B	3.65774	6.34257	5.07173	3.90264	3.89152	4.44655	4.06517	3.90812	4.77571	4.44929	3.23211	5.10079	5.03342	3.04144	4.92283	6.72602	4.3082	4.69022	3.3242	5.06597	5.48578	5.02062	5.84762	4.8581	4.81346	3.64656	5.62591	4.84151	4.48425	4.72804	5.33906	5.5807	3.49836	5.82108	4.27816	5.14221	5.37327	5.57163	4.29934	4.93358	5.12068	3.93208	6.6171	5.05443	4.83624	3.86864	3.2367	3.64665	5.38259
MIR3978	0	0	0	0	0	0	0	0	0	0	0	0	0	0	0	0	0	0	0	0	0	0	0	0	0	0	0	0	0	0	0	0	0	0	0	0	0	0	0	0	0	0	0	0	0	0	0	0	0
RPL23AP1	0	0	0	0	0	0	0	0	0	0	0	0	0	0	0	0	0	0	0	0	0	0	0	0	0	0	0	0	0	0	0	0	0	0	0	0	0	0	0	0	0	0	0	0	0	0	0	0	0
CR381670.1	0.664388	0.0252008872133	0.218231	0.635482	0.144326	0.342171	0.231727	0.495746	0.281973	0.602523	0.471008	0.0365493469808	0.583631	0.571568	0.23618	0.383161	0.537401	0.105141	0.586936	0.344984	0.592708	0.374514	0.100018	0.128052	0.327295	0.65312	0.0434779499459	0.532434	0.118835	0.255598	0.311087	0.0569088130275	0.642506	0.201321	0.0817462560577	0.199745	0.160926	0.0796743578449	0.518793	1.53429	0.687901	0.485511	0.165415	0.223514	0.416422	0.637064	0.75399	0.44077	0.700476
MIR1276	0	0	0	0.505024	0	0.634497	0	0.459638	0	0	0	0.248506	0	0	0	0.173679	0.608982	0.164971	0.478883	0	0	0	0	0	0	0.229691	0.532107	0.241341	0	0	0	0	0	0.164258	0	0	0	0	0	0	0.513348	0	0	0.157212	0	0.236265	0	0	0
RPL17P51	0	0	0	0.176122	0	0	0.347027	0.160294	0	0	0.10808	0	0	0	0	0	0.424752	0.0575319207612	0.0556684489247	0	0.0620028930528	0	0.284589	0.0828084393981	0	0	0	0	0	0.0790515626244	0.122939	0	0.0846376708092	0.0572833194625	0	0	0.0817671538617	0	0	0	0.0596749215428	0.104656	0	0	0.0528963762973	0.0823948701132	0	0	0
AC092803.2	0.919111	1.87601	1.25193	0.728416	0.797754	1.78872	0.619769	0.632819	0.955263	1.13572	0.541824	0.988398	1.28841	0.639273	0.659755	0.470644	0.878358	1.43487	0.460474	1.03906	0.916951	1.37602	1.1681	1.23502	1.50759	0.873406	1.42642	1.18142	1.08063	1.14927	0.482779	1.94063	0.509163	1.36406	1.06585	1.67237	1.71138	1.42852	0.580833	1.12569	0.75538	0.504984	0.870782	0.707742	0.689463	0.671221	0.590529	0.702558	0.650153
FRG2DP	0	0	0	0	0	0	0	0	0	0	0	0	0	0	0	0	0	0	0	0	0	0	0	0	0	0	0	0	0	0	0	0	0	0	0	0	0	0	0	0	0	0	0	0	0	0	0	0	0
OR10AE1P	0	0	0	0	0	0	0	0	0	0	0	0	0	0	0	0	0	0	0	0	0	0	0	0	0	0	0	0	0	0	0	0	0	0	0	0	0	0	0	0	0	0	0	0	0	0	0	0	0
AC008591.1	0	0	0	0.0317192767647	0.0554697975367	0.0298883231488	0	0.0216514908762	0.0812792561392	0.0330816270712	0.0291976172536	0	0	0	0.0151287720664	0	0	0	0.0300773912465	0.0179175471313	0.0167499302458	0.0872357764862	0	0.0447409956339	0	0	0	0	0	0.0427111734497	0.0221411	0.0273401306628	0	0	0.0196362672397	0	0	0.0850603404159	0.0231849802753	0.0423216106494	0.0161210344236	0.0141363129706	0.0454106643445	0.0148110924217	0	0.0222587730839	0.0270827517383	0	0.0368792
AC020765.3	0.0174713962668	0.0576555433136	0	0	0	0.177916	0	0	0	0.0787700363506	0	0	0	0	0.0180114164737	0	0	0.0740140386009	0	0.0213315662469	0.219356	0.0259644321231	0.0228824857619	0.0266329845632	0.0623998794325	0.0257626202941	0	0.162416	0.0543749532783	0	0.0131799	0	0	0.165812	0	0.0198688481099	0.0262980846204	0	0.082808	0.134362	0	0	0	0.0352664119555	0	0.0529999434782	0	0.15279	0.0439061530951
ZNF767P	2.04309	4.98752	1.88984	1.57067	0.846557	5.58529	1.9557	1.85425	4.01585	4.85627	1.80164	1.99988	6.419	1.69273	1.80393	2.42532	2.19215	2.81565	1.12941	5.97263	4.03124	8.45268	1.43922	5.01061	3.89595	2.21435	4.19779	7.07987	3.05893	2.12903	0.906761	5.39128	1.78743	3.71759	2.80277	4.50763	4.21032	4.89003	1.6801	5.57917	3.78076	2.56718	3.25745	3.24913	3.11909	3.20642	2.79218	2.17561	3.62401
EIF2S3B	0.0907099319177	0.0616293261173	0.106075	0.0403658233198	0.453797	0.130408	0.144869	0.48022	0.137914	0.174412	0.371568	0.127689	0.310701	0.196053	0.451066	0.107089	0.385923	0.0791153	0.0820207852501	0.81435	0.121805	0.81676	0.153746	0.130142	0.14293	0.550765	0.133667	0.744045	0.265703	0.124238	0.104656	0.308166	0.432305	0.18568	0.121375	0.934484	0.289138	0.154639	0.134881	0.128234	0.128955	0.0873791000249	0.209143	0.0753941452454	0.0571534102956	0.153772	0.132938	0.0746606623798	0.17432
RF00156	0.109566	0	0	0	0.207072	0	0	0	0	0.123495	0	0	0.265829	0	0	0	0	0	0	0	0	0	0	0	0	0	0	0	0	0	0	0	0	0	0	0	0	0	0	0.105326	0	0	0.226027	0	0	0	0	0	0.275344
MIR4667	0	0	0	0	0	0	0	0	0	0	0	0	0	0	0	0	0.451299	0	0	0	0	0	0	0	0	0	0	0	0	0	0	0	0	0	0	0	0	0	0	0.110968	0	0	0	0	0	0.175089	0	0	0.145047
AC009237.16	0	0	0	0	0	0	0	0	0	0	0	0	0	0	0	0	0	0.0270604686584	0	0	0	0	0	0	0	0	0	0	0	0	0	0	0	0	0.0341888368344	0	0	0	0	0	0	0	0	0.0257876925366	0	0	0	0	0
RN7SL604P	0	0	0	0	0	0.0889581509936	0	0	0	0	0	0	0	0	0	0	0	0	0.134281	0	0	0	0	0	0	0	0	0	0	0	0	0	0	0	0	0	0	0	0	0	0.0479818625918	0	0	0.0440830149444	0	0	0	0.229184	0
NRN1	44.329	19.958	32.9761	39.4383	100.792	21.3775	30.0054	36.3391	23.3051	23.4987	41.7558	10.7471	21.6665	50.522	29.3306	33.6421	31.7864	3.74664	44.5677	10.6117	24.4994	6.875	19.457	15.4924	23.7425	29.9969	16.8843	9.99846	22.383	42.3402	51.4931	7.24255	41.5508	9.77414	28.5279	8.80408	6.69584	13.8545	35.3243	34.3971	28.448	39.438	27.1295	12.6058	30.5216	31.5882	44.64	18.1544	26.4474
PKP3	0.501859	18.8033	8.66599	1.05152	0.793619	12.5296	0.605212	4.58867	6.45415	9.62005	0.156227	27.7011	9.08235	0.511045	7.59866	4.67444	1.63502	13.7613	0.461811	12.6049	6.6672	14.0843	14.9612	17.2468	10.98	0.80043	16.1483	13.7421	13.5683	12.4054	0.18028	16.6768	0.968092	10.649	8.74342	11.8687	21.3054	13.5787	2.18445	6.37668	6.82191	4.5745	4.3736	12.5214	2.63289	5.79962	4.19612	8.4731	5.23349
OR7G3	0	0	0	0	0	0	0	0	0	0	0	0	0	0	0	0	0	0	0	0	0	0	0	0	0	0	0	0	0	0	0	0	0	0	0	0	0	0	0	0	0	0.0132631434793	0	0	0	0	0	0	0
AL672043.1	0	0	0	0	0	0	0	0	0	0	0	0	0	0.0445415176638	0	0	0	0	0	0	0	0	0	0	0	0	0	0	0	0	0	0	0	0	0	0	0	0	0	0	0	0	0	0	0	0	0	0	0
GDA	0.194652	0.00269895635451	0.107714	0.199756	0.0865592716116	0.00666285746308	0.0287359609449	0.357173	0	0.0184368	0.00650888178149	0.0130478332571	0.00396860556126	0.0311633	0.00505887456623	0.00729523290431	0.0351721228433	0.0103941779918	0.0201150164637	0.00599140651164	0.00933494973846	0	0.0792665055872	0.00249347274503	0.0262894228884	0.00964794484698	0.0353885429127	0	0.277447	0.0166624371625	0.050592	0.0243792055809	0.00254855334673	0.0551960730043	0.157587	0.00186019073904	0.0910983751147	0.0322355444941	0.170561	0.0110069742272	0.00179689161528	0.00472700849965	0.00506158847261	0.00330176427721	0.522432	0.00496203924265	0.0120748503449	0.0600796825005	0.0637150273281
AP001922.5	0.734818	0.524302	0.345455	0.30048	0.900809	0.768511	0.317175	0.761826	0.403317	0.537233	0.592698	0.253469	0.433657	0.378363	0.839426	0.265721	0.465857	0.126199	1.03795	0.242479	0.657364	0.354169	0.234097	0.302741	0.496515	0.204993	0.316594	0.830793	1.54522	0.0867017138461	0.704145	0.443994	0.278485	0.753922	0.239164	0.587214	0.418507	0.575562	0.784407	0.4391	0.349066	0.956535	0.225333	0.541185	0.328754	0.21086	0.458139	0.555769	0.698722
LINC02319	0.0370453674425	0	0.0920554566615	0.0800707244403	0	0.150897	0	0.218624	0	0.0835097806583	0	0	0	0.0504123	0.0763807919227	0.0413048143808	0	0	0.0379630110145	0	0.0422828	0	0.0970374754374	0	0	0.0546256	0	0	0	0	0.0279459978525	0	0	0	0	0	0	0.0858890084887	0.175581	0.0356115940613	0.0406952187025	0	0.0382108837512	0.0373884596663	0.0721452009098	0	0.0683664879125	0	0.0930961412333
SDK1	3.34636	2.10814	1.78589	2.90058	1.46663	2.35548	5.30496	4.59241	1.38124	4.34927	1.56531	1.45692	1.70986	2.28128	2.88404	1.72693	2.88095	1.21465	2.03646	1.40029	2.05287	2.61715	2.62657	0.867614	1.64422	4.05564	1.16313	1.24718	2.75044	2.06049	2.3732	1.05437	2.17603	2.26395	2.06671	1.91619	1.99575	2.34469	2.60617	2.56049	2.64813	2.38922	2.34053	1.98617	2.35985	1.95905	2.54483	2.63398	1.85052
C17orf49	0.575599	1.33126	1.11859	0.510405	0.762414	0.781532	0.754268	0.587927	0.871927	0.499057	0.61665	1.0988	0.829553	0.542278	0.745541	0.340089	0.663554	0.692966	0.423487	0.768845	0.718743	0.716492	0.805415	0.892428	0.83461	0.616617	1.15958	0.830828	1.15599	1.02376	0.801629	0.907374	0.337262	0.399457	0.697775	0.397226	0.82937	0.741397	0.629567	0.723574	0.572861	0.672938	0.608931	1.07745	0.320961	0.738732	0.540207	0.696971	0.525437
GNG12-AS1	0.399245	0.295516	0.310611	0.467761	0.331434	0.813126	0.339666	0.440403	0.619974	0.790656	0.252406	0.464309	0.891698	0.441752	0.450051	0.890301	0.43033	0.778482	0.336485	1.12525	0.557901	0.992568	0.45448	1.2172	0.746277	0.423652	0.577819	0.705288	0.487727	0.298639	0.222366	0.451842	0.331369	0.727903	0.56417	0.806222	0.786286	0.743975	0.495175	0.677915	0.823876	0.535544	0.677364	0.500854	1.01005	0.769685	0.630067	0.789655	0.778273
RTL8A	22.6791	47.4038	33.3972	27.6575	34.6332	23.584	22.5578	22.3622	26.2465	24.3527	26.2111	39.3606	26.1853	22.2392	31.3561	28.1128	27.85	22.5793	19.1771	23.572	26.5504	25.8511	32.2598	27.545	25.8439	23.465	34.622	30.3083	29.9475	43.8752	26.2217	31.703	23.5515	26.4262	26.5579	24.5592	29.3986	28.2929	27.902	25.8787	27.0131	25.1937	39.7749	28.9854	27.8558	29.9808	22.5019	27.4929	23.6295
ARPC5	8.85328	15.9894	13.336	9.47052	12.0171	11.9191	16.1741	13.1338	16.7402	15.0855	6.83754	14.8851	11.5607	8.58166	15.5616	15.6936	8.78505	14.7456	6.22174	13.5759	8.92707	12.0899	16.3784	15.8294	15.0798	14.178	18.003	11.0489	14.2142	12.4549	23.1408	12.465	8.65932	12.9687	10.9913	11.9046	12.4321	13.5064	12.2087	13.5585	12.2067	12.8585	22.2252	16.861	14.4296	9.65732	9.44829	14.4459	11.8537
CFL1P5	0.257546	0.339961	0.191996	0.2505	0.0973483897009	0.31472	0.205658	0.379979	0.380383	0.72572	0.102482	0.410877	0.656101	0.0700952170407	0.0531013872132	0.258443	0.201377	0.654626	0.211141	0.628899	0.617312	0.650662	0.0674623086208	0.706676	0.827855	0.265837	0.0879778915439	0.638449	0.56108	0.187393	0.0194285921325	0.911646	0.160508	1.00485	0.241229	0.23431	0.930386	1.31366	0.162757	0.767494	0.282921	0.148854	0.212519	0.415891	0.351097	0.507828	0.499062	0.270273	0.485417
PRG4	16.4789	2.55449	15.4299	27.3325	2.6595	0.751735	123.131	48.0429	2.33769	3.91758	3.76361	0.0408921784552	0.385568	16.6137	30.0868	6.1474	19.4155	0.648797	4.81475	0.954507	0.754803	0.0609474378147	10.4875	2.4616	3.57488	392.327	1.57315	0.258136	15.8948	10.7537	29.944	0.0764049329545	4.60064	0.621667	27.3281	0.24777	0.0385816467468	0.0683417001525	19.3974	1.5745	4.26023	13.7997	1.47791	0.258695	35.2047	11.7528	0.520339	0.97732	1.39135
RF00017	0	0	0	0.0486841	0	0	0	0	0	0	0	0	0	0	0	0	0	0	0	0.0550012509501	0	0	0	0.137341	0	0	0	0	0	0	0	0	0	0	0	0	0	0	0	0	0	0	0	0	0.0438652876612	0	0	0	0
GRAMD4P6	0	0	0	0	0	0	0	0	0	0	0	0	0	0	0	0	0	0	0	0	0	0	0	0	0	0	0	0	0	0	0	0	0	0	0	0	0	0	0	0	0	0	0	0	0	0	0	0	0
HOXC13	0.0213435133924	0.950852	0.417669	0.236428	0	0.467296	0.0170434	0.354261	1.13287	1.23893	0.0106162198929	0.834234	0.724969	0.0217836147056	0.847124	1.72532	0.135595	2.37911	0.109361	0.371344	0.310603	0.903987	0.873558	0.244017	0.14293	0.00786807223179	1.1301	0.884586	0.772201	0.535776	0.0161009546026	1.28237	0.0997627683991	0.618934	0.328427	0.807054	0.65056	2.25155	0.261331	0.210304	0.685806	0.621934	0.242165	1.21708	1.11189	0.234705	0.157556	0.989254	0.911827
ZNF774	0.0941825473765	0.71685	0.39258	0.246252	0.100482	1.37366	0.276569	0.383247	1.05168	0.972524	0.151117	0.656756	1.5074	0.152972	0.651467	0.792668	0.739387	0.598478	0.133876	1.16475	1.61767	3.1718	0.565032	1.08603	0.751423	0.197117	0.684969	2.46891	0.900627	0.34264	0.0848000635106	1.20561	0.32425	1.06203	0.707349	3.37385	3.05022	1.6606	0.309593	1.28359	0.937831	0.427282	0.694122	1.03794	0.76178	1.23038	0.494804	0.935228	1.60716
SLC17A9	0.152214	0.788234	0.718661	0.230299	0.0929402938079	0.772636	0.583427	0.442238	1.47857	0.720572	0.0885236216643	0.343705	0.764169	0.235818	0.398333	0.211492	0.604239	0.453857	0.0887912264501	0.397422	0.459727	0.758664	0.423249	0.674677	0.982733	0.890889	0.770613	0.859885	0.466437	0.466864	0.450472	0.506077	0.226211	0.498814	0.714417	0.697731	0.331334	0.67595	0.221981	0.526763	0.4579	0.311296	0.456517	0.876838	0.415008	0.767208	0.46674	0.737242	0.411943
RN7SL673P	0	0	0	0	0	0	0	0	0	0	0	0	0	0	0	0	0	0	0	0	0	0	0	0	0	0	0	0	0	0	0	0	0	0	0	0	0	0	0	0	0	0	0	0	0	0	0	0	0
RNU6-560P	0	0	0	0	0	0	0	0	0	0	0	0	0	0	0	0	0	0	0	0	0	0	0	0	0	0	0	0	0	0	0	0	0	0.126235	0	0	0	0	0	0	0	0	0	0	0	0	0	0	0
NPAP1P3	0	0	0	0	0	0	0.0130189748543	0.0240541783883	0	0.0367527281838	0.0810942648186	0	0.0296669530481	0	0.0168076269742	0	0	0.0259002467992	0.0167075546584	0	0.0372173733835	0.0121145521886	0.0213531392986	0	0.0436720467655	0	0	0.0252601975062	0.0253704069521	0.0118627187293	0.0122990583235	0	0.0127009871706	0.0257883291906	0.0109076616887	0.00927045876504	0	0.00944995711304	0.0128789203168	0.0313453879631	0.00895500083681	0.0157050337038	0.0420416091714	0.0164546941028	0	0.0247288513076	0.0225661137593	0.0285155713976	0.0204858469675
AC012574.2	0	0	0	0	0	0	0	0	0	0	0	0	0	0	0	0	0	0	0	0	0	0	0	0	0	0	0	0	0	0	0	0	0	0	0	0	0	0	0	0	0	0	0	0	0	0	0	0	0
[truncated: 1,173 more columns]
