# Supplementary material for: An immune-related seven-gene signature for predicting lymph node metastasis in breast cancer
Source: Front Mol Biosci. 2025 May 30;12:1615524. doi: 10.3389/fmolb.2025.1615524 (PMC12162330; doi:10.3389/fmolb.2025.1615524)
Supplement: Supplementary file 1 [file DataSheet1.zip › Original data of database and experiments and analysis process_peer review only/3.original data_GSE20685 database.xlsx]

## Sheet: Sheet1
#ID = Affymetrix Probe Set ID
#GB_ACC = GenBank Accession Number
#SPOT_ID = identifies controls
#Species Scientific Name = The genus and species of the organism represented by the probe set.
#Annotation Date = The date that the annotations for this probe array were last updated. It will generally be earlier than the date when the annotations were posted on the Affymetrix web site.
#Sequence Type =
#Sequence Source = The database from which the sequence used to design this probe set was taken.
#Target Description =
#Representative Public ID = The accession number of a representative sequence. Note that for consensus-based probe sets, the representative sequence is only one of several sequences (sequence sub-clusters) used to build the consensus sequence and it is not directly used to derive the probe sequences. The representative sequence is chosen during array design as a sequence that is best associated w…
#Gene Title = Title of Gene represented by the probe set.
#Gene Symbol = A gene symbol, when one is available (from UniGene).
#ENTREZ_GENE_ID = Entrez Gene Database UID
#RefSeq Transcript ID = References to multiple sequences in RefSeq. The field contains the ID and Description for each entry, and there can be multiple entries per ProbeSet.
#Gene Ontology Biological Process = Gene Ontology Consortium Biological Process derived from LocusLink. Each annotation consists of three parts: "Accession Number // Description // Evidence". The description corresponds directly to the GO ID. The evidence can be "direct", or "extended".
#Gene Ontology Cellular Component = Gene Ontology Consortium Cellular Component derived from LocusLink. Each annotation consists of three parts: "Accession Number // Description // Evidence". The description corresponds directly to the GO ID. The evidence can be "direct", or "extended".
#Gene Ontology Molecular Function = Gene Ontology Consortium Molecular Function derived from LocusLink. Each annotation consists of three parts: "Accession Number // Description // Evidence". The description corresponds directly to the GO ID. The evidence can be "direct", or "extended".
ID	GB_ACC	SPOT_ID	Species Scientific Name	Annotation Date	Sequence Type	Sequence Source	Target Description	Representative Public ID	Gene Title	Gene Symbol	ENTREZ_GENE_ID	RefSeq Transcript ID	Gene Ontology Biological Process	Gene Ontology Cellular Component	Gene Ontology Molecular Function
1007_s_at	U48705		Homo sapiens	2014-10-06	Exemplar sequence	Affymetrix Proprietary Database	U48705 /FEATURE=mRNA /DEFINITION=HSU48705 Human receptor tyrosine kinase DDR gene, complete cds	U48705	discoidin domain receptor tyrosine kinase 1 /// microRNA 4640	DDR1 /// MIR4640	780 /// 100616237	NM_001202521 /// NM_001202522 /// NM_001202523 /// NM_001954 /// NM_013993 /// NM_013994 /// NR_039783 /// XM_005249385 /// XM_005249386 /// XM_005249387 /// XM_005249389 /// XM_005272873 /// XM_005272874 /// XM_005272875 /// XM_005272877 /// XM_005275027 /// XM_005275028 /// XM_005275030 /// XM_005275031 /// XM_005275162 /// XM_005275163 /// XM_005275164 /// XM_005275166 /// XM_005275457 /// XM_…	0001558 // regulation of cell growth // inferred from electronic annotation /// 0001952 // regulation of cell-matrix adhesion // inferred from electronic annotation /// 0006468 // protein phosphorylation // inferred from electronic annotation /// 0007155 // cell adhesion // traceable author statement /// 0007169 // transmembrane receptor protein tyrosine kinase signaling pathway // inferred from …	0005576 // extracellular region // inferred from electronic annotation /// 0005615 // extracellular space // inferred from direct assay /// 0005886 // plasma membrane // traceable author statement /// 0005887 // integral component of plasma membrane // traceable author statement /// 0016020 // membrane // inferred from electronic annotation /// 0016021 // integral component of membrane // inferre…	0000166 // nucleotide binding // inferred from electronic annotation /// 0004672 // protein kinase activity // inferred from electronic annotation /// 0004713 // protein tyrosine kinase activity // inferred from electronic annotation /// 0004714 // transmembrane receptor protein tyrosine kinase activity // traceable author statement /// 0005515 // protein binding // inferred from physical interac…
1053_at	M87338		Homo sapiens	2014-10-06	Exemplar sequence	GenBank	M87338 /FEATURE= /DEFINITION=HUMA1SBU Human replication factor C, 40-kDa subunit (A1) mRNA, complete cds	M87338	replication factor C (activator 1) 2, 40kDa	RFC2	5982	NM_001278791 /// NM_001278792 /// NM_001278793 /// NM_002914 /// NM_181471 /// XM_006716080	0000278 // mitotic cell cycle // traceable author statement /// 0000722 // telomere maintenance via recombination // traceable author statement /// 0000723 // telomere maintenance // traceable author statement /// 0006260 // DNA replication // traceable author statement /// 0006271 // DNA strand elongation involved in DNA replication // traceable author statement /// 0006281 // DNA repair // trac…	0005634 // nucleus // inferred from electronic annotation /// 0005654 // nucleoplasm // traceable author statement /// 0005663 // DNA replication factor C complex // inferred from direct assay	0000166 // nucleotide binding // inferred from electronic annotation /// 0003677 // DNA binding // inferred from electronic annotation /// 0005515 // protein binding // inferred from physical interaction /// 0005524 // ATP binding // inferred from electronic annotation /// 0016851 // magnesium chelatase activity // inferred from electronic annotation /// 0017111 // nucleoside-triphosphatase activ…
117_at	X51757		Homo sapiens	2014-10-06	Exemplar sequence	Affymetrix Proprietary Database	X51757 /FEATURE=cds /DEFINITION=HSP70B Human heat-shock protein HSP70B' gene	X51757	heat shock 70kDa protein 6 (HSP70B')	HSPA6	3310	NM_002155	0000902 // cell morphogenesis // inferred from electronic annotation /// 0006200 // ATP catabolic process // inferred from direct assay /// 0006950 // response to stress // inferred from electronic annotation /// 0006986 // response to unfolded protein // traceable author statement /// 0034605 // cellular response to heat // inferred from direct assay /// 0042026 // protein refolding // inferred …	0005737 // cytoplasm // inferred from direct assay /// 0005814 // centriole // inferred from direct assay /// 0005829 // cytosol // inferred from direct assay /// 0008180 // COP9 signalosome // inferred from direct assay /// 0070062 // extracellular vesicular exosome // inferred from direct assay /// 0072562 // blood microparticle // inferred from direct assay	0000166 // nucleotide binding // inferred from electronic annotation /// 0005524 // ATP binding // inferred from electronic annotation /// 0019899 // enzyme binding // inferred from physical interaction /// 0031072 // heat shock protein binding // inferred from physical interaction /// 0042623 // ATPase activity, coupled // inferred from direct assay /// 0051082 // unfolded protein binding // inf…
121_at	X69699		Homo sapiens	2014-10-06	Exemplar sequence	GenBank	X69699 /FEATURE= /DEFINITION=HSPAX8A H.sapiens Pax8 mRNA	X69699	paired box 8	PAX8	7849	NM_003466 /// NM_013951 /// NM_013952 /// NM_013953 /// NM_013992	0001655 // urogenital system development // inferred from sequence or structural similarity /// 0001656 // metanephros development // inferred from electronic annotation /// 0001658 // branching involved in ureteric bud morphogenesis // inferred from expression pattern /// 0001822 // kidney development // inferred from expression pattern /// 0001823 // mesonephros development // inferred from seq…	0005634 // nucleus // inferred from direct assay /// 0005654 // nucleoplasm // inferred from sequence or structural similarity /// 0005730 // nucleolus // inferred from direct assay	0000979 // RNA polymerase II core promoter sequence-specific DNA binding // inferred from direct assay /// 0003677 // DNA binding // inferred from direct assay /// 0003677 // DNA binding // inferred from mutant phenotype /// 0003700 // sequence-specific DNA binding transcription factor activity // inferred from direct assay /// 0004996 // thyroid-stimulating hormone receptor activity // traceable…
1255_g_at	L36861		Homo sapiens	2014-10-06	Exemplar sequence	Affymetrix Proprietary Database	L36861 /FEATURE=expanded_cds /DEFINITION=HUMGCAPB Homo sapiens guanylate cyclase activating protein (GCAP) gene exons 1-4, complete cds	L36861	guanylate cyclase activator 1A (retina)	GUCA1A	2978	NM_000409 /// XM_006715073	0007165 // signal transduction // non-traceable author statement /// 0007601 // visual perception // inferred from electronic annotation /// 0007602 // phototransduction // inferred from electronic annotation /// 0007603 // phototransduction, visible light // traceable author statement /// 0016056 // rhodopsin mediated signaling pathway // traceable author statement /// 0022400 // regulation of r…	0001750 // photoreceptor outer segment // inferred from electronic annotation /// 0001917 // photoreceptor inner segment // inferred from electronic annotation /// 0005578 // proteinaceous extracellular matrix // inferred from electronic annotation /// 0005886 // plasma membrane // inferred from direct assay /// 0016020 // membrane // inferred from electronic annotation /// 0097381 // photorecept…	0005509 // calcium ion binding // inferred from electronic annotation /// 0008048 // calcium sensitive guanylate cyclase activator activity // inferred from electronic annotation /// 0030249 // guanylate cyclase regulator activity // inferred from electronic annotation /// 0046872 // metal ion binding // inferred from electronic annotation
1294_at	L13852		Homo sapiens	2014-10-06	Exemplar sequence	GenBank	L13852 /FEATURE= /DEFINITION=HUME1URP Homo sapiens ubiquitin-activating enzyme E1 related protein mRNA, complete cds	L13852	microRNA 5193 /// ubiquitin-like modifier activating enzyme 7	MIR5193 /// UBA7	7318 /// 100847079	NM_003335 /// NR_049825 /// XM_005265430 /// XM_006713321	0006464 // cellular protein modification process // inferred from direct assay /// 0016567 // protein ubiquitination // not recorded /// 0016567 // protein ubiquitination // inferred from electronic annotation /// 0019221 // cytokine-mediated signaling pathway // traceable author statement /// 0019941 // modification-dependent protein catabolic process // not recorded /// 0032020 // ISG15-protein…	0005634 // nucleus // not recorded /// 0005829 // cytosol // not recorded /// 0005829 // cytosol // traceable author statement	0000166 // nucleotide binding // inferred from electronic annotation /// 0003824 // catalytic activity // inferred from electronic annotation /// 0004839 // ubiquitin activating enzyme activity // not recorded /// 0004842 // ubiquitin-protein transferase activity // not recorded /// 0005524 // ATP binding // inferred from electronic annotation /// 0008641 // small protein activating enzyme activi…
1316_at	X55005		Homo sapiens	2014-10-06	Exemplar sequence	Affymetrix Proprietary Database	X55005 /FEATURE=mRNA /DEFINITION=HSCERBAR Homo sapiens mRNA for thyroid hormone receptor alpha 1 THRA1, (c-erbA-1 gene)	X55005	thyroid hormone receptor, alpha	THRA	7067	NM_001190918 /// NM_001190919 /// NM_003250 /// NM_199334	0000122 // negative regulation of transcription from RNA polymerase II promoter // inferred from direct assay /// 0000122 // negative regulation of transcription from RNA polymerase II promoter // inferred from mutant phenotype /// 0001502 // cartilage condensation // inferred from electronic annotation /// 0001503 // ossification // inferred from electronic annotation /// 0002155 // regulation o…	0000790 // nuclear chromatin // inferred from direct assay /// 0005634 // nucleus // inferred from direct assay /// 0005654 // nucleoplasm // traceable author statement /// 0005737 // cytoplasm // inferred from electronic annotation /// 0005737 // cytoplasm // inferred from sequence or structural similarity /// 0005829 // cytosol // inferred from direct assay /// 0030425 // dendrite // inferred f…	0000978 // RNA polymerase II core promoter proximal region sequence-specific DNA binding // inferred from mutant phenotype /// 0001046 // core promoter sequence-specific DNA binding // inferred from direct assay /// 0001078 // RNA polymerase II core promoter proximal region sequence-specific DNA binding transcription factor activity involved in negative regulation of transcription // inferred fro…
1320_at	X79510		Homo sapiens	2014-10-06	Exemplar sequence	Affymetrix Proprietary Database	X79510 /FEATURE=cds /DEFINITION=HSPTPD1 H.sapiens mRNA for protein-tyrosine-phosphatase D1	X79510	protein tyrosine phosphatase, non-receptor type 21	PTPN21	11099	NM_007039 /// XM_005267287 /// XM_006720011	0006470 // protein dephosphorylation // traceable author statement /// 0016311 // dephosphorylation // inferred from electronic annotation /// 0035335 // peptidyl-tyrosine dephosphorylation // inferred from electronic annotation /// 0035335 // peptidyl-tyrosine dephosphorylation // traceable author statement	0005737 // cytoplasm // inferred from electronic annotation /// 0005856 // cytoskeleton // inferred from electronic annotation	0004721 // phosphoprotein phosphatase activity // inferred from electronic annotation /// 0004725 // protein tyrosine phosphatase activity // inferred from electronic annotation /// 0005515 // protein binding // inferred from physical interaction /// 0016787 // hydrolase activity // inferred from electronic annotation /// 0016791 // phosphatase activity // inferred from electronic annotation
1405_i_at	M21121		Homo sapiens	2014-10-06	Exemplar sequence	GenBank	M21121 /FEATURE= /DEFINITION=HUMTCSM Human T cell-specific protein (RANTES) mRNA, complete cds	M21121	chemokine (C-C motif) ligand 5	CCL5	6352	NM_001278736 /// NM_002985	0000165 // MAPK cascade // inferred from mutant phenotype /// 0002407 // dendritic cell chemotaxis // traceable author statement /// 0002548 // monocyte chemotaxis // inferred by curator /// 0002676 // regulation of chronic inflammatory response // traceable author statement /// 0006468 // protein phosphorylation // inferred from direct assay /// 0006816 // calcium ion transport // inferred from …	0005576 // extracellular region // traceable author statement /// 0005615 // extracellular space // inferred from electronic annotation /// 0005737 // cytoplasm // inferred from electronic annotation	0004435 // phosphatidylinositol phospholipase C activity // inferred from direct assay /// 0004672 // protein kinase activity // inferred from direct assay /// 0005125 // cytokine activity // inferred from electronic annotation /// 0005515 // protein binding // inferred from physical interaction /// 0008009 // chemokine activity // inferred from direct assay /// 0008009 // chemokine activity // n…
1431_at	J02843		Homo sapiens	2014-10-06	Exemplar sequence	Affymetrix Proprietary Database	J02843 /FEATURE=cds /DEFINITION=HUMCYPIIE Human cytochrome P450IIE1 (ethanol-inducible) gene, complete cds	J02843	cytochrome P450, family 2, subfamily E, polypeptide 1	CYP2E1	1571	NM_000773	0006641 // triglyceride metabolic process // inferred from electronic annotation /// 0006805 // xenobiotic metabolic process // traceable author statement /// 0008202 // steroid metabolic process // inferred from mutant phenotype /// 0010193 // response to ozone // inferred from electronic annotation /// 0010243 // response to organonitrogen compound // inferred from electronic annotation /// 001…	0000139 // Golgi membrane // inferred from electronic annotation /// 0005739 // mitochondrion // inferred from electronic annotation /// 0005783 // endoplasmic reticulum // inferred from electronic annotation /// 0005789 // endoplasmic reticulum membrane // traceable author statement /// 0016020 // membrane // inferred from electronic annotation /// 0031090 // organelle membrane // inferred from …	0004497 // monooxygenase activity // inferred from direct assay /// 0005506 // iron ion binding // inferred from electronic annotation /// 0009055 // electron carrier activity // inferred from electronic annotation /// 0016491 // oxidoreductase activity // inferred from direct assay /// 0016705 // oxidoreductase activity, acting on paired donors, with incorporation or reduction of molecular oxyge…
1438_at	X75208		Homo sapiens	2014-10-06	Exemplar sequence	Affymetrix Proprietary Database	X75208 /FEATURE=cds /DEFINITION=HSPTKR H.sapiens HEK2 mRNA for protein tyrosine kinase receptor	X75208	EPH receptor B3	EPHB3	2049	NM_004443	0001525 // angiogenesis // inferred from sequence or structural similarity /// 0001655 // urogenital system development // inferred from sequence or structural similarity /// 0006468 // protein phosphorylation // inferred from electronic annotation /// 0007169 // transmembrane receptor protein tyrosine kinase signaling pathway // inferred from electronic annotation /// 0007275 // multicellular or…	0005886 // plasma membrane // inferred from electronic annotation /// 0005887 // integral component of plasma membrane // inferred from direct assay /// 0016020 // membrane // inferred from electronic annotation /// 0016021 // integral component of membrane // inferred from electronic annotation /// 0030425 // dendrite // inferred from electronic annotation /// 0042995 // cell projection // infer…	0000166 // nucleotide binding // inferred from electronic annotation /// 0004672 // protein kinase activity // inferred from electronic annotation /// 0004713 // protein tyrosine kinase activity // inferred from electronic annotation /// 0004714 // transmembrane receptor protein tyrosine kinase activity // inferred from electronic annotation /// 0005003 // ephrin receptor activity // inferred fro…
1487_at	L38487		Homo sapiens	2014-10-06	Exemplar sequence	Affymetrix Proprietary Database	L38487 /FEATURE=mRNA /DEFINITION=HUMHERRA1 Human estrogen receptor-related protein (hERRa1) mRNA, 3' end, partial cds	L38487	estrogen-related receptor alpha	ESRRA	2101	NM_001282450 /// NM_001282451 /// NM_004451 /// XM_006718449 /// XM_006718450	0006351 // transcription, DNA-templated // inferred from electronic annotation /// 0006355 // regulation of transcription, DNA-templated // inferred from mutant phenotype /// 0006367 // transcription initiation from RNA polymerase II promoter // traceable author statement /// 0010467 // gene expression // traceable author statement /// 0030278 // regulation of ossification // inferred from electr…	0005634 // nucleus // inferred from direct assay /// 0005654 // nucleoplasm // traceable author statement /// 0005730 // nucleolus // inferred from direct assay /// 0015630 // microtubule cytoskeleton // inferred from direct assay /// 0045171 // intercellular bridge // inferred from direct assay	0003677 // DNA binding // traceable author statement /// 0003700 // sequence-specific DNA binding transcription factor activity // inferred from electronic annotation /// 0003707 // steroid hormone receptor activity // inferred from electronic annotation /// 0004879 // ligand-activated sequence-specific DNA binding RNA polymerase II transcription factor activity // traceable author statement /// …
1494_f_at	M33318		Homo sapiens	2014-10-06	Exemplar sequence	Affymetrix Proprietary Database	M33318 /FEATURE=mRNA /DEFINITION=HUMCPIIA3A Human cytochrome P450IIA3 (CYP2A3) mRNA, complete cds	M33318	cytochrome P450, family 2, subfamily A, polypeptide 6	CYP2A6	1548	NM_000762	0006805 // xenobiotic metabolic process // traceable author statement /// 0008202 // steroid metabolic process // inferred from mutant phenotype /// 0009804 // coumarin metabolic process // inferred from direct assay /// 0017144 // drug metabolic process // inferred from direct assay /// 0017144 // drug metabolic process // inferred from mutant phenotype /// 0042738 // exogenous drug catabolic pr…	0005783 // endoplasmic reticulum // inferred from electronic annotation /// 0005789 // endoplasmic reticulum membrane // traceable author statement /// 0005881 // cytoplasmic microtubule // inferred from direct assay /// 0016020 // membrane // inferred from electronic annotation /// 0031090 // organelle membrane // inferred from electronic annotation /// 0043231 // intracellular membrane-bounded …	0004497 // monooxygenase activity // inferred from electronic annotation /// 0005506 // iron ion binding // inferred from electronic annotation /// 0008389 // coumarin 7-hydroxylase activity // inferred from direct assay /// 0009055 // electron carrier activity // inferred from electronic annotation /// 0016491 // oxidoreductase activity // inferred from electronic annotation /// 0016705 // oxido…
1552256_a_at	NM_005505		Homo sapiens	2014-10-06	Consensus sequence	GenBank	gb:NM_005505.2 /DB_XREF=gi:21361199 /GEN=SCARB1 /TID=Hs2.180616.1 /CNT=302 /FEA=FLmRNA /TIER=FL+Stack /STK=102 /LL=949 /UG=Hs.180616 /DEF=Homo sapiens scavenger receptor class B, member 1 (SCARB1), mRNA. /PROD=scavenger receptor class B, member 1 /FL=gb:NM_005505.2	NM_005505	scavenger receptor class B, member 1	SCARB1	949	NM_001082959 /// NM_005505	0001935 // endothelial cell proliferation // inferred from electronic annotation /// 0006702 // androgen biosynthetic process // inferred from electronic annotation /// 0006707 // cholesterol catabolic process // inferred from electronic annotation /// 0006869 // lipid transport // inferred from electronic annotation /// 0006898 // receptor-mediated endocytosis // inferred from direct assay /// 0…	0005737 // cytoplasm // inferred from electronic annotation /// 0005765 // lysosomal membrane // inferred from direct assay /// 0005886 // plasma membrane // inferred from direct assay /// 0005886 // plasma membrane // traceable author statement /// 0005887 // integral component of plasma membrane // inferred from electronic annotation /// 0005901 // caveola // traceable author statement /// 0009…	0001530 // lipopolysaccharide binding // inferred from direct assay /// 0001786 // phosphatidylserine binding // inferred from sequence or structural similarity /// 0001875 // lipopolysaccharide receptor activity // inferred from direct assay /// 0005215 // transporter activity // traceable author statement /// 0005515 // protein binding // inferred from physical interaction /// 0005545 // 1-phos…
1552257_a_at	NM_015140		Homo sapiens	2014-10-06	Consensus sequence	GenBank	gb:NM_015140.1 /DB_XREF=gi:11056035 /TID=Hs2.82563.1 /CNT=210 /FEA=FLmRNA /TIER=FL+Stack /STK=57 /LL=23170 /UG_GENE=KIAA0153 /UG=Hs.82563 /UG_TITLE=KIAA0153 protein /DEF=Homo sapiens KIAA0153 protein (KIAA0153), mRNA. /FL=gb:NM_015140.1 gb:BC001070.1	NM_015140	tubulin tyrosine ligase-like family, member 12	TTLL12	23170	NM_015140	0006464 // cellular protein modification process // inferred from electronic annotation
1552258_at	NM_052871		Homo sapiens	2014-10-06	Consensus sequence	GenBank	gb:NM_052871.1 /DB_XREF=gi:16418372 /TID=Hs2.432419.1 /CNT=37 /FEA=FLmRNA /TIER=FL+Stack /STK=25 /LL=112597 /UG_GENE=MGC4677 /UG=Hs.432419 /UG_TITLE=hypothetical protein MGC4677 /DEF=Homo sapiens hypothetical protein MGC4677 (MGC4677), mRNA. /FL=gb:BC010491.1 gb:NM_052871.1	NM_052871	long intergenic non-protein coding RNA 152 /// uncharacterized LOC101930489	LINC00152 /// LOC101930489	112597 /// 101930489	NM_052871 /// NR_024204 /// NR_024205 /// NR_024206 /// XR_249188 /// XR_425456 /// XR_425457 /// XR_425458
1552261_at	NM_080735		Homo sapiens	2014-10-06	Consensus sequence	GenBank	gb:NM_080735.1 /DB_XREF=gi:18379359 /GEN=WFDC2 /TID=Hs2.2719.2 /CNT=26 /FEA=FLmRNA /TIER=FL+Stack /STK=23 /LL=10406 /UG=Hs.2719 /DEF=Homo sapiens WAP four-disulfide core domain 2 (WFDC2), transcript variant 5, mRNA. /PROD=WAP four-disulfide core domain 2, isoform 5 /FL=gb:NM_080735.1 gb:AF330261.1	NM_080735	WAP four-disulfide core domain 2	WFDC2	10406	NM_006103 /// NM_080733 /// NM_080734 /// NM_080735 /// NM_080736	0006508 // proteolysis // traceable author statement /// 0007283 // spermatogenesis // traceable author statement /// 0010466 // negative regulation of peptidase activity // inferred from electronic annotation /// 0010951 // negative regulation of endopeptidase activity // inferred from electronic annotation /// 0010951 // negative regulation of endopeptidase activity // traceable author statement	0005576 // extracellular region // inferred from electronic annotation /// 0005615 // extracellular space // traceable author statement /// 0070062 // extracellular vesicular exosome // inferred from direct assay	0004866 // endopeptidase inhibitor activity // traceable author statement /// 0004867 // serine-type endopeptidase inhibitor activity // inferred from electronic annotation /// 0004869 // cysteine-type endopeptidase inhibitor activity // inferred from electronic annotation /// 0019828 // aspartic-type endopeptidase inhibitor activity // inferred from electronic annotation /// 0030414 // peptidase…
1552263_at	NM_138957		Homo sapiens	2014-10-06	Consensus sequence	GenBank	gb:NM_138957.1 /DB_XREF=gi:20986530 /GEN=MAPK1 /TID=Hs2.324473.2 /CNT=74 /FEA=FLmRNA /TIER=FL+Stack /STK=16 /LL=5594 /UG=Hs.324473 /DEF=Homo sapiens mitogen-activated protein kinase 1 (MAPK1), transcript variant 2, mRNA. /PROD=mitogen-activated protein kinase 1 /FL=gb:NM_138957.1 gb:BC017832.1	NM_138957	mitogen-activated protein kinase 1	MAPK1	5594	NM_002745 /// NM_138957	0000165 // MAPK cascade // traceable author statement /// 0000186 // activation of MAPKK activity // traceable author statement /// 0000187 // activation of MAPK activity // traceable author statement /// 0000189 // MAPK import into nucleus // inferred from electronic annotation /// 0002224 // toll-like receptor signaling pathway // traceable author statement /// 0002755 // MyD88-dependent toll-l…	0005634 // nucleus // inferred from direct assay /// 0005634 // nucleus // traceable author statement /// 0005654 // nucleoplasm // traceable author statement /// 0005730 // nucleolus // inferred from direct assay /// 0005737 // cytoplasm // inferred from direct assay /// 0005737 // cytoplasm // inferred from sequence or structural similarity /// 0005739 // mitochondrion // traceable author state…	0000166 // nucleotide binding // inferred from electronic annotation /// 0001784 // phosphotyrosine binding // inferred from electronic annotation /// 0003677 // DNA binding // inferred from electronic annotation /// 0004672 // protein kinase activity // inferred from electronic annotation /// 0004674 // protein serine/threonine kinase activity // inferred from direct assay /// 0004707 // MAP kin…
1552264_a_at	NM_138957		Homo sapiens	2014-10-06	Consensus sequence	GenBank	gb:NM_138957.1 /DB_XREF=gi:20986530 /GEN=MAPK1 /TID=Hs2.324473.2 /CNT=74 /FEA=FLmRNA /TIER=FL+Stack /STK=16 /LL=5594 /UG=Hs.324473 /DEF=Homo sapiens mitogen-activated protein kinase 1 (MAPK1), transcript variant 2, mRNA. /PROD=mitogen-activated protein kinase 1 /FL=gb:NM_138957.1 gb:BC017832.1	NM_138957	mitogen-activated protein kinase 1	MAPK1	5594	NM_002745 /// NM_138957	0000165 // MAPK cascade // traceable author statement /// 0000186 // activation of MAPKK activity // traceable author statement /// 0000187 // activation of MAPK activity // traceable author statement /// 0000189 // MAPK import into nucleus // inferred from electronic annotation /// 0002224 // toll-like receptor signaling pathway // traceable author statement /// 0002755 // MyD88-dependent toll-l…	0005634 // nucleus // inferred from direct assay /// 0005634 // nucleus // traceable author statement /// 0005654 // nucleoplasm // traceable author statement /// 0005730 // nucleolus // inferred from direct assay /// 0005737 // cytoplasm // inferred from direct assay /// 0005737 // cytoplasm // inferred from sequence or structural similarity /// 0005739 // mitochondrion // traceable author state…	0000166 // nucleotide binding // inferred from electronic annotation /// 0001784 // phosphotyrosine binding // inferred from electronic annotation /// 0003677 // DNA binding // inferred from electronic annotation /// 0004672 // protein kinase activity // inferred from electronic annotation /// 0004674 // protein serine/threonine kinase activity // inferred from direct assay /// 0004707 // MAP kin…
1552266_at	NM_145004		Homo sapiens	2014-10-06	Consensus sequence	GenBank	gb:NM_145004.1 /DB_XREF=gi:21450712 /TID=Hs2.338203.1 /CNT=38 /FEA=FLmRNA /TIER=FL+Stack /STK=15 /LL=203102 /UG_GENE=MGC26899 /UG=Hs.338203 /UG_TITLE=hypothetical protein MGC26899 /DEF=Homo sapiens a disintegrin and metalloprotease domain 32 (ADAM32), mRNA. /FL=gb:BC030698.1 gb:NM_145004.1 gb:BC030014.1 gb:BC026085.1 gb:BC028702.1 gb:BC026169.1 gb:BC034975.1	NM_145004	ADAM metallopeptidase domain 32	ADAM32	203102	NM_145004 /// XM_006716298 /// XM_006716299 /// XM_006725117 /// XM_006725118 /// XR_430696	0006508 // proteolysis // inferred from electronic annotation /// 0007229 // integrin-mediated signaling pathway // inferred from electronic annotation	0016020 // membrane // inferred from electronic annotation /// 0016021 // integral component of membrane // inferred from electronic annotation	0004222 // metalloendopeptidase activity // inferred from electronic annotation /// 0005515 // protein binding // inferred from electronic annotation /// 0008233 // peptidase activity // inferred from electronic annotation /// 0008237 // metallopeptidase activity // inferred from electronic annotation /// 0008270 // zinc ion binding // inferred from electronic annotation
1552269_at	NM_138796		Homo sapiens	2014-10-06	Consensus sequence	GenBank	gb:NM_138796.1 /DB_XREF=gi:20270344 /TID=Hs2.99214.1 /CNT=32 /FEA=FLmRNA /TIER=FL+Stack /STK=14 /LL=128153 /UG_GENE=LOC128153 /UG=Hs.99214 /UG_TITLE=hypothetical protein BC014608 /DEF=Homo sapiens hypothetical protein BC014608 (LOC128153), mRNA. /FL=gb:NM_138796.1 gb:BC014608.1	NM_138796	spermatogenesis associated 17	SPATA17	128153	NM_138796 /// XM_005273052 /// XM_006711165		0005737 // cytoplasm // inferred from electronic annotation	0005515 // protein binding // inferred from electronic annotation /// 0005516 // calmodulin binding // inferred from electronic annotation
1552271_at	NM_153359		Homo sapiens	2014-10-06	Consensus sequence	GenBank	gb:NM_153359.1 /DB_XREF=gi:23503298 /TID=Hs2.214543.1 /CNT=20 /FEA=FLmRNA /TIER=FL+Stack /STK=13 /LL=163154 /UG_GENE=MGC24975 /UG=Hs.214543 /UG_TITLE=hypothetical protein MGC24975 /DEF=Homo sapiens hypothetical protein MGC24975 (MGC24975), mRNA. /FL=gb:NM_153359.1 gb:BC023278.1	NM_153359	proline rich 22	PRR22	163154	NM_001134316 /// NM_153359
1552272_a_at	NM_153359		Homo sapiens	2014-10-06	Consensus sequence	GenBank	gb:NM_153359.1 /DB_XREF=gi:23503298 /TID=Hs2.214543.1 /CNT=20 /FEA=FLmRNA /TIER=FL+Stack /STK=13 /LL=163154 /UG_GENE=MGC24975 /UG=Hs.214543 /UG_TITLE=hypothetical protein MGC24975 /DEF=Homo sapiens hypothetical protein MGC24975 (MGC24975), mRNA. /FL=gb:NM_153359.1 gb:BC023278.1	NM_153359	proline rich 22	PRR22	163154	NM_001134316 /// NM_153359
1552274_at	BC014479		Homo sapiens	2014-10-06	Consensus sequence	GenBank	gb:BC014479.1 /DB_XREF=gi:15680248 /TID=Hs2.322934.1 /CNT=70 /FEA=FLmRNA /TIER=FL+Stack /STK=11 /LL=54899 /UG_GENE=FLJ20335 /UG=Hs.322934 /DEF=Homo sapiens, clone MGC:23156 IMAGE:4856139, mRNA, complete cds. /PROD=Unknown (protein for MGC:23156) /FL=gb:AF399753.1 gb:NM_017771.1 gb:BC014479.1	BC014479	PX domain containing serine/threonine kinase	PXK	54899	NM_001289095 /// NM_001289096 /// NM_001289098 /// NM_001289099 /// NM_001289100 /// NM_001289101 /// NM_017771 /// XM_005265250 /// XM_005265252 /// XM_005265255 /// XM_005265256 /// XM_006713213	0006468 // protein phosphorylation // non-traceable author statement /// 0006954 // inflammatory response // inferred from mutant phenotype /// 0007154 // cell communication // inferred from electronic annotation /// 0008152 // metabolic process // inferred from electronic annotation /// 0016310 // phosphorylation // inferred from electronic annotation /// 0032780 // negative regulation of ATPase…	0005634 // nucleus // inferred from direct assay /// 0005737 // cytoplasm // inferred from direct assay /// 0005737 // cytoplasm // inferred from sequence or structural similarity /// 0005813 // centrosome // inferred from direct assay /// 0005815 // microtubule organizing center // inferred from direct assay /// 0005886 // plasma membrane // inferred from direct assay /// 0005886 // plasma membr…	0000166 // nucleotide binding // non-traceable author statement /// 0003779 // actin binding // inferred from electronic annotation /// 0004672 // protein kinase activity // non-traceable author statement /// 0005524 // ATP binding // non-traceable author statement /// 0008022 // protein C-terminus binding // inferred from electronic annotation /// 0008022 // protein C-terminus binding // inferre…
1552275_s_at	BG573647		Homo sapiens	2014-10-06	Consensus sequence	GenBank	gb:BG573647 /DB_XREF=gi:13581300 /DB_XREF=602594669F1 /CLONE=IMAGE:4722136 /TID=Hs2.322934.1 /CNT=70 /FEA=FLmRNA /TIER=ConsEnd /STK=0 /LL=54899 /UG_GENE=FLJ20335 /UG=Hs.322934 /UG_TITLE=hypothetical protein FLJ20335 /FL=gb:AF399753.1 gb:NM_017771.1 gb:BC014479.1	BG573647	PX domain containing serine/threonine kinase	PXK	54899	NM_001289095 /// NM_001289096 /// NM_001289098 /// NM_001289099 /// NM_001289100 /// NM_001289101 /// NM_017771 /// XM_005265250 /// XM_005265252 /// XM_005265255 /// XM_005265256 /// XM_006713213	0006468 // protein phosphorylation // non-traceable author statement /// 0006954 // inflammatory response // inferred from mutant phenotype /// 0007154 // cell communication // inferred from electronic annotation /// 0008152 // metabolic process // inferred from electronic annotation /// 0016310 // phosphorylation // inferred from electronic annotation /// 0032780 // negative regulation of ATPase…	0005634 // nucleus // inferred from direct assay /// 0005737 // cytoplasm // inferred from direct assay /// 0005737 // cytoplasm // inferred from sequence or structural similarity /// 0005813 // centrosome // inferred from direct assay /// 0005815 // microtubule organizing center // inferred from direct assay /// 0005886 // plasma membrane // inferred from direct assay /// 0005886 // plasma membr…	0000166 // nucleotide binding // non-traceable author statement /// 0003779 // actin binding // inferred from electronic annotation /// 0004672 // protein kinase activity // non-traceable author statement /// 0005524 // ATP binding // non-traceable author statement /// 0008022 // protein C-terminus binding // inferred from electronic annotation /// 0008022 // protein C-terminus binding // inferre…
1552276_a_at	NM_080432		Homo sapiens	2014-10-06	Consensus sequence	GenBank	gb:NM_080432.1 /DB_XREF=gi:17978486 /GEN=VPS18 /TID=Hs2.23876.1 /CNT=51 /FEA=FLmRNA /TIER=FL+Stack /STK=11 /LL=57617 /UG=Hs.23876 /DEF=Homo sapiens vacuolar protein sorting protein 18 (VPS18), transcript variant 2, mRNA. /PROD=vacuolar protein sorting 18 isoform 2 /FL=gb:NM_080432.1 gb:BC001513.1	NM_080432	vacuolar protein sorting 18 homolog (S. cerevisiae)	VPS18	57617	NM_020857	0006810 // transport // inferred from electronic annotation /// 0006886 // intracellular protein transport // inferred from electronic annotation /// 0007032 // endosome organization // inferred from direct assay /// 0007040 // lysosome organization // inferred from direct assay /// 0015031 // protein transport // inferred from electronic annotation /// 0016192 // vesicle-mediated transport // in…	0005764 // lysosome // inferred from electronic annotation /// 0005765 // lysosomal membrane // inferred from direct assay /// 0005768 // endosome // inferred from electronic annotation /// 0005769 // early endosome // inferred from electronic annotation /// 0005884 // actin filament // inferred from electronic annotation /// 0016020 // membrane // inferred from electronic annotation /// 0030897 …	0003779 // actin binding // inferred from electronic annotation /// 0005488 // binding // inferred from electronic annotation /// 0005515 // protein binding // inferred from physical interaction /// 0046872 // metal ion binding // inferred from electronic annotation
1552277_a_at	NM_080655		Homo sapiens	2014-10-06	Consensus sequence	GenBank	gb:NM_080655.1 /DB_XREF=gi:18087818 /TID=Hs2.78531.1 /CNT=25 /FEA=FLmRNA /TIER=FL+Stack /STK=11 /LL=91283 /UG_GENE=MGC17337 /UG=Hs.78531 /UG_TITLE=similar to RIKEN cDNA 5730528L13 gene /DEF=Homo sapiens similar to RIKEN cDNA 5730528L13 gene (MGC17337), mRNA. /FL=gb:NM_080655.1 gb:BC008993.1	NM_080655	Myb/SANT-like DNA-binding domain containing 3	MSANTD3	91283	NM_001198805 /// NM_001198806 /// NM_001198807 /// NM_080655			0042802 // identical protein binding // inferred from electronic annotation
1552278_a_at	NM_080669		Homo sapiens	2014-10-06	Consensus sequence	GenBank	gb:NM_080669.1 /DB_XREF=gi:18087846 /TID=Hs2.343553.1 /CNT=39 /FEA=FLmRNA /TIER=FL+Stack /STK=11 /LL=113235 /UG_GENE=MGC9564 /UG=Hs.343553 /UG_TITLE=similar to RIKEN cDNA 1110002C08 gene /DEF=Homo sapiens similar to RIKEN cDNA 1110002C08 gene (MGC9564), mRNA. /FL=gb:BC010691.1 gb:NM_080669.1	NM_080669	solute carrier family 46 (folate transporter), member 1	SLC46A1	113235	NM_001242366 /// NM_080669 /// XM_005277786	0006766 // vitamin metabolic process // traceable author statement /// 0006767 // water-soluble vitamin metabolic process // traceable author statement /// 0006810 // transport // inferred from electronic annotation /// 0006879 // cellular iron ion homeostasis // traceable author statement /// 0015884 // folic acid transport // inferred from direct assay /// 0015886 // heme transport // inferred …	0005737 // cytoplasm // inferred from sequence or structural similarity /// 0005886 // plasma membrane // traceable author statement /// 0016020 // membrane // inferred from electronic annotation /// 0016021 // integral component of membrane // inferred from electronic annotation /// 0016324 // apical plasma membrane // inferred from direct assay /// 0031526 // brush border membrane // inferred f…	0005215 // transporter activity // inferred from electronic annotation /// 0005542 // folic acid binding // inferred from electronic annotation /// 0008517 // folic acid transporter activity // inferred from direct assay /// 0015232 // heme transporter activity // inferred from electronic annotation /// 0015350 // methotrexate transporter activity // inferred from electronic annotation
1552279_a_at	AK074161		Homo sapiens	2014-10-06	Consensus sequence	GenBank	gb:AK074161.1 /DB_XREF=gi:18676669 /TID=Hs2.343553.1 /CNT=39 /FEA=FLmRNA /TIER=ConsEnd /STK=0 /LL=113235 /UG_GENE=MGC9564 /UG=Hs.343553 /UG_TITLE=similar to RIKEN cDNA 1110002C08 gene /DEF=Homo sapiens mRNA for FLJ00234 protein. /FL=gb:BC010691.1 gb:NM_080669.1	AK074161	solute carrier family 46 (folate transporter), member 1	SLC46A1	113235	NM_001242366 /// NM_080669 /// XM_005277786	0006766 // vitamin metabolic process // traceable author statement /// 0006767 // water-soluble vitamin metabolic process // traceable author statement /// 0006810 // transport // inferred from electronic annotation /// 0006879 // cellular iron ion homeostasis // traceable author statement /// 0015884 // folic acid transport // inferred from direct assay /// 0015886 // heme transport // inferred …	0005737 // cytoplasm // inferred from sequence or structural similarity /// 0005886 // plasma membrane // traceable author statement /// 0016020 // membrane // inferred from electronic annotation /// 0016021 // integral component of membrane // inferred from electronic annotation /// 0016324 // apical plasma membrane // inferred from direct assay /// 0031526 // brush border membrane // inferred f…	0005215 // transporter activity // inferred from electronic annotation /// 0005542 // folic acid binding // inferred from electronic annotation /// 0008517 // folic acid transporter activity // inferred from direct assay /// 0015232 // heme transporter activity // inferred from electronic annotation /// 0015350 // methotrexate transporter activity // inferred from electronic annotation
1552280_at	NM_138379		Homo sapiens	2014-10-06	Consensus sequence	GenBank	gb:NM_138379.1 /DB_XREF=gi:19923904 /TID=Hs2.334907.1 /CNT=19 /FEA=FLmRNA /TIER=FL+Stack /STK=11 /LL=91937 /UG_GENE=LOC91937 /UG=Hs.334907 /UG_TITLE=hypothetical protein BC008988 /DEF=Homo sapiens hypothetical protein BC008988 (LOC91937), mRNA. /FL=gb:BC008988.1 gb:NM_138379.1	NM_138379	T-cell immunoglobulin and mucin domain containing 4	TIMD4	91937	NM_001146726 /// NM_138379		0016020 // membrane // inferred from electronic annotation /// 0016021 // integral component of membrane // inferred from electronic annotation	0005515 // protein binding // inferred from electronic annotation
1552281_at	NM_173596		Homo sapiens	2014-10-06	Consensus sequence	GenBank	gb:NM_173596.1 /DB_XREF=gi:27734776 /TID=Hs2.32699.1 /CNT=27 /FEA=FLmRNA /TIER=FL+Stack /STK=11 /LL=283375 /UG_GENE=MGC34778 /UG=Hs.32699 /UG_TITLE=hypothetical protein MGC34778 /DEF=Homo sapiens hypothetical protein MGC34778 (MGC34778), mRNA. /FL=gb:NM_173596.1 gb:BC027884.1	NM_173596	solute carrier family 39 (zinc transporter), member 5	SLC39A5	283375	NM_001135195 /// NM_173596 /// XM_005268803	0006810 // transport // inferred from electronic annotation /// 0006811 // ion transport // inferred from electronic annotation /// 0006829 // zinc ion transport // inferred from electronic annotation /// 0030001 // metal ion transport // inferred from electronic annotation /// 0034224 // cellular response to zinc ion starvation // inferred from electronic annotation /// 0055085 // transmembrane …	0005886 // plasma membrane // inferred from electronic annotation /// 0016020 // membrane // inferred from electronic annotation /// 0016021 // integral component of membrane // inferred from electronic annotation /// 0016323 // basolateral plasma membrane // inferred from electronic annotation /// 0070062 // extracellular vesicular exosome // inferred from direct assay	0046873 // metal ion transmembrane transporter activity // inferred from electronic annotation
1552283_s_at	NM_024786		Homo sapiens	2014-10-06	Consensus sequence	GenBank	gb:NM_024786.1 /DB_XREF=gi:13376149 /TID=Hs2.321609.1 /CNT=22 /FEA=FLmRNA /TIER=FL+Stack /STK=11 /LL=79844 /UG_GENE=ZDHHC11 /UG=Hs.321609 /UG_TITLE=zinc finger, DHHC domain containing 11 /DEF=Homo sapiens zinc finger, DHHC domain containing 11 (ZDHHC11), mRNA. /FL=gb:BC032000.1 gb:NM_024786.1	NM_024786	zinc finger, DHHC-type containing 11 /// zinc finger, DHHC-type containing 11B	ZDHHC11 /// ZDHHC11B	79844 /// 653082	NM_024786 /// XM_003118532 /// XM_005248369 /// XM_005248370 /// XM_005248372 /// XM_006710165 /// XM_006714499 /// XM_006726417 /// XR_427665	0008152 // metabolic process // inferred from electronic annotation	0005783 // endoplasmic reticulum // inferred from direct assay /// 0016020 // membrane // inferred from electronic annotation /// 0016021 // integral component of membrane // inferred from electronic annotation	0008270 // zinc ion binding // inferred from electronic annotation /// 0016740 // transferase activity // inferred from electronic annotation /// 0016746 // transferase activity, transferring acyl groups // inferred from electronic annotation /// 0019706 // protein-cysteine S-palmitoyltransferase activity // inferred from electronic annotation /// 0046872 // metal ion binding // inferred from ele…
1552286_at	NM_080653		Homo sapiens	2014-10-06	Consensus sequence	GenBank	gb:NM_080653.1 /DB_XREF=gi:18087814 /TID=Hs2.336620.1 /CNT=24 /FEA=FLmRNA /TIER=FL+Stack /STK=10 /LL=90423 /UG_GENE=ATP6V1E2 /UG=Hs.336620 /UG_TITLE=ATPase, H+ transporting, lysosomal 31kDa, V1 subunit E isoform 2 /DEF=Homo sapiens ATPase, H+ transporting, lysosomal 31kD, V1 subunit E-like 2 (ATP6V1EL2), mRNA. /FL=gb:BC008981.1 gb:BC034808.1 gb:NM_080653.1 gb:AB074759.1	NM_080653	ATPase, H+ transporting, lysosomal 31kDa, V1 subunit E2	ATP6V1E2	90423	NM_080653 /// XM_005264633 /// XM_005264634	0006810 // transport // inferred from electronic annotation /// 0006811 // ion transport // inferred from electronic annotation /// 0006879 // cellular iron ion homeostasis // traceable author statement /// 0008286 // insulin receptor signaling pathway // traceable author statement /// 0015991 // ATP hydrolysis coupled proton transport // inferred from electronic annotation /// 0015992 // proton …	0001669 // acrosomal vesicle // inferred from electronic annotation /// 0005829 // cytosol // traceable author statement /// 0033178 // proton-transporting two-sector ATPase complex, catalytic domain // inferred from electronic annotation	0008553 // hydrogen-exporting ATPase activity, phosphorylative mechanism // inferred from electronic annotation /// 0046961 // proton-transporting ATPase activity, rotational mechanism // inferred from electronic annotation
1552287_s_at	NM_001132		Homo sapiens	2014-10-06	Consensus sequence	GenBank	gb:NM_001132.1 /DB_XREF=gi:27477067 /GEN=AFG3L1 /TID=Hs2.337620.1 /CNT=31 /FEA=FLmRNA /TIER=FL+Stack /STK=10 /LL=172 /UG=Hs.337620 /DEF=Homo sapiens AFG3 ATPase family gene 3-like 1 (yeast) (AFG3L1), mRNA. /PROD=AFG3 ATPase family gene 3-like 1 /FL=gb:NM_001132.1	NM_001132	AFG3-like AAA ATPase 1, pseudogene	AFG3L1P	172	NM_001031805 /// NM_001132 /// NR_003226 /// NR_003227 /// NR_003228	0006508 // proteolysis // inferred from electronic annotation		0004222 // metalloendopeptidase activity // inferred from electronic annotation /// 0005524 // ATP binding // inferred from electronic annotation /// 0008233 // peptidase activity // inferred from electronic annotation /// 0008237 // metallopeptidase activity // inferred from electronic annotation
1552288_at	BC034926		Homo sapiens	2014-10-06	Consensus sequence	GenBank	gb:BC034926.1 /DB_XREF=gi:22028437 /TID=Hs2.133898.1 /CNT=19 /FEA=FLmRNA /TIER=FL+Stack /STK=10 /LL=148113 /UG_GENE=CLIP-2 /UG=Hs.133898 /DEF=Homo sapiens, similar to cartilage intermediate layer protein, clone MGC:45771 IMAGE:4124496, mRNA, complete cds. /PROD=similar to cartilage intermediate layer protein /FL=gb:NM_153221.1 gb:BC034926.1 gb:AF542080.1	BC034926	cartilage intermediate layer protein 2	CILP2	148113	NM_153221		0005576 // extracellular region // inferred from electronic annotation /// 0005578 // proteinaceous extracellular matrix // inferred from electronic annotation /// 0070062 // extracellular vesicular exosome // inferred from direct assay	0004035 // alkaline phosphatase activity // inferred from direct assay /// 0004551 // nucleotide diphosphatase activity // inferred from direct assay /// 0005515 // protein binding // inferred from electronic annotation /// 0030246 // carbohydrate binding // inferred from electronic annotation
1552289_a_at	BC034926		Homo sapiens	2014-10-06	Consensus sequence	GenBank	gb:BC034926.1 /DB_XREF=gi:22028437 /TID=Hs2.133898.1 /CNT=19 /FEA=FLmRNA /TIER=FL+Stack /STK=10 /LL=148113 /UG_GENE=CLIP-2 /UG=Hs.133898 /DEF=Homo sapiens, similar to cartilage intermediate layer protein, clone MGC:45771 IMAGE:4124496, mRNA, complete cds. /PROD=similar to cartilage intermediate layer protein /FL=gb:NM_153221.1 gb:BC034926.1 gb:AF542080.1	BC034926	cartilage intermediate layer protein 2	CILP2	148113	NM_153221		0005576 // extracellular region // inferred from electronic annotation /// 0005578 // proteinaceous extracellular matrix // inferred from electronic annotation /// 0070062 // extracellular vesicular exosome // inferred from direct assay	0004035 // alkaline phosphatase activity // inferred from direct assay /// 0004551 // nucleotide diphosphatase activity // inferred from direct assay /// 0005515 // protein binding // inferred from electronic annotation /// 0030246 // carbohydrate binding // inferred from electronic annotation
1552291_at	NM_017861		Homo sapiens	2014-10-06	Consensus sequence	GenBank	gb:NM_017861.1 /DB_XREF=gi:23680884 /TID=Hs2.35406.1 /CNT=63 /FEA=FLmRNA /TIER=FL+Stack /STK=9 /LL=54965 /UG_GENE=FLJ20522 /UG=Hs.35406 /UG_TITLE=hypothetical protein FLJ20522 /DEF=Homo sapiens hypothetical protein FLJ20522 (FLJ20522), mRNA. /FL=gb:NM_017861.1 gb:BC022542.1	NM_017861	phosphatidylinositol glycan anchor biosynthesis, class X	PIGX	54965	NM_001166304 /// NM_017861	0006501 // C-terminal protein lipidation // traceable author statement /// 0006506 // GPI anchor biosynthetic process // inferred from electronic annotation /// 0016254 // preassembly of GPI anchor in ER membrane // traceable author statement /// 0043687 // post-translational protein modification // traceable author statement /// 0044267 // cellular protein metabolic process // traceable author s…	0005783 // endoplasmic reticulum // inferred from electronic annotation /// 0005789 // endoplasmic reticulum membrane // traceable author statement /// 0016020 // membrane // inferred from electronic annotation /// 0016021 // integral component of membrane // inferred from electronic annotation
1552293_at	NM_152774		Homo sapiens	2014-10-06	Consensus sequence	GenBank	gb:NM_152774.1 /DB_XREF=gi:22749518 /TID=Hs2.319173.1 /CNT=14 /FEA=FLmRNA /TIER=FL+Stack /STK=9 /LL=256130 /UG_GENE=MGC42090 /UG=Hs.319173 /UG_TITLE=hypothetical protein MGC42090 /DEF=Homo sapiens hypothetical protein MGC42090 (MGC42090), mRNA. /FL=gb:BC030104.1 gb:NM_152774.1	NM_152774	transmembrane protein 196	TMEM196	256130	NM_152774 /// XM_005249692		0016020 // membrane // inferred from electronic annotation /// 0016021 // integral component of membrane // inferred from electronic annotation
1552295_a_at	NM_152264		Homo sapiens	2014-10-06	Consensus sequence	GenBank	gb:NM_152264.1 /DB_XREF=gi:22748628 /TID=Hs2.9070.1 /CNT=16 /FEA=FLmRNA /TIER=FL+Stack /STK=9 /LL=91252 /UG_GENE=FLJ25785 /UG=Hs.9070 /UG_TITLE=hypothetical protein FLJ25785 /DEF=Homo sapiens hypothetical protein FLJ25785 (FLJ25785), mRNA. /FL=gb:NM_152264.1	NM_152264	solute carrier family 39 (zinc transporter), member 13	SLC39A13	91252	NM_001128225 /// NM_152264 /// XM_005253221 /// XM_005253222 /// XM_006718381 /// XM_006718382 /// XM_006718383 /// XM_006718384 /// XM_006718385 /// XM_006718386 /// XR_242832 /// XR_428862 /// XR_428863	0006810 // transport // inferred from electronic annotation /// 0006811 // ion transport // inferred from electronic annotation /// 0006829 // zinc ion transport // inferred from electronic annotation /// 0006882 // cellular zinc ion homeostasis // inferred from direct assay /// 0006882 // cellular zinc ion homeostasis // inferred from sequence or structural similarity /// 0030001 // metal ion tr…	0000139 // Golgi membrane // inferred from electronic annotation /// 0005794 // Golgi apparatus // inferred from direct assay /// 0005794 // Golgi apparatus // inferred from sequence or structural similarity /// 0016020 // membrane // inferred from electronic annotation /// 0016021 // integral component of membrane // inferred from direct assay /// 0030173 // integral component of Golgi membrane …	0005385 // zinc ion transmembrane transporter activity // inferred by curator /// 0005385 // zinc ion transmembrane transporter activity // inferred from direct assay /// 0042803 // protein homodimerization activity // inferred from physical interaction /// 0046873 // metal ion transmembrane transporter activity // inferred from electronic annotation
1552296_at	NM_153274		Homo sapiens	2014-10-06	Consensus sequence	GenBank	gb:NM_153274.1 /DB_XREF=gi:23397575 /GEN=VMD2L2 /TID=Hs2.302513.1 /CNT=14 /FEA=FLmRNA /TIER=FL+Stack /STK=9 /LL=266675 /UG=Hs.302513 /DEF=Homo sapiens vitelliform macular dystrophy 2-like protein 2 (VMD2L2), mRNA. /PROD=vitelliform macular dystrophy 2-like protein 2 /FL=gb:NM_153274.1 gb:AF440757.1	NM_153274	bestrophin 4	BEST4	266675	NM_153274 /// XM_005270748	0006810 // transport // inferred from electronic annotation /// 0006811 // ion transport // inferred from electronic annotation /// 0006821 // chloride transport // inferred from electronic annotation /// 1902476 // chloride transmembrane transport // inferred from electronic annotation	0005886 // plasma membrane // inferred from electronic annotation /// 0016020 // membrane // inferred from electronic annotation /// 0016021 // integral component of membrane // inferred from electronic annotation /// 0034707 // chloride channel complex // inferred from electronic annotation	0005254 // chloride channel activity // inferred from electronic annotation
1552299_at	NM_145025		Homo sapiens	2014-10-06	Consensus sequence	GenBank	gb:NM_145025.1 /DB_XREF=gi:21450758 /TID=Hs2.124370.1 /CNT=17 /FEA=FLmRNA /TIER=FL+Stack /STK=9 /LL=221264 /UG_GENE=MGC26954 /UG=Hs.124370 /UG_TITLE=hypothetical protein MGC26954 /DEF=Homo sapiens hypothetical protein MGC26954 (MGC26954), mRNA. /FL=gb:NM_145025.1 gb:BC022031.1	NM_145025	adenylate kinase 9	AK9	221264	NM_001001706 /// NM_001145128 /// NM_145025 /// NM_173559 /// XM_006715376	0006139 // nucleobase-containing compound metabolic process // inferred from electronic annotation /// 0006174 // dADP phosphorylation // inferred from direct assay /// 0006186 // dGDP phosphorylation // inferred from direct assay /// 0006756 // AMP phosphorylation // inferred from direct assay /// 0006757 // ADP phosphorylation // inferred from direct assay /// 0009117 // nucleotide metabolic pr…	0005634 // nucleus // inferred from direct assay /// 0005730 // nucleolus // inferred from direct assay /// 0005737 // cytoplasm // inferred from direct assay /// 0031965 // nuclear membrane // inferred from direct assay	0000166 // nucleotide binding // inferred from electronic annotation /// 0004550 // nucleoside diphosphate kinase activity // inferred from direct assay /// 0005524 // ATP binding // inferred from electronic annotation /// 0016301 // kinase activity // inferred from electronic annotation /// 0016740 // transferase activity // inferred from electronic annotation /// 0017111 // nucleoside-triphosph…
1552301_a_at	NM_032854		Homo sapiens	2014-10-06	Consensus sequence	GenBank	gb:NM_032854.1 /DB_XREF=gi:14249581 /TID=Hs2.143046.1 /CNT=38 /FEA=FLmRNA /TIER=FL+Stack /STK=8 /LL=84940 /UG_GENE=FLJ14871 /UG=Hs.143046 /UG_TITLE=hypothetical protein FLJ14871 /DEF=Homo sapiens hypothetical protein FLJ14871 (FLJ14871), mRNA. /FL=gb:AF193039.1 gb:NM_032854.1	NM_032854	coronin 6	CORO6	84940	NM_032854 /// XM_005258047 /// XM_005258048 /// XM_005258049 /// XM_005258051 /// XM_005258053 /// XM_005258054 /// XM_005258055 /// XM_005258056 /// XM_005258057 /// XR_429927	0030036 // actin cytoskeleton organization // not recorded	0015629 // actin cytoskeleton // not recorded	0005515 // protein binding // inferred from electronic annotation /// 0051015 // actin filament binding // not recorded
1552302_at	NM_145041		Homo sapiens	2014-10-06	Consensus sequence	GenBank	gb:NM_145041.1 /DB_XREF=gi:21450795 /TID=Hs2.29696.1 /CNT=48 /FEA=FLmRNA /TIER=FL+Stack /STK=8 /LL=113277 /UG_GENE=MGC20235 /UG=Hs.29696 /UG_TITLE=hypothetical protein MGC20235 /DEF=Homo sapiens hypothetical protein MGC20235 (MGC20235), mRNA. /FL=gb:NM_145041.1 gb:BC012139.1	NM_145041	transmembrane protein 106A	TMEM106A	113277	NM_001291586 /// NM_001291587 /// NM_001291588 /// NM_145041 /// XM_005257003 /// XM_005257004 /// XM_006721658 /// XM_006721659		0016020 // membrane // inferred from electronic annotation /// 0016021 // integral component of membrane // inferred from electronic annotation /// 0070062 // extracellular vesicular exosome // inferred from direct assay
1552303_a_at	NM_145041		Homo sapiens	2014-10-06	Consensus sequence	GenBank	gb:NM_145041.1 /DB_XREF=gi:21450795 /TID=Hs2.29696.1 /CNT=48 /FEA=FLmRNA /TIER=FL+Stack /STK=8 /LL=113277 /UG_GENE=MGC20235 /UG=Hs.29696 /UG_TITLE=hypothetical protein MGC20235 /DEF=Homo sapiens hypothetical protein MGC20235 (MGC20235), mRNA. /FL=gb:NM_145041.1 gb:BC012139.1	NM_145041	transmembrane protein 106A	TMEM106A	113277	NM_001291586 /// NM_001291587 /// NM_001291588 /// NM_145041 /// XM_005257003 /// XM_005257004 /// XM_006721658 /// XM_006721659		0016020 // membrane // inferred from electronic annotation /// 0016021 // integral component of membrane // inferred from electronic annotation /// 0070062 // extracellular vesicular exosome // inferred from direct assay
1552304_at	NM_032834		Homo sapiens	2014-10-06	Consensus sequence	GenBank	gb:NM_032834.1 /DB_XREF=gi:14249543 /TID=Hs2.102971.1 /CNT=38 /FEA=FLmRNA /TIER=FL+Stack /STK=8 /LL=84920 /UG_GENE=FLJ14751 /UG=Hs.102971 /UG_TITLE=hypothetical protein FLJ14751 /DEF=Homo sapiens hypothetical protein FLJ14751 (FLJ14751), mRNA. /FL=gb:BC033730.1 gb:NM_032834.1	NM_032834	ALG10, alpha-1,2-glucosyltransferase	ALG10	84920	NM_032834 /// XM_006719157 /// XM_006719158	0006486 // protein glycosylation // inferred from electronic annotation /// 0006488 // dolichol-linked oligosaccharide biosynthetic process // traceable author statement /// 0008152 // metabolic process // inferred from electronic annotation /// 0018279 // protein N-linked glycosylation via asparagine // traceable author statement /// 0043687 // post-translational protein modification // traceabl…	0005783 // endoplasmic reticulum // inferred from electronic annotation /// 0005789 // endoplasmic reticulum membrane // inferred from electronic annotation /// 0005886 // plasma membrane // inferred from electronic annotation /// 0016020 // membrane // inferred from electronic annotation /// 0016021 // integral component of membrane // inferred from electronic annotation	0016740 // transferase activity // inferred from electronic annotation /// 0016757 // transferase activity, transferring glycosyl groups // inferred from electronic annotation /// 0016758 // transferase activity, transferring hexosyl groups // inferred from electronic annotation
1552306_at	BC033730		Homo sapiens	2014-10-06	Consensus sequence	GenBank	gb:BC033730.1 /DB_XREF=gi:21707441 /TID=Hs2.102971.1 /CNT=38 /FEA=FLmRNA /TIER=FL /STK=2 /LL=84920 /UG_GENE=FLJ14751 /UG=Hs.102971 /DEF=Homo sapiens, clone MGC:44885 IMAGE:5168319, mRNA, complete cds. /PROD=Unknown (protein for MGC:44885) /FL=gb:BC033730.1 gb:NM_032834.1	BC033730	ALG10, alpha-1,2-glucosyltransferase	ALG10	84920	NM_032834 /// XM_006719157 /// XM_006719158	0006486 // protein glycosylation // inferred from electronic annotation /// 0006488 // dolichol-linked oligosaccharide biosynthetic process // traceable author statement /// 0008152 // metabolic process // inferred from electronic annotation /// 0018279 // protein N-linked glycosylation via asparagine // traceable author statement /// 0043687 // post-translational protein modification // traceabl…	0005783 // endoplasmic reticulum // inferred from electronic annotation /// 0005789 // endoplasmic reticulum membrane // inferred from electronic annotation /// 0005886 // plasma membrane // inferred from electronic annotation /// 0016020 // membrane // inferred from electronic annotation /// 0016021 // integral component of membrane // inferred from electronic annotation	0016740 // transferase activity // inferred from electronic annotation /// 0016757 // transferase activity, transferring glycosyl groups // inferred from electronic annotation /// 0016758 // transferase activity, transferring hexosyl groups // inferred from electronic annotation
1552307_a_at	NM_153211		Homo sapiens	2014-10-06	Consensus sequence	GenBank	gb:NM_153211.1 /DB_XREF=gi:23397461 /TID=Hs2.400502.1 /CNT=38 /FEA=FLmRNA /TIER=FL+Stack /STK=8 /LL=125488 /UG_GENE=FLJ33761 /UG=Hs.400502 /UG_TITLE=hypothetical protein FLJ33761 /DEF=Homo sapiens hypothetical protein FLJ33761 (FLJ33761), mRNA. /FL=gb:NM_153211.1	NM_153211	tetratricopeptide repeat domain 39C	TTC39C	125488	NM_001135993 /// NM_001243425 /// NM_001292030 /// NM_153211 /// XM_005258198 /// XM_006722392
1552309_a_at	NM_144573		Homo sapiens	2014-10-06	Consensus sequence	GenBank	gb:NM_144573.1 /DB_XREF=gi:21389338 /GEN=nexilin /TID=Hs2.216381.1 /CNT=24 /FEA=FLmRNA /TIER=FL+Stack /STK=8 /LL=91624 /UG=Hs.216381 /DEF=Homo sapiens likely ortholog of rat F-actin binding protein nexilin (nexilin), mRNA. /PROD=likely ortholog of rat F-actin binding proteinnexilin /FL=gb:NM_144573.1	NM_144573	nexilin (F actin binding protein)	NEXN	91624	NM_001172309 /// NM_144573 /// XM_005271322 /// XM_005271323 /// XM_005271324 /// XM_005271325 /// XM_005271326 /// XM_005271327	0006468 // protein phosphorylation // not recorded /// 0030334 // regulation of cell migration // inferred from direct assay /// 0042981 // regulation of apoptotic process // not recorded /// 0048739 // cardiac muscle fiber development // not recorded /// 0051493 // regulation of cytoskeleton organization // inferred from expression pattern	0005737 // cytoplasm // inferred from electronic annotation /// 0005856 // cytoskeleton // inferred from electronic annotation /// 0005912 // adherens junction // inferred from electronic annotation /// 0005924 // cell-substrate adherens junction // inferred from electronic annotation /// 0030018 // Z disc // not recorded /// 0030018 // Z disc // inferred from sequence or structural similarity //…	0003779 // actin binding // inferred from electronic annotation /// 0004683 // calmodulin-dependent protein kinase activity // not recorded /// 0005515 // protein binding // inferred from electronic annotation /// 0008307 // structural constituent of muscle // inferred from mutant phenotype /// 0051015 // actin filament binding // inferred from direct assay
1552310_at	NM_144597		Homo sapiens	2014-10-06	Consensus sequence	GenBank	gb:NM_144597.1 /DB_XREF=gi:21389392 /TID=Hs2.352541.1 /CNT=28 /FEA=FLmRNA /TIER=FL+Stack /STK=8 /LL=123207 /UG_GENE=MGC29937 /UG=Hs.352541 /UG_TITLE=hypothetical protein MGC29937 /DEF=Homo sapiens hypothetical protein MGC29937 (MGC29937), mRNA. /FL=gb:NM_144597.1 gb:BC019820.1	NM_144597	chromosome 15 open reading frame 40	C15orf40	123207	NM_001160113 /// NM_001160114 /// NM_001160115 /// NM_001160116 /// NM_144597 /// NR_027649 /// NR_027650 /// XM_006720385
1552311_a_at	NM_032753		Homo sapiens	2014-10-06	Consensus sequence	GenBank	gb:NM_032753.2 /DB_XREF=gi:20127653 /TID=Hs2.352387.1 /CNT=36 /FEA=FLmRNA /TIER=FL+Stack /STK=8 /LL=84839 /UG_GENE=MGC15631 /UG=Hs.352387 /UG_TITLE=hypothetical protein MGC15631 /DEF=Homo sapiens hypothetical protein MGC15631 (MGC15631), mRNA. /FL=gb:BC032512.1 gb:NM_032753.2 gb:BC018709.1	NM_032753	retina and anterior neural fold homeobox 2	RAX2	84839	NM_032753 /// XM_005259662	0006351 // transcription, DNA-templated // inferred from electronic annotation /// 0006355 // regulation of transcription, DNA-templated // inferred from electronic annotation /// 0007601 // visual perception // inferred from electronic annotation /// 0050896 // response to stimulus // inferred from electronic annotation	0005634 // nucleus // inferred from electronic annotation	0003677 // DNA binding // inferred from electronic annotation /// 0003700 // sequence-specific DNA binding transcription factor activity // inferred from electronic annotation /// 0043565 // sequence-specific DNA binding // inferred from electronic annotation
1552312_a_at	NM_005927		Homo sapiens	2014-10-06	Consensus sequence	GenBank	gb:NM_005927.3 /DB_XREF=gi:21314642 /GEN=MFAP3 /TID=Hs2.28785.1 /CNT=30 /FEA=FLmRNA /TIER=FL+Stack /STK=8 /LL=4238 /UG=Hs.28785 /DEF=Homo sapiens microfibrillar-associated protein 3 (MFAP3), mRNA. /PROD=microfibrillar-associated protein 3 /FL=gb:NM_005927.3 gb:BC026244.1	NM_005927	microfibrillar-associated protein 3	MFAP3	4238	NM_001135037 /// NM_001242336 /// NM_005927	0030198 // extracellular matrix organization // traceable author statement	0005576 // extracellular region // traceable author statement /// 0005886 // plasma membrane // inferred from electronic annotation /// 0016020 // membrane // inferred from electronic annotation /// 0016021 // integral component of membrane // inferred from electronic annotation	0005515 // protein binding // inferred from electronic annotation
1552314_a_at	NM_172098		Homo sapiens	2014-10-06	Consensus sequence	GenBank	gb:NM_172098.1 /DB_XREF=gi:26667245 /GEN=EYA3 /TID=Hs2.46925.1 /CNT=23 /FEA=FLmRNA /TIER=FL+Stack /STK=8 /LL=2140 /UG=Hs.46925 /DEF=Homo sapiens eyes absent homolog 3 (Drosophila) (EYA3), transcript variant 2, mRNA. /PROD=eyes absent 3 isoform b /FL=gb:NM_172098.1	NM_172098	EYA transcriptional coactivator and phosphatase 3	EYA3	2140	NM_001282560 /// NM_001282561 /// NM_001282562 /// NM_001990 /// NM_172098 /// NR_104214 /// XM_006710449 /// XM_006710450	0006281 // DNA repair // inferred from electronic annotation /// 0006302 // double-strand break repair // inferred from mutant phenotype /// 0006351 // transcription, DNA-templated // inferred from electronic annotation /// 0006355 // regulation of transcription, DNA-templated // inferred from electronic annotation /// 0006470 // protein dephosphorylation // inferred from electronic annotation //…	0005634 // nucleus // inferred from direct assay /// 0005667 // transcription factor complex // inferred from electronic annotation /// 0005737 // cytoplasm // inferred from electronic annotation	0003682 // chromatin binding // inferred from electronic annotation /// 0004721 // phosphoprotein phosphatase activity // inferred from electronic annotation /// 0004725 // protein tyrosine phosphatase activity // inferred from direct assay /// 0005515 // protein binding // inferred from physical interaction /// 0008138 // protein tyrosine/serine/threonine phosphatase activity // inferred from el…
1552315_at	NM_130759		Homo sapiens	2014-10-06	Consensus sequence	GenBank	gb:NM_130759.2 /DB_XREF=gi:28416951 /GEN=IMAP1 /TID=Hs2.159955.1 /CNT=16 /FEA=FLmRNA /TIER=FL+Stack /STK=8 /LL=170575 /UG=Hs.159955 /DEF=Homo sapiens immunity associated protein 1 (IMAP1), mRNA. /PROD=immunity associated protein 1 /FL=gb:NM_130759.2 gb:BC040736.1	NM_130759	GTPase, IMAP family member 1	GIMAP1	170575	NM_130759	0001659 // temperature homeostasis // inferred from electronic annotation /// 0002729 // positive regulation of natural killer cell cytokine production // inferred from electronic annotation /// 0002925 // positive regulation of humoral immune response mediated by circulating immunoglobulin // inferred from electronic annotation /// 0010524 // positive regulation of calcium ion transport into cyt…	0000139 // Golgi membrane // inferred from electronic annotation /// 0005739 // mitochondrion // inferred from electronic annotation /// 0005741 // mitochondrial outer membrane // inferred from electronic annotation /// 0005764 // lysosome // inferred from electronic annotation /// 0005783 // endoplasmic reticulum // inferred from electronic annotation /// 0005789 // endoplasmic reticulum membran…	0000166 // nucleotide binding // inferred from electronic annotation /// 0005525 // GTP binding // inferred from electronic annotation
1552316_a_at	NM_130759		Homo sapiens	2014-10-06	Consensus sequence	GenBank	gb:NM_130759.2 /DB_XREF=gi:28416951 /GEN=IMAP1 /TID=Hs2.159955.1 /CNT=16 /FEA=FLmRNA /TIER=FL+Stack /STK=8 /LL=170575 /UG=Hs.159955 /DEF=Homo sapiens immunity associated protein 1 (IMAP1), mRNA. /PROD=immunity associated protein 1 /FL=gb:NM_130759.2 gb:BC040736.1	NM_130759	GTPase, IMAP family member 1	GIMAP1	170575	NM_130759	0001659 // temperature homeostasis // inferred from electronic annotation /// 0002729 // positive regulation of natural killer cell cytokine production // inferred from electronic annotation /// 0002925 // positive regulation of humoral immune response mediated by circulating immunoglobulin // inferred from electronic annotation /// 0010524 // positive regulation of calcium ion transport into cyt…	0000139 // Golgi membrane // inferred from electronic annotation /// 0005739 // mitochondrion // inferred from electronic annotation /// 0005741 // mitochondrial outer membrane // inferred from electronic annotation /// 0005764 // lysosome // inferred from electronic annotation /// 0005783 // endoplasmic reticulum // inferred from electronic annotation /// 0005789 // endoplasmic reticulum membran…	0000166 // nucleotide binding // inferred from electronic annotation /// 0005525 // GTP binding // inferred from electronic annotation
1552318_at	AK091818		Homo sapiens	2014-10-06	Consensus sequence	GenBank	gb:AK091818.1 /DB_XREF=gi:21750278 /TID=Hs2.159955.1 /CNT=16 /FEA=FLmRNA /TIER=ConsEnd /STK=0 /LL=170575 /UG_GENE=IMAP1 /UG=Hs.159955 /UG_TITLE=immunity associated protein 1 /DEF=Homo sapiens cDNA FLJ34499 fis, clone HLUNG2005230, weakly similar to AIG1 PROTEIN. /FL=gb:NM_130759.2 gb:BC040736.1	AK091818	GTPase, IMAP family member 1	GIMAP1	170575	NM_130759	0001659 // temperature homeostasis // inferred from electronic annotation /// 0002729 // positive regulation of natural killer cell cytokine production // inferred from electronic annotation /// 0002925 // positive regulation of humoral immune response mediated by circulating immunoglobulin // inferred from electronic annotation /// 0010524 // positive regulation of calcium ion transport into cyt…	0000139 // Golgi membrane // inferred from electronic annotation /// 0005739 // mitochondrion // inferred from electronic annotation /// 0005741 // mitochondrial outer membrane // inferred from electronic annotation /// 0005764 // lysosome // inferred from electronic annotation /// 0005783 // endoplasmic reticulum // inferred from electronic annotation /// 0005789 // endoplasmic reticulum membran…	0000166 // nucleotide binding // inferred from electronic annotation /// 0005525 // GTP binding // inferred from electronic annotation
1552319_a_at	NM_144506		Homo sapiens	2014-10-06	Consensus sequence	GenBank	gb:NM_144506.1 /DB_XREF=gi:21464128 /GEN=KLK8 /TID=Hs2.104570.2 /CNT=13 /FEA=FLmRNA /TIER=FL+Stack /STK=8 /LL=11202 /UG=Hs.104570 /DEF=Homo sapiens kallikrein 8 (neuropsinovasin) (KLK8), transcript variant 3, mRNA. /PROD=kallikrein 8 isoform 3 /FL=gb:NM_144506.1	NM_144506	kallikrein-related peptidase 8	KLK8	11202	NM_001281431 /// NM_007196 /// NM_144505 /// NM_144506 /// NM_144507 /// NR_104008	0006508 // proteolysis // inferred from electronic annotation /// 0007613 // memory // inferred from sequence or structural similarity /// 0008219 // cell death // inferred from sequence or structural similarity /// 0009611 // response to wounding // inferred from sequence or structural similarity /// 0031642 // negative regulation of myelination // inferred from sequence or structural similarity…	0005576 // extracellular region // inferred from electronic annotation /// 0005615 // extracellular space // inferred from sequence or structural similarity /// 0005737 // cytoplasm // inferred from direct assay	0003824 // catalytic activity // inferred from electronic annotation /// 0004252 // serine-type endopeptidase activity // inferred from direct assay /// 0005515 // protein binding // inferred from physical interaction /// 0008233 // peptidase activity // inferred from electronic annotation /// 0008236 // serine-type peptidase activity // inferred from electronic annotation /// 0016787 // hydrolas…
1552320_a_at	NM_033124		Homo sapiens	2014-10-06	Consensus sequence	GenBank	gb:NM_033124.2 /DB_XREF=gi:24475729 /TID=Hs2.99099.1 /CNT=18 /FEA=FLmRNA /TIER=FL+Stack /STK=8 /LL=85478 /UG_GENE=NYD-SP28 /UG=Hs.99099 /UG_TITLE=NYD-SP28 protein /DEF=Homo sapiens NYD-SP28 protein (NYD-SP28), mRNA. /FL=gb:BC039317.1 gb:AF382188.1 gb:NM_033124.2	NM_033124	coiled-coil domain containing 65	CCDC65	85478	NM_001286957 /// NM_033124 /// XM_006719671
1552321_a_at	NM_033124		Homo sapiens	2014-10-06	Consensus sequence	GenBank	gb:NM_033124.2 /DB_XREF=gi:24475729 /TID=Hs2.99099.1 /CNT=18 /FEA=FLmRNA /TIER=FL+Stack /STK=8 /LL=85478 /UG_GENE=NYD-SP28 /UG=Hs.99099 /UG_TITLE=NYD-SP28 protein /DEF=Homo sapiens NYD-SP28 protein (NYD-SP28), mRNA. /FL=gb:BC039317.1 gb:AF382188.1 gb:NM_033124.2	NM_033124	coiled-coil domain containing 65	CCDC65	85478	NM_001286957 /// NM_033124 /// XM_006719671
1552322_at	NM_138819		Homo sapiens	2014-10-06	Consensus sequence	GenBank	gb:NM_138819.1 /DB_XREF=gi:20270386 /TID=Hs2.192806.1 /CNT=12 /FEA=FLmRNA /TIER=FL+Stack /STK=8 /LL=159091 /UG_GENE=LOC159091 /UG=Hs.192806 /UG_TITLE=hypothetical protein BC017868 /DEF=Homo sapiens hypothetical protein BC017868 (LOC159091), mRNA. /FL=gb:BC017868.1 gb:NM_138819.1	NM_138819	family with sequence similarity 122C	FAM122C	159091	NM_001170779 /// NM_001170780 /// NM_001170781 /// NM_001170782 /// NM_001170783 /// NM_001170784 /// NM_138819 /// XM_005262382 /// XM_005262383 /// XM_005262384 /// XM_005262385 /// XM_005262386 /// XM_005262387 /// XM_006724734 /// XM_006724735 /// XM_006724736 /// XM_006724737 /// XR_430543
1552323_s_at	NM_138819		Homo sapiens	2014-10-06	Consensus sequence	GenBank	gb:NM_138819.1 /DB_XREF=gi:20270386 /TID=Hs2.192806.1 /CNT=12 /FEA=FLmRNA /TIER=FL+Stack /STK=8 /LL=159091 /UG_GENE=LOC159091 /UG=Hs.192806 /UG_TITLE=hypothetical protein BC017868 /DEF=Homo sapiens hypothetical protein BC017868 (LOC159091), mRNA. /FL=gb:BC017868.1 gb:NM_138819.1	NM_138819	family with sequence similarity 122C	FAM122C	159091	NM_001170779 /// NM_001170780 /// NM_001170781 /// NM_001170782 /// NM_001170783 /// NM_001170784 /// NM_138819 /// XM_005262382 /// XM_005262383 /// XM_005262384 /// XM_005262385 /// XM_005262386 /// XM_005262387 /// XM_006724734 /// XM_006724735 /// XM_006724736 /// XM_006724737 /// XR_430543
1552325_at	NM_145020		Homo sapiens	2014-10-06	Consensus sequence	GenBank	gb:NM_145020.1 /DB_XREF=gi:21450740 /TID=Hs2.253967.1 /CNT=13 /FEA=FLmRNA /TIER=FL+Stack /STK=8 /LL=220136 /UG_GENE=FLJ32743 /UG=Hs.253967 /UG_TITLE=hypothetical protein FLJ32743 /DEF=Homo sapiens hypothetical protein FLJ32743 (FLJ32743), mRNA. /FL=gb:NM_145020.1 gb:BC030606.1	NM_145020	coiled-coil domain containing 11	CCDC11	220136	NM_145020 /// XM_006722419
1552326_a_at	NM_145020		Homo sapiens	2014-10-06	Consensus sequence	GenBank	gb:NM_145020.1 /DB_XREF=gi:21450740 /TID=Hs2.253967.1 /CNT=13 /FEA=FLmRNA /TIER=FL+Stack /STK=8 /LL=220136 /UG_GENE=FLJ32743 /UG=Hs.253967 /UG_TITLE=hypothetical protein FLJ32743 /DEF=Homo sapiens hypothetical protein FLJ32743 (FLJ32743), mRNA. /FL=gb:NM_145020.1 gb:BC030606.1	NM_145020	coiled-coil domain containing 11	CCDC11	220136	NM_145020 /// XM_006722419
1552327_at	NM_152583		Homo sapiens	2014-10-06	Consensus sequence	GenBank	gb:NM_152583.1 /DB_XREF=gi:22749204 /TID=Hs2.399873.1 /CNT=11 /FEA=FLmRNA /TIER=FL+Stack /STK=8 /LL=158947 /UG_GENE=MGC40053 /UG=Hs.399873 /UG_TITLE=hypothetical protein MGC40053 /DEF=Homo sapiens hypothetical protein MGC40053 (MGC40053), mRNA. /FL=gb:NM_152583.1	NM_152583	armadillo repeat containing, X-linked 4	ARMCX4	100131755	NM_001256155 /// NM_152583 /// NR_028407 /// NR_045861 /// NR_045862 /// NR_045863 /// NR_045864		0016020 // membrane // inferred from electronic annotation /// 0016021 // integral component of membrane // inferred from electronic annotation
1552329_at	BC029352		Homo sapiens	2014-10-06	Consensus sequence	GenBank	gb:BC029352.1 /DB_XREF=gi:20810414 /TID=Hs2.374853.1 /CNT=35 /FEA=FLmRNA /TIER=FL /STK=7 /LL=283886 /UG_GENE=MY038 /UG=Hs.374853 /DEF=Homo sapiens, hypothetical brain protein my038, clone MGC:32516 IMAGE:4593989, mRNA, complete cds. /PROD=hypothetical brain protein my038 /FL=gb:NM_032626.2 gb:BC029352.1	BC029352	retinoblastoma binding protein 6	RBBP6	5930	NM_006910 /// NM_018703 /// NM_032626 /// XM_005255461 /// XM_005255462	0001701 // in utero embryonic development // inferred from electronic annotation /// 0016567 // protein ubiquitination // inferred from electronic annotation /// 0035264 // multicellular organism growth // inferred from electronic annotation /// 0042787 // protein ubiquitination involved in ubiquitin-dependent protein catabolic process // inferred from direct assay /// 0048568 // embryonic organ …	0005634 // nucleus // inferred from direct assay /// 0005694 // chromosome // inferred from electronic annotation /// 0005730 // nucleolus // inferred from direct assay /// 0005737 // cytoplasm // inferred from electronic annotation /// 0005815 // microtubule organizing center // inferred from electronic annotation /// 0005856 // cytoskeleton // inferred from electronic annotation	0003676 // nucleic acid binding // inferred from electronic annotation /// 0004842 // ubiquitin-protein transferase activity // inferred from direct assay /// 0005515 // protein binding // inferred from physical interaction /// 0008270 // zinc ion binding // inferred from electronic annotation /// 0016874 // ligase activity // inferred from electronic annotation /// 0044822 // poly(A) RNA binding…
1552330_at	NM_145039		Homo sapiens	2014-10-06	Consensus sequence	GenBank	gb:NM_145039.1 /DB_XREF=gi:21450791 /TID=Hs2.114318.1 /CNT=37 /FEA=FLmRNA /TIER=FL /STK=7 /LL=92806 /UG_GENE=MGC16385 /UG=Hs.114318 /UG_TITLE=hypothetical protein MGC16385 /DEF=Homo sapiens hypothetical protein MGC16385 (MGC16385), mRNA. /FL=gb:NM_145039.1 gb:BC009263.1	NM_145039	CENPB DNA-binding domains containing 1	CENPBD1	92806	NM_145039		0005634 // nucleus // inferred from electronic annotation	0003677 // DNA binding // inferred from electronic annotation
1552332_at	NM_138632		Homo sapiens	2014-10-06	Consensus sequence	GenBank	gb:NM_138632.1 /DB_XREF=gi:20336762 /GEN=HRIHFB2122 /TID=Hs2.40342.1 /CNT=22 /FEA=FLmRNA /TIER=FL /STK=7 /LL=11078 /UG=Hs.40342 /DEF=Homo sapiens Tara-like protein (HRIHFB2122), transcript variant 2, mRNA. /PROD=Tara-like protein isoform 2 /FL=gb:NM_138632.1	NM_138632	TRIO and F-actin binding protein	TRIOBP	11078	NM_001039141 /// NM_007032 /// NM_138632	0007049 // cell cycle // inferred from electronic annotation /// 0007067 // mitotic nuclear division // inferred from electronic annotation /// 0030047 // actin modification // non-traceable author statement /// 0051016 // barbed-end actin filament capping // non-traceable author statement /// 0051301 // cell division // inferred from electronic annotation /// 1900026 // positive regulation of su…	0005634 // nucleus // inferred from electronic annotation /// 0005737 // cytoplasm // inferred from direct assay /// 0005815 // microtubule organizing center // inferred from electronic annotation /// 0005856 // cytoskeleton // inferred from electronic annotation /// 0015629 // actin cytoskeleton // inferred from direct assay /// 0015629 // actin cytoskeleton // non-traceable author statement ///…	0003779 // actin binding // inferred from electronic annotation /// 0017049 // GTP-Rho binding // non-traceable author statement /// 0031625 // ubiquitin protein ligase binding // inferred from physical interaction /// 0045159 // myosin II binding // non-traceable author statement /// 0051015 // actin filament binding // inferred from direct assay
1552334_at	BG571343		Homo sapiens	2014-10-06	Consensus sequence	GenBank	gb:BG571343 /DB_XREF=gi:13578996 /DB_XREF=602592611F1 /CLONE=IMAGE:4720106 /TID=Hs2.40342.1 /CNT=22 /FEA=FLmRNA /TIER=ConsEnd /STK=0 /LL=11078 /UG_GENE=HRIHFB2122 /UG=Hs.40342 /UG_TITLE=Tara-like protein /FL=gb:NM_138632.1	BG571343	TRIO and F-actin binding protein	TRIOBP	11078	NM_001039141 /// NM_007032 /// NM_138632	0007049 // cell cycle // inferred from electronic annotation /// 0007067 // mitotic nuclear division // inferred from electronic annotation /// 0030047 // actin modification // non-traceable author statement /// 0051016 // barbed-end actin filament capping // non-traceable author statement /// 0051301 // cell division // inferred from electronic annotation /// 1900026 // positive regulation of su…	0005634 // nucleus // inferred from electronic annotation /// 0005737 // cytoplasm // inferred from direct assay /// 0005815 // microtubule organizing center // inferred from electronic annotation /// 0005856 // cytoskeleton // inferred from electronic annotation /// 0015629 // actin cytoskeleton // inferred from direct assay /// 0015629 // actin cytoskeleton // non-traceable author statement ///…	0003779 // actin binding // inferred from electronic annotation /// 0017049 // GTP-Rho binding // non-traceable author statement /// 0031625 // ubiquitin protein ligase binding // inferred from physical interaction /// 0045159 // myosin II binding // non-traceable author statement /// 0051015 // actin filament binding // inferred from direct assay
1552335_at	NM_053054		Homo sapiens	2014-10-06	Consensus sequence	GenBank	gb:NM_053054.2 /DB_XREF=gi:26051219 /GEN=CATSPER1 /TID=Hs2.189105.1 /CNT=14 /FEA=FLmRNA /TIER=FL /STK=7 /LL=117144 /UG=Hs.189105 /DEF=Homo sapiens cation channel, sperm associated 1 (CATSPER1), mRNA. /PROD=sperm-associated cation channel 1 /FL=gb:BC032950.1 gb:AF407333.1 gb:NM_053054.2 gb:BC036522.1	NM_053054	cation channel, sperm associated 1	CATSPER1	117144	NM_053054 /// XM_005273755 /// XR_428908 /// XR_428909	0001539 // cilium or flagellum-dependent cell motility // inferred from electronic annotation /// 0006810 // transport // inferred from electronic annotation /// 0006811 // ion transport // inferred from electronic annotation /// 0006816 // calcium ion transport // inferred from electronic annotation /// 0007275 // multicellular organismal development // inferred from electronic annotation /// 00…	0005886 // plasma membrane // not recorded /// 0005886 // plasma membrane // traceable author statement /// 0005929 // cilium // inferred from electronic annotation /// 0016020 // membrane // inferred from electronic annotation /// 0016021 // integral component of membrane // inferred from electronic annotation /// 0036128 // CatSper complex // inferred from sequence or structural similarity /// …	0005216 // ion channel activity // inferred from electronic annotation /// 0005227 // calcium activated cation channel activity // inferred from electronic annotation /// 0005244 // voltage-gated ion channel activity // inferred from electronic annotation /// 0005245 // voltage-gated calcium channel activity // not recorded /// 0005262 // calcium channel activity // inferred from electronic annot…
1552337_s_at	NM_014621		Homo sapiens	2014-10-06	Consensus sequence	GenBank	gb:NM_014621.2 /DB_XREF=gi:23397671 /GEN=HOXD4 /TID=Hs2.278255.1 /CNT=9 /FEA=FLmRNA /TIER=FL /STK=7 /LL=3233 /UG=Hs.278255 /DEF=Homo sapiens homeo box D4 (HOXD4), mRNA. /PROD=homeo box D4 /FL=gb:NM_014621.2 gb:BC016763.1	NM_014621	homeobox D4	HOXD4	3233	NM_014621 /// XM_005246514	0006351 // transcription, DNA-templated // inferred from electronic annotation /// 0006355 // regulation of transcription, DNA-templated // inferred from electronic annotation /// 0007160 // cell-matrix adhesion // inferred from direct assay /// 0007219 // Notch signaling pathway // inferred from mutant phenotype /// 0007275 // multicellular organismal development // non-traceable author statemen…	0005634 // nucleus // inferred from electronic annotation	0003677 // DNA binding // inferred from electronic annotation /// 0003700 // sequence-specific DNA binding transcription factor activity // inferred from electronic annotation /// 0005515 // protein binding // inferred from physical interaction /// 0043565 // sequence-specific DNA binding // inferred from electronic annotation
1552338_at	AY177407		Homo sapiens	2014-10-06	Consensus sequence	GenBank	gb:AY177407.1 /DB_XREF=gi:27728743 /TID=Hs2.437095.1 /CNT=8 /FEA=FLmRNA /TIER=FL /STK=7 /LL=145258 /UG_GENE=GSC /UG=Hs.437095 /DEF=Homo sapiens homeobox protein goosecoid mRNA, complete cds. /PROD=homeobox protein goosecoid /FL=gb:AY177407.1 gb:NM_173849.1	AY177407	goosecoid homeobox	GSC	145258	NM_173849	0000122 // negative regulation of transcription from RNA polymerase II promoter // inferred from electronic annotation /// 0006355 // regulation of transcription, DNA-templated // inferred from electronic annotation /// 0007275 // multicellular organismal development // inferred from electronic annotation /// 0007369 // gastrulation // non-traceable author statement /// 0009653 // anatomical stru…	0005634 // nucleus // inferred from electronic annotation /// 0005667 // transcription factor complex // inferred from electronic annotation	0001085 // RNA polymerase II transcription factor binding // inferred from sequence or structural similarity /// 0001103 // RNA polymerase II repressing transcription factor binding // inferred from sequence or structural similarity /// 0003677 // DNA binding // inferred from electronic annotation /// 0003677 // DNA binding // non-traceable author statement /// 0003700 // sequence-specific DNA bi…
1552340_at	NM_152860		Homo sapiens	2014-10-06	Consensus sequence	GenBank	gb:NM_152860.1 /DB_XREF=gi:22902135 /GEN=SP7 /TID=Hs2.209402.1 /CNT=7 /FEA=FLmRNA /TIER=FL /STK=7 /LL=121340 /UG=Hs.209402 /DEF=Homo sapiens Sp7 transcription factor (SP7), mRNA. /PROD=osterix /FL=gb:NM_152860.1 gb:AF477981.1	NM_152860	Sp7 transcription factor	SP7	121340	NM_001173467 /// NM_152860 /// XM_005268643	0001649 // osteoblast differentiation // inferred from direct assay /// 0001649 // osteoblast differentiation // inferred from sequence or structural similarity /// 0006351 // transcription, DNA-templated // inferred from electronic annotation /// 0006355 // regulation of transcription, DNA-templated // inferred from electronic annotation /// 0006357 // regulation of transcription from RNA polyme…	0005634 // nucleus // inferred from direct assay /// 0005737 // cytoplasm // inferred from direct assay	0003676 // nucleic acid binding // inferred from electronic annotation /// 0003677 // DNA binding // inferred from sequence or structural similarity /// 0005515 // protein binding // inferred from electronic annotation /// 0017151 // DEAD/H-box RNA helicase binding // inferred from sequence or structural similarity /// 0046872 // metal ion binding // inferred from electronic annotation
1552343_s_at	NM_002604		Homo sapiens	2014-10-06	Consensus sequence	GenBank	gb:NM_002604.1 /DB_XREF=gi:24429563 /GEN=PDE7A /TID=Hs2.406325.1 /CNT=30 /FEA=FLmRNA /TIER=FL /STK=6 /LL=5150 /UG=Hs.406325 /DEF=Homo sapiens phosphodiesterase 7A (PDE7A), transcript variant 2, mRNA. /PROD=phosphodiesterase 7A isoform b /FL=gb:NM_002604.1 gb:AF332652.1	NM_002604	phosphodiesterase 7A	PDE7A	5150	NM_001242318 /// NM_002603 /// NM_002604	0006198 // cAMP catabolic process // inferred from electronic annotation /// 0007165 // signal transduction // inferred from electronic annotation /// 0008152 // metabolic process // inferred from electronic annotation	0005737 // cytoplasm // inferred from electronic annotation /// 0005829 // cytosol // traceable author statement	0003824 // catalytic activity // inferred from electronic annotation /// 0004114 // 3',5'-cyclic-nucleotide phosphodiesterase activity // inferred from electronic annotation /// 0004115 // 3',5'-cyclic-AMP phosphodiesterase activity // inferred from direct assay /// 0004115 // 3',5'-cyclic-AMP phosphodiesterase activity // traceable author statement /// 0008081 // phosphoric diester hydrolase act…
1552344_s_at	NM_054026		Homo sapiens	2014-10-06	Consensus sequence	GenBank	gb:NM_054026.1 /DB_XREF=gi:17978499 /GEN=CNOT7 /TID=Hs2.380963.2 /CNT=53 /FEA=FLmRNA /TIER=FL /STK=6 /LL=29883 /UG=Hs.380963 /DEF=Homo sapiens CCR4-NOT transcription complex, subunit 7 (CNOT7), transcript variant 2, mRNA. /PROD=CCR4-NOT transcription complex, subunit 7,isoform 2 /FL=gb:NM_054026.1	NM_054026	CCR4-NOT transcription complex, subunit 7	CNOT7	29883	NM_013354 /// NM_054026 /// XM_005273481	0000288 // nuclear-transcribed mRNA catabolic process, deadenylation-dependent decay // traceable author statement /// 0000289 // nuclear-transcribed mRNA poly(A) tail shortening // traceable author statement /// 0000290 // deadenylation-dependent decapping of nuclear-transcribed mRNA // inferred from electronic annotation /// 0005975 // carbohydrate metabolic process // traceable author statemen…	0000932 // cytoplasmic mRNA processing body // inferred from sequence or structural similarity /// 0005634 // nucleus // inferred from direct assay /// 0005737 // cytoplasm // inferred from electronic annotation /// 0005829 // cytosol // traceable author statement /// 0016020 // membrane // inferred from direct assay /// 0030014 // CCR4-NOT complex // inferred from direct assay /// 0030014 // CCR…	0000175 // 3'-5'-exoribonuclease activity // inferred from direct assay /// 0003676 // nucleic acid binding // inferred from electronic annotation /// 0003700 // sequence-specific DNA binding transcription factor activity // traceable author statement /// 0003723 // RNA binding // inferred from electronic annotation /// 0004518 // nuclease activity // inferred from electronic annotation /// 00045…
1552347_at	NM_145311		Homo sapiens	2014-10-06	Consensus sequence	GenBank	gb:NM_145311.1 /DB_XREF=gi:22202613 /GEN=CRYZL1 /TID=Hs2.330208.1 /CNT=19 /FEA=FLmRNA /TIER=FL /STK=6 /LL=9946 /UG=Hs.330208 /DEF=Homo sapiens crystallin, zeta (quinone reductase)-like 1 (CRYZL1), transcript variant 2, mRNA. /PROD=crystallin, zeta-like 1 isoform b /FL=gb:NM_145311.1	NM_145311	crystallin, zeta (quinone reductase)-like 1	CRYZL1	9946	NM_145311 /// NM_145858	0055114 // oxidation-reduction process // inferred from electronic annotation /// 1901661 // quinone metabolic process // non-traceable author statement	0005829 // cytosol // inferred from direct assay	0003960 // NADPH:quinone reductase activity // non-traceable author statement /// 0008270 // zinc ion binding // inferred from electronic annotation /// 0016491 // oxidoreductase activity // inferred from electronic annotation /// 0016747 // transferase activity, transferring acyl groups other than amino-acyl groups // inferred from electronic annotation /// 0050661 // NADP binding // non-traceab…
1552348_at	NM_152891		Homo sapiens	2014-10-06	Consensus sequence	GenBank	gb:NM_152891.1 /DB_XREF=gi:23097243 /GEN=EOS /TID=Hs2.280658.1 /CNT=19 /FEA=FLmRNA /TIER=FL /STK=6 /LL=260429 /UG=Hs.280658 /DEF=Homo sapiens serine protease EOS (EOS), mRNA. /PROD=serine protease EOS /FL=gb:NM_152891.1 gb:AF536382.1	NM_152891	protease, serine, 33	PRSS33	260429	NM_152891 /// XM_005255241	0006508 // proteolysis // inferred from electronic annotation	0005576 // extracellular region // inferred from electronic annotation /// 0005615 // extracellular space // inferred from electronic annotation	0003824 // catalytic activity // inferred from electronic annotation /// 0004252 // serine-type endopeptidase activity // inferred from electronic annotation /// 0008233 // peptidase activity // inferred from electronic annotation /// 0008236 // serine-type peptidase activity // inferred from electronic annotation /// 0016787 // hydrolase activity // inferred from electronic annotation
1552349_a_at	NM_152891		Homo sapiens	2014-10-06	Consensus sequence	GenBank	gb:NM_152891.1 /DB_XREF=gi:23097243 /GEN=EOS /TID=Hs2.280658.1 /CNT=19 /FEA=FLmRNA /TIER=FL /STK=6 /LL=260429 /UG=Hs.280658 /DEF=Homo sapiens serine protease EOS (EOS), mRNA. /PROD=serine protease EOS /FL=gb:NM_152891.1 gb:AF536382.1	NM_152891	protease, serine, 33	PRSS33	260429	NM_152891 /// XM_005255241	0006508 // proteolysis // inferred from electronic annotation	0005576 // extracellular region // inferred from electronic annotation /// 0005615 // extracellular space // inferred from electronic annotation	0003824 // catalytic activity // inferred from electronic annotation /// 0004252 // serine-type endopeptidase activity // inferred from electronic annotation /// 0008233 // peptidase activity // inferred from electronic annotation /// 0008236 // serine-type peptidase activity // inferred from electronic annotation /// 0016787 // hydrolase activity // inferred from electronic annotation
1552354_at	NM_152769		Homo sapiens	2014-10-06	Consensus sequence	GenBank	gb:NM_152769.1 /DB_XREF=gi:22749502 /TID=Hs2.346575.1 /CNT=13 /FEA=FLmRNA /TIER=FL /STK=6 /LL=255057 /UG_GENE=MGC40084 /UG=Hs.346575 /UG_TITLE=hypothetical protein MGC40084 /DEF=Homo sapiens hypothetical protein MGC40084 (MGC40084), mRNA. /FL=gb:NM_152769.1 gb:BC028156.1	NM_152769	chromosome 19 open reading frame 26	C19orf26	255057	NM_152769 /// XM_005259528 /// XM_006722714 /// XM_006722715 /// XM_006722716 /// XR_430134		0016020 // membrane // inferred from electronic annotation /// 0016021 // integral component of membrane // inferred from electronic annotation
1552355_s_at	NM_152769		Homo sapiens	2014-10-06	Consensus sequence	GenBank	gb:NM_152769.1 /DB_XREF=gi:22749502 /TID=Hs2.346575.1 /CNT=13 /FEA=FLmRNA /TIER=FL /STK=6 /LL=255057 /UG_GENE=MGC40084 /UG=Hs.346575 /UG_TITLE=hypothetical protein MGC40084 /DEF=Homo sapiens hypothetical protein MGC40084 (MGC40084), mRNA. /FL=gb:NM_152769.1 gb:BC028156.1	NM_152769	chromosome 19 open reading frame 26	C19orf26	255057	NM_152769 /// XM_005259528 /// XM_006722714 /// XM_006722715 /// XM_006722716 /// XR_430134		0016020 // membrane // inferred from electronic annotation /// 0016021 // integral component of membrane // inferred from electronic annotation
1552359_at	AL833526		Homo sapiens	2014-10-06	Consensus sequence	GenBank	gb:AL833526.1 /DB_XREF=gi:21734170 /TID=Hs2.432512.1 /CNT=10 /FEA=FLmRNA /TIER=ConsEnd /STK=0 /LL=157777 /UG_GENE=FLJ25692 /UG=Hs.432512 /UG_TITLE=hypothetical protein FLJ25692 /DEF=Homo sapiens mRNA; cDNA DKFZp686J2237 (from clone DKFZp686J2237). /FL=gb:NM_173518.1	AL833526	minichromosome maintenance domain containing 2	MCMDC2	157777	NM_001136160 /// NM_001136161 /// NM_173518 /// XM_005251174 /// XM_006716427 /// XM_006716428 /// XM_006716429 /// XM_006716430 /// XM_006716431 /// XM_006716432 /// XM_006716433	0006260 // DNA replication // inferred from electronic annotation		0003677 // DNA binding // inferred from electronic annotation /// 0005524 // ATP binding // inferred from electronic annotation
1552360_a_at	NM_052887		Homo sapiens	2014-10-06	Consensus sequence	GenBank	gb:NM_052887.2 /DB_XREF=gi:22547217 /GEN=TIRAP /TID=Hs2.17681.1 /CNT=48 /FEA=FLmRNA /TIER=FL /STK=5 /LL=114609 /UG=Hs.17681 /DEF=Homo sapiens Toll-interleukin 1 receptor (TIR) domain-containing adapter protein (TIRAP), transcript variant 1, mRNA. /PROD=Toll-interleukin 1 receptor (TIR)domain-containing adapter protein isoform a /FL=gb:AF410783.1 gb:NM_052887.2	NM_052887	toll-interleukin 1 receptor (TIR) domain containing adaptor protein	TIRAP	114609	NM_001039661 /// NM_052887 /// NM_148910 /// XM_005271399 /// XR_428968	0002224 // toll-like receptor signaling pathway // traceable author statement /// 0002376 // immune system process // inferred from electronic annotation /// 0002755 // MyD88-dependent toll-like receptor signaling pathway // traceable author statement /// 0006954 // inflammatory response // inferred from electronic annotation /// 0007165 // signal transduction // inferred from electronic annotati…	0005737 // cytoplasm // inferred from direct assay /// 0005829 // cytosol // traceable author statement /// 0005886 // plasma membrane // inferred from direct assay /// 0005886 // plasma membrane // traceable author statement /// 0016020 // membrane // inferred from electronic annotation /// 0030139 // endocytic vesicle // inferred from sequence or structural similarity /// 0032587 // ruffle memb…	0005080 // protein kinase C binding // inferred from physical interaction /// 0005515 // protein binding // inferred from physical interaction /// 0005546 // phosphatidylinositol-4,5-bisphosphate binding // inferred from sequence or structural similarity /// 0030674 // protein binding, bridging // non-traceable author statement /// 0035662 // Toll-like receptor 4 binding // inferred from physical…
1552362_a_at	NM_052971		Homo sapiens	2014-10-06	Consensus sequence	GenBank	gb:NM_052971.1 /DB_XREF=gi:16418464 /GEN=LEAP-2 /TID=Hs2.337588.1 /CNT=24 /FEA=FLmRNA /TIER=FL /STK=5 /LL=116842 /UG=Hs.337588 /DEF=Homo sapiens liver-expressed antimicrobial peptide 2 (LEAP-2), mRNA. /PROD=liver-expressed antimicrobial peptide 2precursor /FL=gb:NM_052971.1	NM_052971	liver expressed antimicrobial peptide 2	LEAP2	116842	NM_052971	0042742 // defense response to bacterium // inferred from electronic annotation	0005576 // extracellular region // inferred from electronic annotation
1552364_s_at	BC001526		Homo sapiens	2014-10-06	Consensus sequence	GenBank	gb:BC001526.1 /DB_XREF=gi:16306701 /TID=Hs2.103512.1 /CNT=32 /FEA=FLmRNA /TIER=FL /STK=5 /LL=124540 /UG_GENE=MSI2 /UG=Hs.103512 /DEF=Homo sapiens, clone MGC:3245 IMAGE:3505639, mRNA, complete cds. /PROD=Unknown (protein for MGC:3245) /FL=gb:NM_138962.2 gb:BC001526.1	BC001526	musashi RNA-binding protein 2	MSI2	124540	NM_138962 /// NM_170721 /// XM_005257014 /// XM_005257015 /// XM_005257016 /// XM_005257018 /// XM_006721681	0048864 // stem cell development // inferred from electronic annotation	0005737 // cytoplasm // inferred from electronic annotation /// 0005844 // polysome // inferred from electronic annotation	0000166 // nucleotide binding // inferred from electronic annotation /// 0003676 // nucleic acid binding // inferred from electronic annotation /// 0003723 // RNA binding // inferred from electronic annotation /// 0003727 // single-stranded RNA binding // inferred from electronic annotation /// 0008266 // poly(U) RNA binding // inferred from electronic annotation /// 0044822 // poly(A) RNA bindin…
1552365_at	NM_033128		Homo sapiens	2014-10-06	Consensus sequence	GenBank	gb:NM_033128.1 /DB_XREF=gi:14916472 /GEN=SCIN /TID=Hs2.210473.1 /CNT=44 /FEA=FLmRNA /TIER=FL /STK=5 /LL=85477 /UG=Hs.210473 /DEF=Homo sapiens scinderin (SCIN), mRNA. /PROD=scinderin /FL=gb:NM_033128.1 gb:AF276507.1 gb:BC021090.1	NM_033128	scinderin	SCIN	85477	NM_001112706 /// NM_033128	0008285 // negative regulation of cell proliferation // inferred from mutant phenotype /// 0017156 // calcium ion-dependent exocytosis // inferred from sequence or structural similarity /// 0032330 // regulation of chondrocyte differentiation // inferred from sequence or structural similarity /// 0043065 // positive regulation of apoptotic process // inferred from mutant phenotype /// 0045010 // …	0005737 // cytoplasm // inferred from sequence or structural similarity /// 0005856 // cytoskeleton // inferred from electronic annotation /// 0005938 // cell cortex // inferred from sequence or structural similarity /// 0043234 // protein complex // inferred from electronic annotation /// 0070062 // extracellular vesicular exosome // inferred from direct assay	0001786 // phosphatidylserine binding // inferred from sequence or structural similarity /// 0003779 // actin binding // inferred from sequence or structural similarity /// 0003779 // actin binding // traceable author statement /// 0005509 // calcium ion binding // inferred from sequence or structural similarity /// 0005509 // calcium ion binding // traceable author statement /// 0005545 // 1-pho…
1552367_a_at	AF276507		Homo sapiens	2014-10-06	Consensus sequence	GenBank	gb:AF276507.1 /DB_XREF=gi:14331130 /TID=Hs2.210473.1 /CNT=44 /FEA=FLmRNA /TIER=FL /STK=2 /LL=85477 /UG_GENE=SCIN /UG=Hs.210473 /DEF=Homo sapiens scinderin mRNA, complete cds. /PROD=scinderin /FL=gb:NM_033128.1 gb:AF276507.1 gb:BC021090.1	AF276507	scinderin	SCIN	85477	NM_001112706 /// NM_033128	0008285 // negative regulation of cell proliferation // inferred from mutant phenotype /// 0017156 // calcium ion-dependent exocytosis // inferred from sequence or structural similarity /// 0032330 // regulation of chondrocyte differentiation // inferred from sequence or structural similarity /// 0043065 // positive regulation of apoptotic process // inferred from mutant phenotype /// 0045010 // …	0005737 // cytoplasm // inferred from sequence or structural similarity /// 0005856 // cytoskeleton // inferred from electronic annotation /// 0005938 // cell cortex // inferred from sequence or structural similarity /// 0043234 // protein complex // inferred from electronic annotation /// 0070062 // extracellular vesicular exosome // inferred from direct assay	0001786 // phosphatidylserine binding // inferred from sequence or structural similarity /// 0003779 // actin binding // inferred from sequence or structural similarity /// 0003779 // actin binding // traceable author statement /// 0005509 // calcium ion binding // inferred from sequence or structural similarity /// 0005509 // calcium ion binding // traceable author statement /// 0005545 // 1-pho…
1552368_at	NM_080618		Homo sapiens	2014-10-06	Consensus sequence	GenBank	gb:NM_080618.1 /DB_XREF=gi:27501459 /GEN=CTCFL /TID=Hs2.131543.1 /CNT=33 /FEA=FLmRNA /TIER=FL /STK=5 /LL=140690 /UG=Hs.131543 /DEF=Homo sapiens CCCTC-binding factor (zinc finger protein)-like (CTCFL), mRNA. /PROD=CCCTC-binding factor (zinc finger protein)-like /FL=gb:AF336042.1 gb:NM_080618.1 gb:AY071919.1	NM_080618	CCCTC-binding factor (zinc finger protein)-like	CTCFL	140690	NM_001269040 /// NM_001269041 /// NM_001269042 /// NM_001269043 /// NM_001269044 /// NM_001269045 /// NM_001269046 /// NM_001269047 /// NM_001269048 /// NM_001269049 /// NM_001269050 /// NM_001269051 /// NM_001269052 /// NM_001269054 /// NM_001269055 /// NM_080618 /// NR_072975	0006349 // regulation of gene expression by genetic imprinting // inferred from sequence or structural similarity /// 0006351 // transcription, DNA-templated // inferred from electronic annotation /// 0006355 // regulation of transcription, DNA-templated // inferred from electronic annotation /// 0007049 // cell cycle // inferred from electronic annotation /// 0010628 // positive regulation of ge…	0005634 // nucleus // inferred from sequence or structural similarity /// 0005694 // chromosome // inferred from electronic annotation /// 0005737 // cytoplasm // inferred from electronic annotation	0000978 // RNA polymerase II core promoter proximal region sequence-specific DNA binding // inferred from direct assay /// 0001077 // RNA polymerase II core promoter proximal region sequence-specific DNA binding transcription factor activity involved in positive regulation of transcription // inferred from direct assay /// 0003676 // nucleic acid binding // inferred from electronic annotation ///…
1552370_at	NM_173487		Homo sapiens	2014-10-06	Consensus sequence	GenBank	gb:NM_173487.1 /DB_XREF=gi:27735074 /TID=Hs2.128777.1 /CNT=35 /FEA=FLmRNA /TIER=FL /STK=5 /LL=132321 /UG_GENE=LOC132321 /UG=Hs.128777 /UG_TITLE=hypothetical protein LOC132321 /DEF=Homo sapiens hypothetical protein LOC132321 (LOC132321), mRNA. /FL=gb:BC032582.1 gb:NM_173487.1	NM_173487	chromosome 4 open reading frame 33	C4orf33	132321	NM_001099783 /// NM_173487 /// XM_005262734 /// XM_005262735 /// XM_005262736 /// XM_006714080
1552372_at	BC016358		Homo sapiens	2014-10-06	Consensus sequence	GenBank	gb:BC016358.1 /DB_XREF=gi:18921427 /TID=Hs2.128777.1 /CNT=35 /FEA=FLmRNA /TIER=ConsEnd /STK=0 /LL=132321 /UG_GENE=LOC132321 /UG=Hs.128777 /UG_TITLE=hypothetical protein LOC132321 /DEF=Homo sapiens, clone IMAGE:4095238, mRNA. /FL=gb:BC032582.1 gb:NM_173487.1	BC016358	chromosome 4 open reading frame 33	C4orf33	132321	NM_001099783 /// NM_173487 /// XM_005262734 /// XM_005262735 /// XM_005262736 /// XM_006714080
1552373_s_at	BC016358		Homo sapiens	2014-10-06	Consensus sequence	GenBank	gb:BC016358.1 /DB_XREF=gi:18921427 /TID=Hs2.128777.1 /CNT=35 /FEA=FLmRNA /TIER=ConsEnd /STK=0 /LL=132321 /UG_GENE=LOC132321 /UG=Hs.128777 /UG_TITLE=hypothetical protein LOC132321 /DEF=Homo sapiens, clone IMAGE:4095238, mRNA. /FL=gb:BC032582.1 gb:NM_173487.1	BC016358	chromosome 4 open reading frame 33	C4orf33	132321	NM_001099783 /// NM_173487 /// XM_005262734 /// XM_005262735 /// XM_005262736 /// XM_006714080
1552375_at	NM_032433		Homo sapiens	2014-10-06	Consensus sequence	GenBank	gb:NM_032433.1 /DB_XREF=gi:20336723 /GEN=ZNF333 /TID=Hs2.204529.1 /CNT=21 /FEA=FLmRNA /TIER=FL /STK=5 /LL=84449 /UG=Hs.204529 /DEF=Homo sapiens zinc finger protein 333 (ZNF333), mRNA. /PROD=zinc finger protein 333 /FL=gb:NM_032433.1 gb:AF372702.1	NM_032433	zinc finger protein 333	ZNF333	84449	NM_032433 /// XM_005260098 /// XM_005260101 /// XM_006722924	0006351 // transcription, DNA-templated // inferred from electronic annotation /// 0006355 // regulation of transcription, DNA-templated // inferred from electronic annotation	0005622 // intracellular // inferred from electronic annotation /// 0005634 // nucleus // inferred from electronic annotation	0003676 // nucleic acid binding // inferred from electronic annotation /// 0003677 // DNA binding // inferred from electronic annotation /// 0046872 // metal ion binding // inferred from electronic annotation
1552377_s_at	NM_145301		Homo sapiens	2014-10-06	Consensus sequence	GenBank	gb:NM_145301.1 /DB_XREF=gi:21945057 /TID=Hs2.406737.1 /CNT=15 /FEA=FLmRNA /TIER=FL /STK=5 /LL=201158 /UG_GENE=LOC201158 /UG=Hs.406737 /UG_TITLE=similar to CGI-148 protein /DEF=Homo sapiens similar to CGI-148 protein (LOC201158), mRNA. /FL=gb:BC011952.1 gb:NM_145301.1	NM_145301	trans-golgi network vesicle protein 23 homolog C (S. cerevisiae)	TVP23C	201158	NM_001135036 /// NM_145301		0016020 // membrane // inferred from electronic annotation /// 0016021 // integral component of membrane // inferred from electronic annotation
1552378_s_at	NM_172037		Homo sapiens	2014-10-06	Consensus sequence	GenBank	gb:NM_172037.1 /DB_XREF=gi:25282468 /GEN=RDH10 /TID=Hs2.432987.1 /CNT=30 /FEA=FLmRNA /TIER=FL /STK=5 /LL=157506 /UG=Hs.432987 /DEF=Homo sapiens retinol dehydrogenase 10 (all-trans) (RDH10), mRNA. /PROD=retinol dehydrogenase 10 /FL=gb:NM_172037.1 gb:AF456765.1	NM_172037	retinol dehydrogenase 10 (all-trans)	RDH10	157506	NM_172037	0001523 // retinoid metabolic process // traceable author statement /// 0001656 // metanephros development // inferred from electronic annotation /// 0001701 // in utero embryonic development // inferred from electronic annotation /// 0002138 // retinoic acid biosynthetic process // inferred from electronic annotation /// 0007601 // visual perception // inferred from direct assay /// 0007603 // p…	0005634 // nucleus // inferred from direct assay /// 0005737 // cytoplasm // inferred from direct assay /// 0005783 // endoplasmic reticulum // inferred from electronic annotation /// 0005789 // endoplasmic reticulum membrane // traceable author statement /// 0016020 // membrane // inferred from electronic annotation /// 0016021 // integral component of membrane // inferred from direct assay /// …	0004745 // retinol dehydrogenase activity // inferred from direct assay /// 0016491 // oxidoreductase activity // inferred from electronic annotation /// 0052650 // NADP-retinol dehydrogenase activity // inferred from electronic annotation
1552379_at	BG677577		Homo sapiens	2014-10-06	Consensus sequence	GenBank	gb:BG677577 /DB_XREF=gi:13908974 /DB_XREF=602624130F1 /CLONE=IMAGE:4749078 /TID=Hs2.432987.1 /CNT=30 /FEA=FLmRNA /TIER=ConsEnd /STK=0 /LL=157506 /UG_GENE=RDH10 /UG=Hs.432987 /UG_TITLE=retinol dehydrogenase 10 (all-trans) /FL=gb:NM_172037.1 gb:AF456765.1	BG677577	retinol dehydrogenase 10 (all-trans)	RDH10	157506	NM_172037	0001523 // retinoid metabolic process // traceable author statement /// 0001656 // metanephros development // inferred from electronic annotation /// 0001701 // in utero embryonic development // inferred from electronic annotation /// 0002138 // retinoic acid biosynthetic process // inferred from electronic annotation /// 0007601 // visual perception // inferred from direct assay /// 0007603 // p…	0005634 // nucleus // inferred from direct assay /// 0005737 // cytoplasm // inferred from direct assay /// 0005783 // endoplasmic reticulum // inferred from electronic annotation /// 0005789 // endoplasmic reticulum membrane // traceable author statement /// 0016020 // membrane // inferred from electronic annotation /// 0016021 // integral component of membrane // inferred from direct assay /// …	0004745 // retinol dehydrogenase activity // inferred from direct assay /// 0016491 // oxidoreductase activity // inferred from electronic annotation /// 0052650 // NADP-retinol dehydrogenase activity // inferred from electronic annotation
1552381_at	NM_080743		Homo sapiens	2014-10-06	Consensus sequence	GenBank	gb:NM_080743.2 /DB_XREF=gi:21361782 /GEN=SRrp35 /TID=Hs2.254414.1 /CNT=14 /FEA=FLmRNA /TIER=FL /STK=5 /LL=135295 /UG=Hs.254414 /DEF=Homo sapiens serine-arginine repressor protein (35 kDa) (SRrp35), mRNA. /PROD=serine-arginine repressor protein (35 kDa) /FL=gb:NM_080743.2 gb:BC021715.1 gb:AF449428.1	NM_080743	serine/arginine-rich splicing factor 12	SRSF12	135295	NM_080743 /// XM_006715348	0000244 // spliceosomal tri-snRNP complex assembly // non-traceable author statement /// 0000381 // regulation of alternative mRNA splicing, via spliceosome // inferred from direct assay /// 0000395 // mRNA 5'-splice site recognition // inferred from direct assay /// 0006397 // mRNA processing // inferred from electronic annotation /// 0008380 // RNA splicing // inferred from electronic annotatio…	0005634 // nucleus // inferred from electronic annotation /// 0005654 // nucleoplasm // inferred from sequence or structural similarity	0000166 // nucleotide binding // inferred from electronic annotation /// 0003676 // nucleic acid binding // inferred from electronic annotation /// 0003723 // RNA binding // non-traceable author statement /// 0044822 // poly(A) RNA binding // inferred from direct assay /// 0050733 // RS domain binding // non-traceable author statement /// 0051082 // unfolded protein binding // non-traceable autho…
1552383_at	NM_153606		Homo sapiens	2014-10-06	Consensus sequence	GenBank	gb:NM_153606.1 /DB_XREF=gi:23957695 /TID=Hs2.129293.1 /CNT=16 /FEA=FLmRNA /TIER=FL /STK=5 /LL=149647 /UG_GENE=FLJ32796 /UG=Hs.129293 /UG_TITLE=hypothetical protein FLJ32796 /DEF=Homo sapiens hypothetical protein FLJ32796 (FLJ32796), mRNA. /FL=gb:BC035007.1 gb:NM_153606.1	NM_153606	family with sequence similarity 71, member A	FAM71A	149647	NM_153606		0005634 // nucleus // inferred from direct assay
1552384_a_at	NM_153606		Homo sapiens	2014-10-06	Consensus sequence	GenBank	gb:NM_153606.1 /DB_XREF=gi:23957695 /TID=Hs2.129293.1 /CNT=16 /FEA=FLmRNA /TIER=FL /STK=5 /LL=149647 /UG_GENE=FLJ32796 /UG=Hs.129293 /UG_TITLE=hypothetical protein FLJ32796 /DEF=Homo sapiens hypothetical protein FLJ32796 (FLJ32796), mRNA. /FL=gb:BC035007.1 gb:NM_153606.1	NM_153606	family with sequence similarity 71, member A	FAM71A	149647	NM_153606		0005634 // nucleus // inferred from direct assay
1552386_at	NM_152687		Homo sapiens	2014-10-06	Consensus sequence	GenBank	gb:NM_152687.1 /DB_XREF=gi:22749378 /TID=Hs2.298674.1 /CNT=18 /FEA=FLmRNA /TIER=FL /STK=5 /LL=202309 /UG_GENE=FLJ33641 /UG=Hs.298674 /UG_TITLE=hypothetical protein FLJ33641 /DEF=Homo sapiens hypothetical protein FLJ33641 (FLJ33641), mRNA. /FL=gb:NM_152687.1	NM_152687	GRB2-binding adaptor protein, transmembrane	GAPT	202309	NM_152687 /// XM_005248467 /// XM_005248468 /// XM_005248469	0042113 // B cell activation // inferred from electronic annotation	0005886 // plasma membrane // inferred from electronic annotation /// 0016020 // membrane // inferred from electronic annotation /// 0016021 // integral component of membrane // inferred from electronic annotation
1552388_at	NM_152514		Homo sapiens	2014-10-06	Consensus sequence	GenBank	gb:NM_152514.1 /DB_XREF=gi:22749074 /TID=Hs2.350773.1 /CNT=11 /FEA=FLmRNA /TIER=FL /STK=5 /LL=150378 /UG_GENE=FLJ30901 /UG=Hs.350773 /UG_TITLE=hypothetical protein FLJ30901 /DEF=Homo sapiens hypothetical protein FLJ30901 (FLJ30901), mRNA. /FL=gb:NM_152514.1	NM_152514	uncharacterized protein FLJ30901 /// signal peptide, CUB domain, EGF-like 1	FLJ30901 /// SCUBE1	80274 /// 150378	NM_173050 /// XM_005261752	0006954 // inflammatory response // non-traceable author statement /// 0007512 // adult heart development // non-traceable author statement /// 0007596 // blood coagulation // non-traceable author statement /// 0009791 // post-embryonic development // non-traceable author statement /// 0045446 // endothelial cell differentiation // non-traceable author statement /// 0051260 // protein homooligome…	0005576 // extracellular region // inferred from electronic annotation /// 0005615 // extracellular space // inferred from direct assay /// 0005886 // plasma membrane // inferred from electronic annotation /// 0009897 // external side of plasma membrane // inferred from direct assay /// 0009986 // cell surface // inferred from direct assay /// 0016020 // membrane // inferred from electronic annot…	0005509 // calcium ion binding // traceable author statement /// 0005515 // protein binding // inferred from electronic annotation /// 0005515 // protein binding // inferred from physical interaction /// 0042802 // identical protein binding // inferred from direct assay /// 0046982 // protein heterodimerization activity // inferred from direct assay
1552389_at	NM_173549		Homo sapiens	2014-10-06	Consensus sequence	GenBank	gb:NM_173549.1 /DB_XREF=gi:27734896 /TID=Hs2.171455.1 /CNT=12 /FEA=FLmRNA /TIER=FL /STK=5 /LL=203111 /UG_GENE=FLJ39553 /UG=Hs.171455 /UG_TITLE=hypothetical protein FLJ39553 /DEF=Homo sapiens hypothetical protein FLJ39553 (FLJ39553), mRNA. /FL=gb:NM_173549.1	NM_173549	glutamate-rich 5	ERICH5	203111	NM_001170806 /// NM_173549
1552390_a_at	NM_173549		Homo sapiens	2014-10-06	Consensus sequence	GenBank	gb:NM_173549.1 /DB_XREF=gi:27734896 /TID=Hs2.171455.1 /CNT=12 /FEA=FLmRNA /TIER=FL /STK=5 /LL=203111 /UG_GENE=FLJ39553 /UG=Hs.171455 /UG_TITLE=hypothetical protein FLJ39553 /DEF=Homo sapiens hypothetical protein FLJ39553 (FLJ39553), mRNA. /FL=gb:NM_173549.1	NM_173549	glutamate-rich 5	ERICH5	203111	NM_001170806 /// NM_173549
1552391_at	NM_152610		Homo sapiens	2014-10-06	Consensus sequence	GenBank	gb:NM_152610.1 /DB_XREF=gi:22749248 /TID=Hs2.192090.1 /CNT=9 /FEA=FLmRNA /TIER=FL /STK=5 /LL=164127 /UG_GENE=FLJ35728 /UG=Hs.192090 /UG_TITLE=hypothetical protein FLJ35728 /DEF=Homo sapiens hypothetical protein FLJ35728 (FLJ35728), mRNA. /FL=gb:BC031066.1 gb:BC030026.1 gb:NM_152610.1	NM_152610	coiled-coil domain containing 185	CCDC185	164127	NM_152610
1552393_at	NM_152512		Homo sapiens	2014-10-06	Consensus sequence	GenBank	gb:NM_152512.1 /DB_XREF=gi:22749070 /TID=Hs2.149091.1 /CNT=8 /FEA=FLmRNA /TIER=FL /STK=5 /LL=150350 /UG_GENE=FLJ25421 /UG=Hs.149091 /UG_TITLE=hypothetical protein FLJ25421 /DEF=Homo sapiens hypothetical protein FLJ25421 (FLJ25421), mRNA. /FL=gb:BC033895.1 gb:NM_152512.1	NM_152512	ENTH domain containing 1	ENTHD1	150350	NM_152512 /// XM_006724149 /// XM_006724150 /// XM_006724151 /// XM_006724152 /// XM_006724153	0006886 // intracellular protein transport // inferred from electronic annotation
1552394_a_at	NM_152512		Homo sapiens	2014-10-06	Consensus sequence	GenBank	gb:NM_152512.1 /DB_XREF=gi:22749070 /TID=Hs2.149091.1 /CNT=8 /FEA=FLmRNA /TIER=FL /STK=5 /LL=150350 /UG_GENE=FLJ25421 /UG=Hs.149091 /UG_TITLE=hypothetical protein FLJ25421 /DEF=Homo sapiens hypothetical protein FLJ25421 (FLJ25421), mRNA. /FL=gb:BC033895.1 gb:NM_152512.1	NM_152512	ENTH domain containing 1	ENTHD1	150350	NM_152512 /// XM_006724149 /// XM_006724150 /// XM_006724151 /// XM_006724152 /// XM_006724153	0006886 // intracellular protein transport // inferred from electronic annotation
1552395_at	NM_052841		Homo sapiens	2014-10-06	Consensus sequence	GenBank	gb:NM_052841.2 /DB_XREF=gi:17017992 /GEN=STK22C /TID=Hs2.379372.1 /CNT=8 /FEA=FLmRNA /TIER=FL /STK=5 /LL=81629 /UG=Hs.379372 /DEF=Homo sapiens serinethreonine kinase 22C (spermiogenesis associated) (STK22C), mRNA. /PROD=testis-specific serinethreonine kinase 22C /FL=gb:NM_052841.2 gb:AF296450.1 gb:BC035354.1	NM_052841	testis-specific serine kinase 3	TSSK3	81629	NM_052841	0006468 // protein phosphorylation // inferred from sequence or structural similarity /// 0007275 // multicellular organismal development // inferred from electronic annotation /// 0007283 // spermatogenesis // inferred from sequence or structural similarity /// 0008152 // metabolic process // inferred from electronic annotation /// 0016310 // phosphorylation // inferred from electronic annotatio…		0000166 // nucleotide binding // inferred from electronic annotation /// 0000287 // magnesium ion binding // inferred from sequence or structural similarity /// 0004672 // protein kinase activity // inferred from electronic annotation /// 0004674 // protein serine/threonine kinase activity // inferred from sequence or structural similarity /// 0004713 // protein tyrosine kinase activity // inferr…
1552396_at	NM_080827		Homo sapiens	2014-10-06	Consensus sequence	GenBank	gb:NM_080827.1 /DB_XREF=gi:22779935 /GEN=WFDC6 /TID=Hs2.274876.1 /CNT=7 /FEA=FLmRNA /TIER=FL /STK=5 /LL=140870 /UG=Hs.274876 /DEF=Homo sapiens WAP four-disulfide core domain 6 (WFDC6), mRNA. /PROD=probable protease inhibitor WAP6 /FL=gb:NM_080827.1 gb:AF411861.1	NM_080827	WAP four-disulfide core domain 6	WFDC6	140870	NM_080827	0010466 // negative regulation of peptidase activity // inferred from electronic annotation /// 0010951 // negative regulation of endopeptidase activity // inferred from electronic annotation	0005576 // extracellular region // inferred from electronic annotation	0004867 // serine-type endopeptidase inhibitor activity // inferred from electronic annotation /// 0030414 // peptidase inhibitor activity // inferred from electronic annotation
1552398_a_at	NM_138337		Homo sapiens	2014-10-06	Consensus sequence	GenBank	gb:NM_138337.1 /DB_XREF=gi:19923884 /GEN=CLL-1 /TID=Hs2.133456.1 /CNT=10 /FEA=FLmRNA /TIER=FL /STK=5 /LL=160364 /UG=Hs.133456 /DEF=Homo sapiens C-type lectin protein CLL-1 (CLL-1), mRNA. /PROD=C-type lectin protein CLL-1 /FL=gb:AF247788.1 gb:NM_138337.1	NM_138337	C-type lectin domain family 12, member A	CLEC12A	160364	NM_001207010 /// NM_138337 /// NM_201623 /// NM_201625 /// XM_005253324 /// XM_006719033 /// XM_006719034 /// XM_006719035 /// XM_006719036 /// XM_006719037		0005886 // plasma membrane // inferred from electronic annotation /// 0016020 // membrane // inferred from electronic annotation /// 0016021 // integral component of membrane // inferred from electronic annotation	0030246 // carbohydrate binding // inferred from electronic annotation
1552399_a_at	NM_145696		Homo sapiens	2014-10-06	Consensus sequence	GenBank	gb:NM_145696.1 /DB_XREF=gi:22035559 /GEN=BRF1 /TID=Hs2.32935.2 /CNT=7 /FEA=FLmRNA /TIER=FL /STK=5 /LL=2972 /UG=Hs.32935 /DEF=Homo sapiens BRF1 homolog, subunit of RNA polymerase III transcription initiation factor IIIB (S. cerevisiae) (BRF1), transcript variant 2, mRNA. /PROD=transcription initiation factor IIIB isoform 2 /FL=gb:NM_145696.1	NM_145696	BRF1, RNA polymerase III transcription initiation factor 90 kDa subunit	BRF1	2972	NM_001242786 /// NM_001242787 /// NM_001242788 /// NM_001242789 /// NM_001242790 /// NM_001519 /// NM_145685 /// NM_145696 /// XM_005267561 /// XM_005267563 /// XM_006720122 /// XM_006720123	0006351 // transcription, DNA-templated // inferred from electronic annotation /// 0006352 // DNA-templated transcription, initiation // inferred from electronic annotation /// 0006355 // regulation of transcription, DNA-templated // inferred from electronic annotation /// 0006383 // transcription from RNA polymerase III promoter // traceable author statement /// 0006384 // transcription initiati…	0000126 // transcription factor TFIIIB complex // non-traceable author statement /// 0005634 // nucleus // inferred from electronic annotation /// 0005654 // nucleoplasm // traceable author statement	0003743 // translation initiation factor activity // inferred from electronic annotation /// 0008270 // zinc ion binding // inferred from electronic annotation /// 0017025 // TBP-class protein binding // inferred from electronic annotation /// 0046872 // metal ion binding // inferred from electronic annotation
1552400_a_at	NM_152335		Homo sapiens	2014-10-06	Consensus sequence	GenBank	gb:NM_152335.1 /DB_XREF=gi:22748730 /TID=Hs2.351693.1 /CNT=6 /FEA=FLmRNA /TIER=FL /STK=5 /LL=123591 /UG_GENE=FLJ38190 /UG=Hs.351693 /UG_TITLE=hypothetical protein FLJ38190 /DEF=Homo sapiens hypothetical protein FLJ38190 (FLJ38190), mRNA. /FL=gb:NM_152335.1	NM_152335	chromosome 15 open reading frame 27	C15orf27	123591	NM_152335 /// XM_005254160	0070509 // calcium ion import // not recorded /// 0086010 // membrane depolarization during action potential // not recorded	0005886 // plasma membrane // not recorded /// 0016020 // membrane // inferred from electronic annotation /// 0016021 // integral component of membrane // inferred from electronic annotation	0005245 // voltage-gated calcium channel activity // not recorded
1552401_a_at	NM_138332		Homo sapiens	2014-10-06	Consensus sequence	GenBank	gb:NM_138332.1 /DB_XREF=gi:19923874 /TID=Hs2.278727.1 /CNT=6 /FEA=FLmRNA /TIER=FL /STK=5 /LL=54073 /UG_GENE=C21orf41 /UG=Hs.278727 /UG_TITLE=chromosome 21 open reading frame 41 /DEF=Homo sapiens chromosome 21 open reading frame 41 (C21orf41), mRNA. /FL=gb:NM_138332.1 gb:AY081145.1	NM_138332	BTB and CNC homology 1, basic leucine zipper transcription factor 1 /// GRIK1 antisense RNA 2	BACH1 /// GRIK1-AS2	571 /// 100379661	NM_001011545 /// NM_001186 /// NM_206866 /// NR_027655 /// NR_033368 /// XM_005261012 /// XM_005261013 /// XM_005261014 /// XM_006724034 /// XR_430352 /// XR_430353 /// XR_430354	0000083 // regulation of transcription involved in G1/S transition of mitotic cell cycle // inferred from mutant phenotype /// 0000117 // regulation of transcription involved in G2/M transition of mitotic cell cycle // inferred from mutant phenotype /// 0000122 // negative regulation of transcription from RNA polymerase II promoter // inferred from mutant phenotype /// 0006351 // transcription, D…	0005634 // nucleus // inferred from direct assay /// 0005829 // cytosol // inferred from direct assay	0001078 // RNA polymerase II core promoter proximal region sequence-specific DNA binding transcription factor activity involved in negative regulation of transcription // inferred from direct assay /// 0001078 // RNA polymerase II core promoter proximal region sequence-specific DNA binding transcription factor activity involved in negative regulation of transcription // inferred from mutant pheno…
1552402_at	NM_138705		Homo sapiens	2014-10-06	Consensus sequence	GenBank	gb:NM_138705.1 /DB_XREF=gi:20162573 /TID=Hs2.85902.1 /CNT=6 /FEA=FLmRNA /TIER=FL /STK=5 /LL=163688 /UG_GENE=LOC163688 /UG=Hs.85902 /UG_TITLE=calmodulin-like protein AF490905 /DEF=Homo sapiens calmodulin-like protein AF490905 (LOC163688), mRNA. /FL=gb:AF490905.1 gb:NM_138705.1	NM_138705	calmodulin-like 6	CALML6	163688	NM_138705 /// XM_005244729		0005634 // nucleus // inferred from electronic annotation /// 0005737 // cytoplasm // inferred from electronic annotation /// 0043231 // intracellular membrane-bounded organelle // inferred from direct assay	0005509 // calcium ion binding // inferred from electronic annotation /// 0046872 // metal ion binding // inferred from electronic annotation
1552405_at	NM_153447		Homo sapiens	2014-10-06	Consensus sequence	GenBank	gb:NM_153447.1 /DB_XREF=gi:23592233 /GEN=MATER /TID=Hs2.356872.1 /CNT=5 /FEA=FLmRNA /TIER=FL /STK=5 /LL=126206 /UG=Hs.356872 /DEF=Homo sapiens maternal-antigen-that-embryos-require (MATER), mRNA. /PROD=maternal-antigen-that-embryos-require /FL=gb:NM_153447.1 gb:AY054986.1	NM_153447	NLR family, pyrin domain containing 5	NLRP5	126206	NM_153447	0001701 // in utero embryonic development // inferred from electronic annotation /// 0007566 // embryo implantation // inferred from electronic annotation /// 0009566 // fertilization // inferred from electronic annotation /// 0009887 // organ morphogenesis // inferred from electronic annotation /// 0031647 // regulation of protein stability // inferred from electronic annotation /// 0043487 // r…	0005634 // nucleus // inferred from electronic annotation /// 0005730 // nucleolus // inferred from sequence or structural similarity /// 0005737 // cytoplasm // inferred from electronic annotation /// 0005739 // mitochondrion // inferred from sequence or structural similarity /// 0005829 // cytosol // inferred from electronic annotation /// 0005938 // cell cortex // inferred from electronic anno…	0000166 // nucleotide binding // inferred from electronic annotation /// 0005515 // protein binding // inferred from electronic annotation /// 0005524 // ATP binding // inferred from electronic annotation
1552408_at	NM_153007		Homo sapiens	2014-10-06	Consensus sequence	GenBank	gb:NM_153007.1 /DB_XREF=gi:23308594 /GEN=OPPO1 /TID=Hs2.186045.1 /CNT=5 /FEA=FLmRNA /TIER=FL /STK=5 /LL=146852 /UG=Hs.186045 /DEF=Homo sapiens OPPO 1 (OPPO1), mRNA. /PROD=OPPO 1 /FL=gb:NM_153007.1 gb:AB081120.1	NM_153007	outer dense fiber of sperm tails 4	ODF4	146852	NM_153007 /// XM_005256476 /// XM_005256478	0007275 // multicellular organismal development // inferred from electronic annotation /// 0007283 // spermatogenesis // inferred from electronic annotation /// 0030154 // cell differentiation // inferred from electronic annotation	0001520 // outer dense fiber // inferred from electronic annotation /// 0016020 // membrane // inferred from electronic annotation /// 0016021 // integral component of membrane // inferred from electronic annotation /// 0031514 // motile cilium // inferred from electronic annotation
1552409_a_at	NM_153007		Homo sapiens	2014-10-06	Consensus sequence	GenBank	gb:NM_153007.1 /DB_XREF=gi:23308594 /GEN=OPPO1 /TID=Hs2.186045.1 /CNT=5 /FEA=FLmRNA /TIER=FL /STK=5 /LL=146852 /UG=Hs.186045 /DEF=Homo sapiens OPPO 1 (OPPO1), mRNA. /PROD=OPPO 1 /FL=gb:NM_153007.1 gb:AB081120.1	NM_153007	outer dense fiber of sperm tails 4	ODF4	146852	NM_153007 /// XM_005256476 /// XM_005256478	0007275 // multicellular organismal development // inferred from electronic annotation /// 0007283 // spermatogenesis // inferred from electronic annotation /// 0030154 // cell differentiation // inferred from electronic annotation	0001520 // outer dense fiber // inferred from electronic annotation /// 0016020 // membrane // inferred from electronic annotation /// 0016021 // integral component of membrane // inferred from electronic annotation /// 0031514 // motile cilium // inferred from electronic annotation
1552410_at	NM_173535		Homo sapiens	2014-10-06	Consensus sequence	GenBank	gb:NM_173535.1 /DB_XREF=gi:27734932 /TID=Hs2.354972.1 /CNT=7 /FEA=FLmRNA /TIER=FL /STK=5 /LL=165530 /UG_GENE=FLJ39110 /UG=Hs.354972 /UG_TITLE=hypothetical protein FLJ39110 /DEF=Homo sapiens hypothetical protein FLJ39110 (FLJ39110), mRNA. /FL=gb:NM_173535.1	NM_173535	C-type lectin domain family 4, member F	CLEC4F	165530	NM_001258027 /// NM_173535 /// XM_005264172	0006897 // endocytosis // inferred from electronic annotation	0016020 // membrane // inferred from electronic annotation /// 0016021 // integral component of membrane // inferred from electronic annotation	0030246 // carbohydrate binding // inferred from electronic annotation
1552411_at	NM_152251		Homo sapiens	2014-10-06	Consensus sequence	GenBank	gb:NM_152251.1 /DB_XREF=gi:22748610 /GEN=DEFB106 /TID=Hs2.212261.1 /CNT=7 /FEA=FLmRNA /TIER=FL /STK=5 /LL=245909 /UG=Hs.212261 /DEF=Homo sapiens defensin, beta 106 (DEFB106), mRNA. /PROD=defensin, beta 106 /FL=gb:AB089181.1 gb:AY122466.1 gb:NM_152251.1	NM_152251	defensin, beta 106A /// defensin, beta 106B	DEFB106A /// DEFB106B	245909 /// 503841	NM_001040704 /// NM_152251	0006952 // defense response // inferred from electronic annotation /// 0042742 // defense response to bacterium // inferred from electronic annotation	0005576 // extracellular region // inferred from electronic annotation
1552412_a_at	NM_152251		Homo sapiens	2014-10-06	Consensus sequence	GenBank	gb:NM_152251.1 /DB_XREF=gi:22748610 /GEN=DEFB106 /TID=Hs2.212261.1 /CNT=7 /FEA=FLmRNA /TIER=FL /STK=5 /LL=245909 /UG=Hs.212261 /DEF=Homo sapiens defensin, beta 106 (DEFB106), mRNA. /PROD=defensin, beta 106 /FL=gb:AB089181.1 gb:AY122466.1 gb:NM_152251.1	NM_152251	defensin, beta 106A /// defensin, beta 106B	DEFB106A /// DEFB106B	245909 /// 503841	NM_001040704 /// NM_152251	0006952 // defense response // inferred from electronic annotation /// 0042742 // defense response to bacterium // inferred from electronic annotation	0005576 // extracellular region // inferred from electronic annotation
1552414_at	NM_147198		Homo sapiens	2014-10-06	Consensus sequence	GenBank	gb:NM_147198.2 /DB_XREF=gi:23238189 /GEN=WFDC9 /TID=Hs2.249828.1 /CNT=5 /FEA=FLmRNA /TIER=FL /STK=5 /LL=259240 /UG=Hs.249828 /DEF=Homo sapiens WAP four-disulfide core domain 9 (WFDC9), mRNA. /PROD=protease inhibitor WAP9 /FL=gb:AY047610.1 gb:NM_147198.2	NM_147198	WAP four-disulfide core domain 9	WFDC9	259240	NM_147198		0005576 // extracellular region // inferred from electronic annotation
1552415_a_at	NM_147198		Homo sapiens	2014-10-06	Consensus sequence	GenBank	gb:NM_147198.2 /DB_XREF=gi:23238189 /GEN=WFDC9 /TID=Hs2.249828.1 /CNT=5 /FEA=FLmRNA /TIER=FL /STK=5 /LL=259240 /UG=Hs.249828 /DEF=Homo sapiens WAP four-disulfide core domain 9 (WFDC9), mRNA. /PROD=protease inhibitor WAP9 /FL=gb:AY047610.1 gb:NM_147198.2	NM_147198	WAP four-disulfide core domain 9	WFDC9	259240	NM_147198		0005576 // extracellular region // inferred from electronic annotation
1552417_a_at	NM_152905		Homo sapiens	2014-10-06	Consensus sequence	GenBank	gb:NM_152905.1 /DB_XREF=gi:23097253 /GEN=NEDD1 /TID=Hs2.14456.1 /CNT=21 /FEA=FLmRNA /TIER=FL /STK=4 /LL=121441 /UG=Hs.14456 /DEF=Homo sapiens neural precursor cell expressed, developmentally down-regulated 1 (NEDD1), mRNA. /PROD=neural precursor cell expressed, developmentallydown-regulated 1 /FL=gb:BC027605.1 gb:NM_152905.1	NM_152905	neural precursor cell expressed, developmentally down-regulated 1	NEDD1	121441	NM_001135175 /// NM_001135176 /// NM_001135177 /// NM_152905 /// XM_005268644 /// XM_006719236 /// XM_006719237	0000086 // G2/M transition of mitotic cell cycle // traceable author statement /// 0000278 // mitotic cell cycle // traceable author statement /// 0007049 // cell cycle // inferred from electronic annotation /// 0007067 // mitotic nuclear division // inferred from electronic annotation /// 0051301 // cell division // inferred from electronic annotation	0000242 // pericentriolar material // inferred from electronic annotation /// 0000922 // spindle pole // inferred from electronic annotation /// 0005737 // cytoplasm // inferred from electronic annotation /// 0005813 // centrosome // inferred from direct assay /// 0005814 // centriole // inferred from electronic annotation /// 0005815 // microtubule organizing center // inferred from electronic a…	0005515 // protein binding // inferred from electronic annotation
1552418_at	NM_153254		Homo sapiens	2014-10-06	Consensus sequence	GenBank	gb:NM_153254.1 /DB_XREF=gi:23397543 /TID=Hs2.257170.1 /CNT=15 /FEA=FLmRNA /TIER=FL /STK=4 /LL=254173 /UG_GENE=FLJ36119 /UG=Hs.257170 /UG_TITLE=hypothetical protein FLJ36119 /DEF=Homo sapiens hypothetical protein FLJ36119 (FLJ36119), mRNA. /FL=gb:NM_153254.1	NM_153254	tubulin tyrosine ligase-like family, member 10	TTLL10	254173	NM_001130045 /// NM_153254 /// XM_005244737 /// XM_005244738 /// XM_006710547 /// XM_006710548 /// XM_006710549 /// XR_426596	0006464 // cellular protein modification process // inferred from electronic annotation /// 0018094 // protein polyglycylation // inferred from direct assay	0005737 // cytoplasm // inferred from direct assay /// 0005886 // plasma membrane // inferred from direct assay /// 0031965 // nuclear membrane // inferred from direct assay	0005515 // protein binding // inferred from physical interaction /// 0070735 // protein-glycine ligase activity // inferred from direct assay
1552419_s_at	NM_153254		Homo sapiens	2014-10-06	Consensus sequence	GenBank	gb:NM_153254.1 /DB_XREF=gi:23397543 /TID=Hs2.257170.1 /CNT=15 /FEA=FLmRNA /TIER=FL /STK=4 /LL=254173 /UG_GENE=FLJ36119 /UG=Hs.257170 /UG_TITLE=hypothetical protein FLJ36119 /DEF=Homo sapiens hypothetical protein FLJ36119 (FLJ36119), mRNA. /FL=gb:NM_153254.1	NM_153254	tubulin tyrosine ligase-like family, member 10	TTLL10	254173	NM_001130045 /// NM_153254 /// XM_005244737 /// XM_005244738 /// XM_006710547 /// XM_006710548 /// XM_006710549 /// XR_426596	0006464 // cellular protein modification process // inferred from electronic annotation /// 0018094 // protein polyglycylation // inferred from direct assay	0005737 // cytoplasm // inferred from direct assay /// 0005886 // plasma membrane // inferred from direct assay /// 0031965 // nuclear membrane // inferred from direct assay	0005515 // protein binding // inferred from physical interaction /// 0070735 // protein-glycine ligase activity // inferred from direct assay
1552421_a_at	NM_145046		Homo sapiens	2014-10-06	Consensus sequence	GenBank	gb:NM_145046.1 /DB_XREF=gi:21450803 /TID=Hs2.304020.1 /CNT=14 /FEA=FLmRNA /TIER=FL /STK=4 /LL=125972 /UG_GENE=CALR3 /UG=Hs.304020 /UG_TITLE=calreticulin 3 /DEF=Homo sapiens calreticulin 3 (CALR3), mRNA. /FL=gb:NM_145046.1 gb:BC014595.1	NM_145046	calreticulin 3	CALR3	125972	NM_145046	0006351 // transcription, DNA-templated // inferred from electronic annotation /// 0006457 // protein folding // inferred from electronic annotation /// 0007283 // spermatogenesis // inferred from electronic annotation /// 0030154 // cell differentiation // inferred from electronic annotation	0005634 // nucleus // inferred from electronic annotation /// 0005783 // endoplasmic reticulum // inferred from electronic annotation /// 0005788 // endoplasmic reticulum lumen // inferred from electronic annotation	0003677 // DNA binding // inferred from electronic annotation /// 0005509 // calcium ion binding // inferred from electronic annotation /// 0005515 // protein binding // inferred from electronic annotation /// 0046872 // metal ion binding // inferred from electronic annotation /// 0051082 // unfolded protein binding // inferred from electronic annotation
1552422_at	NM_145022		Homo sapiens	2014-10-06	Consensus sequence	GenBank	gb:NM_145022.1 /DB_XREF=gi:21450744 /TID=Hs2.194303.1 /CNT=18 /FEA=FLmRNA /TIER=FL /STK=4 /LL=220979 /UG_GENE=FLJ30567 /UG=Hs.194303 /UG_TITLE=hypothetical protein FLJ30567 /DEF=Homo sapiens hypothetical protein FLJ30567 (FLJ30567), mRNA. /FL=gb:NM_145022.1	NM_145022	chromosome 10 open reading frame 25	C10orf25	220979	NM_001039380		0005576 // extracellular region // inferred from electronic annotation
1552423_at	NM_005240		Homo sapiens	2014-10-06	Consensus sequence	GenBank	gb:NM_005240.1 /DB_XREF=gi:20270187 /GEN=ETV3 /TID=Hs2.352672.1 /CNT=17 /FEA=FLmRNA /TIER=FL /STK=4 /LL=2117 /UG=Hs.352672 /DEF=Homo sapiens ets variant gene 3 (ETV3), mRNA. /PROD=ets variant gene 3 /FL=gb:BC022868.1 gb:AF218540.1 gb:NM_005240.1	NM_005240	ets variant 3	ETV3	2117	NM_001145312 /// NM_005240 /// XM_006711210	0000122 // negative regulation of transcription from RNA polymerase II promoter // inferred from electronic annotation /// 0006351 // transcription, DNA-templated // inferred from electronic annotation /// 0006355 // regulation of transcription, DNA-templated // inferred from electronic annotation /// 0006357 // regulation of transcription from RNA polymerase II promoter // not recorded /// 00063…	0005634 // nucleus // not recorded /// 0017053 // transcriptional repressor complex // inferred from electronic annotation	0000981 // sequence-specific DNA binding RNA polymerase II transcription factor activity // not recorded /// 0003677 // DNA binding // inferred from electronic annotation /// 0003700 // sequence-specific DNA binding transcription factor activity // inferred from electronic annotation /// 0043565 // sequence-specific DNA binding // inferred from electronic annotation
1552424_at	NM_152467		Homo sapiens	2014-10-06	Consensus sequence	GenBank	gb:NM_152467.1 /DB_XREF=gi:22748976 /TID=Hs2.127510.1 /CNT=12 /FEA=FLmRNA /TIER=FL /STK=4 /LL=147086 /UG_GENE=FLJ32662 /UG=Hs.127510 /UG_TITLE=hypothetical protein FLJ32662 /DEF=Homo sapiens hypothetical protein FLJ32662 (FLJ32662), mRNA. /FL=gb:NM_152467.1	NM_152467	kelch-like family member 10	KLHL10	317719	NM_152467 /// XM_005257273 /// XM_005257274	0000902 // cell morphogenesis // inferred from electronic annotation /// 0007283 // spermatogenesis // inferred from electronic annotation /// 0007286 // spermatid development // inferred from electronic annotation /// 0008584 // male gonad development // inferred from electronic annotation /// 0009566 // fertilization // inferred from electronic annotation /// 0016567 // protein ubiquitination /…	0005737 // cytoplasm // inferred from electronic annotation	0005515 // protein binding // inferred from electronic annotation
1552425_a_at	NM_152467		Homo sapiens	2014-10-06	Consensus sequence	GenBank	gb:NM_152467.1 /DB_XREF=gi:22748976 /TID=Hs2.127510.1 /CNT=12 /FEA=FLmRNA /TIER=FL /STK=4 /LL=147086 /UG_GENE=FLJ32662 /UG=Hs.127510 /UG_TITLE=hypothetical protein FLJ32662 /DEF=Homo sapiens hypothetical protein FLJ32662 (FLJ32662), mRNA. /FL=gb:NM_152467.1	NM_152467	kelch-like family member 10	KLHL10	317719	NM_152467 /// XM_005257273 /// XM_005257274	0000902 // cell morphogenesis // inferred from electronic annotation /// 0007283 // spermatogenesis // inferred from electronic annotation /// 0007286 // spermatid development // inferred from electronic annotation /// 0008584 // male gonad development // inferred from electronic annotation /// 0009566 // fertilization // inferred from electronic annotation /// 0016567 // protein ubiquitination /…	0005737 // cytoplasm // inferred from electronic annotation	0005515 // protein binding // inferred from electronic annotation
1552426_a_at	NM_078474		Homo sapiens	2014-10-06	Consensus sequence	GenBank	gb:NM_078474.1 /DB_XREF=gi:17865799 /GEN=BLP2 /TID=Hs2.288912.1 /CNT=11 /FEA=FLmRNA /TIER=FL /STK=4 /LL=80213 /UG=Hs.288912 /DEF=Homo sapiens BBP-like protein 2 (BLP2), transcript variant 1, mRNA. /PROD=BBP-like protein 2 isoform a /FL=gb:BC006150.1 gb:NM_078474.1	NM_078474	TM2 domain containing 3	TM2D3	80213	NM_025141 /// NM_078474 /// XM_005254980 /// XM_005254981		0016020 // membrane // inferred from electronic annotation /// 0016021 // integral component of membrane // inferred from electronic annotation
1552427_at	NM_145312		Homo sapiens	2014-10-06	Consensus sequence	GenBank	gb:NM_145312.1 /DB_XREF=gi:21945053 /TID=Hs2.147440.1 /CNT=13 /FEA=FLmRNA /TIER=FL /STK=4 /LL=220992 /UG_GENE=LOC220992 /UG=Hs.147440 /UG_TITLE=Zinc finger protein 93 (Zinc finger protein HTF34) /DEF=Homo sapiens Zinc finger protein 93 (Zinc finger protein HTF34) (LOC220992), mRNA. /FL=gb:NM_145312.1 gb:BC014161.1	NM_145312	zinc finger protein 485	ZNF485	220992	NM_145312 /// XM_006717706	0006351 // transcription, DNA-templated // inferred from electronic annotation /// 0006355 // regulation of transcription, DNA-templated // inferred from electronic annotation	0005622 // intracellular // inferred from electronic annotation /// 0005634 // nucleus // inferred from electronic annotation	0003676 // nucleic acid binding // inferred from electronic annotation /// 0003677 // DNA binding // inferred from electronic annotation /// 0046872 // metal ion binding // inferred from electronic annotation
1552430_at	NM_170710		Homo sapiens	2014-10-06	Consensus sequence	GenBank	gb:NM_170710.1 /DB_XREF=gi:24942128 /TID=Hs2.332256.1 /CNT=12 /FEA=FLmRNA /TIER=FL /STK=4 /LL=116966 /UG_GENE=WDR17 /UG=Hs.332256 /UG_TITLE=WD repeat domain 17 /DEF=Homo sapiens WD repeat domain 17 (WDR17), mRNA. /FL=gb:NM_170710.1 gb:AF492460.1	NM_170710	WD repeat domain 17	WDR17	116966	NM_170710 /// NM_181265 /// XM_005262722 /// XM_005262723 /// XM_005262725 /// XM_006714078			0005515 // protein binding // inferred from electronic annotation
1552432_at	BC040487		Homo sapiens	2014-10-06	Consensus sequence	GenBank	gb:BC040487.1 /DB_XREF=gi:26251734 /TID=Hs2.213603.1 /CNT=10 /FEA=FLmRNA /TIER=FL /STK=4 /LL=162387 /UG_GENE=FLJ35773 /UG=Hs.213603 /UG_TITLE=hypothetical protein FLJ35773 /DEF=Homo sapiens, hypothetical protein FLJ35773, clone MGC:33377 IMAGE:5272039, mRNA, complete cds. /FL=gb:BC040487.1 gb:NM_152599.1	BC040487	major facilitator superfamily domain containing 6-like	MFSD6L	162387	NM_152599		0016020 // membrane // inferred from electronic annotation /// 0016021 // integral component of membrane // inferred from electronic annotation
1552436_a_at	NM_052836		Homo sapiens	2014-10-06	Consensus sequence	GenBank	gb:NM_052836.1 /DB_XREF=gi:16507963 /GEN=CDH23 /TID=Hs2.244343.2 /CNT=12 /FEA=FLmRNA /TIER=FL /STK=4 /LL=64072 /UG=Hs.244343 /DEF=Homo sapiens cadherin related 23 (CDH23), transcript variant 2, mRNA. /PROD=cadherin related 23, isoform 2 precursor /FL=gb:NM_052836.1	NM_052836	cadherin-related 23 /// cadherin-23-like	CDH23 /// LOC100653137	64072 /// 100653137	NM_001171930 /// NM_001171931 /// NM_001171932 /// NM_001171933 /// NM_001171934 /// NM_001171935 /// NM_001171936 /// NM_022124 /// NM_052836 /// XM_003403623 /// XM_005275689 /// XM_006709940 /// XM_006717940 /// XM_006717941 /// XM_006717942	0006816 // calcium ion transport // inferred from mutant phenotype /// 0007155 // cell adhesion // inferred from electronic annotation /// 0007156 // homophilic cell adhesion // inferred from electronic annotation /// 0007601 // visual perception // inferred from electronic annotation /// 0007605 // sensory perception of sound // inferred from mutant phenotype /// 0016339 // calcium-dependent cel…	0005886 // plasma membrane // inferred from electronic annotation /// 0016020 // membrane // non-traceable author statement /// 0016021 // integral component of membrane // inferred from electronic annotation /// 0032420 // stereocilium // inferred from sequence or structural similarity	0005509 // calcium ion binding // inferred from electronic annotation /// 0005515 // protein binding // inferred from physical interaction /// 0046872 // metal ion binding // inferred from electronic annotation
1552438_a_at	NM_144708		Homo sapiens	2014-10-06	Consensus sequence	GenBank	gb:NM_144708.1 /DB_XREF=gi:21389304 /TID=Hs2.99360.1 /CNT=7 /FEA=FLmRNA /TIER=FL /STK=4 /LL=150709 /UG_GENE=FLJ25415 /UG=Hs.99360 /UG_TITLE=hypothetical protein FLJ25415 /DEF=Homo sapiens hypothetical protein FLJ25415 (FLJ25415), mRNA. /FL=gb:NM_144708.1	NM_144708	ankyrin and armadillo repeat containing	ANKAR	150709	NM_144708 /// XR_241296 /// XR_427074		0016020 // membrane // inferred from electronic annotation /// 0016021 // integral component of membrane // inferred from electronic annotation	0005488 // binding // inferred from electronic annotation /// 0005515 // protein binding // inferred from electronic annotation
1552439_s_at	NM_032445		Homo sapiens	2014-10-06	Consensus sequence	GenBank	gb:NM_032445.1 /DB_XREF=gi:14192940 /GEN=MEGF11 /TID=Hs2.248367.1 /CNT=9 /FEA=FLmRNA /TIER=FL /STK=4 /LL=84465 /UG=Hs.248367 /DEF=Homo sapiens MEGF11 protein (MEGF11), mRNA. /PROD=MEGF11 protein /FL=gb:NM_032445.1 gb:AB058677.1	NM_032445	multiple EGF-like-domains 11	MEGF11	84465	NM_032445 /// XM_006720722	0010842 // retina layer formation // inferred from sequence or structural similarity /// 0034109 // homotypic cell-cell adhesion // inferred from sequence or structural similarity	0005886 // plasma membrane // inferred from electronic annotation /// 0016020 // membrane // inferred from electronic annotation /// 0016021 // integral component of membrane // inferred from electronic annotation /// 0016323 // basolateral plasma membrane // inferred from electronic annotation	0005515 // protein binding // inferred from electronic annotation
1552440_at	BC034761		Homo sapiens	2014-10-06	Consensus sequence	GenBank	gb:BC034761.1 /DB_XREF=gi:21961319 /TID=Hs2.16743.1 /CNT=9 /FEA=FLmRNA /TIER=FL /STK=4 /LL=11318 /UG_GENE=ADMR /UG=Hs.16743 /DEF=Homo sapiens, adrenomedullin receptor, clone MGC:34399 IMAGE:5185932, mRNA, complete cds. /PROD=adrenomedullin receptor /FL=gb:BC034761.1 gb:NM_007264.2	BC034761	G protein-coupled receptor 182	GPR182	11318	NM_007264	0007165 // signal transduction // inferred from electronic annotation /// 0007166 // cell surface receptor signaling pathway // traceable author statement /// 0007186 // G-protein coupled receptor signaling pathway // inferred from electronic annotation	0005886 // plasma membrane // inferred from electronic annotation /// 0016020 // membrane // inferred from electronic annotation /// 0016021 // integral component of membrane // inferred from electronic annotation	0004871 // signal transducer activity // inferred from electronic annotation /// 0004888 // transmembrane signaling receptor activity // traceable author statement /// 0004930 // G-protein coupled receptor activity // inferred from electronic annotation
1552445_a_at	NM_153448		Homo sapiens	2014-10-06	Consensus sequence	GenBank	gb:NM_153448.1 /DB_XREF=gi:23592227 /GEN=ESX1L /TID=Hs2.223782.1 /CNT=7 /FEA=FLmRNA /TIER=FL /STK=4 /LL=80712 /UG=Hs.223782 /DEF=Homo sapiens extraembryonic, spermatogenesis, homeobox 1-like (ESX1L), mRNA. /PROD=extraembryonic, spermatogenesis, homeobox1-like /FL=gb:NM_153448.1 gb:AY114148.1	NM_153448	ESX homeobox 1	ESX1	80712	NM_153448	0000122 // negative regulation of transcription from RNA polymerase II promoter // inferred from direct assay /// 0001568 // blood vessel development // inferred from electronic annotation /// 0006351 // transcription, DNA-templated // inferred from electronic annotation /// 0006355 // regulation of transcription, DNA-templated // inferred from electronic annotation /// 0006357 // regulation of t…	0005634 // nucleus // inferred from direct assay /// 0005737 // cytoplasm // inferred from direct assay	0000977 // RNA polymerase II regulatory region sequence-specific DNA binding // inferred from mutant phenotype /// 0001227 // RNA polymerase II transcription regulatory region sequence-specific DNA binding transcription factor activity involved in negative regulation of transcription // inferred from direct assay /// 0001227 // RNA polymerase II transcription regulatory region sequence-specific D…
1552448_a_at	NM_054017		Homo sapiens	2014-10-06	Consensus sequence	GenBank	gb:NM_054017.2 /DB_XREF=gi:24475742 /GEN=C8orf12 /TID=Hs2.165742.1 /CNT=6 /FEA=FLmRNA /TIER=FL /STK=4 /LL=83656 /UG=Hs.165742 /DEF=Homo sapiens chromosome 8 open reading frame 12 (C8orf12), mRNA. /PROD=chromosome 8 open reading frame 12 /FL=gb:NM_054017.2	NM_054017	chromosome 8 open reading frame 12	C8orf12	83656	NM_054017 /// NR_026814	0044237 // cellular metabolic process // inferred from electronic annotation	0005739 // mitochondrion // inferred from electronic annotation	0003824 // catalytic activity // inferred from electronic annotation /// 0050662 // coenzyme binding // inferred from electronic annotation
1552449_a_at	NM_145651		Homo sapiens	2014-10-06	Consensus sequence	GenBank	gb:NM_145651.1 /DB_XREF=gi:21717813 /GEN=RYD5 /TID=Hs2.127059.1 /CNT=6 /FEA=FLmRNA /TIER=FL /STK=4 /LL=147199 /UG=Hs.127059 /DEF=Homo sapiens putative ligand binding protein RYD5 (RYD5), mRNA. /PROD=putative ligand binding protein RYD5 /FL=gb:NM_145651.1 gb:AY026938.1	NM_145651	secretoglobin, family 1C, member 1-like /// secretoglobin, family 1C, member 1	LOC653486 /// SCGB1C1	147199 /// 653486	NM_001097610 /// NM_145651 /// XM_005252804 /// XM_005277933 /// XM_006725250		0005576 // extracellular region // inferred from electronic annotation
1552450_a_at	NM_173650		Homo sapiens	2014-10-06	Consensus sequence	GenBank	gb:NM_173650.1 /DB_XREF=gi:27735106 /TID=Hs2.116303.1 /CNT=8 /FEA=FLmRNA /TIER=FL /STK=4 /LL=285126 /UG_GENE=FLJ40417 /UG=Hs.116303 /UG_TITLE=hypothetical protein FLJ40417 /DEF=Homo sapiens hypothetical protein FLJ40417 (FLJ40417), mRNA. /FL=gb:NM_173650.1	NM_173650	DnaJ (Hsp40) homolog, subfamily C, member 5 gamma	DNAJC5G	285126	NM_173650 /// XM_006711995 /// XM_006711996 /// XM_006711997 /// XM_006711998		0016020 // membrane // inferred from electronic annotation
1552452_at	NM_173479		Homo sapiens	2014-10-06	Consensus sequence	GenBank	gb:NM_173479.1 /DB_XREF=gi:27735054 /TID=Hs2.211046.1 /CNT=7 /FEA=FLmRNA /TIER=FL /STK=4 /LL=126248 /UG_GENE=LOC126248 /UG=Hs.211046 /UG_TITLE=hypothetical protein LOC126248 /DEF=Homo sapiens hypothetical protein LOC126248 (LOC126248), mRNA. /FL=gb:NM_173479.1 gb:BC031227.1	NM_173479	WD repeat domain 88	WDR88	126248	NM_173479 /// XM_006723012 /// XM_006723013			0005515 // protein binding // inferred from electronic annotation
1552453_a_at	NM_173479		Homo sapiens	2014-10-06	Consensus sequence	GenBank	gb:NM_173479.1 /DB_XREF=gi:27735054 /TID=Hs2.211046.1 /CNT=7 /FEA=FLmRNA /TIER=FL /STK=4 /LL=126248 /UG_GENE=LOC126248 /UG=Hs.211046 /UG_TITLE=hypothetical protein LOC126248 /DEF=Homo sapiens hypothetical protein LOC126248 (LOC126248), mRNA. /FL=gb:NM_173479.1 gb:BC031227.1	NM_173479	WD repeat domain 88	WDR88	126248	NM_173479 /// XM_006723012 /// XM_006723013			0005515 // protein binding // inferred from electronic annotation
1552455_at	NM_138818		Homo sapiens	2014-10-06	Consensus sequence	GenBank	gb:NM_138818.1 /DB_XREF=gi:20270384 /TID=Hs2.352153.1 /CNT=6 /FEA=FLmRNA /TIER=FL /STK=4 /LL=158471 /UG_GENE=LOC158471 /UG=Hs.352153 /UG_TITLE=hypothetical protein BC019095 /DEF=Homo sapiens hypothetical protein BC019095 (LOC158471), mRNA. /FL=gb:NM_138818.1 gb:BC019095.1	NM_138818	prune homolog 2 (Drosophila)	PRUNE2	158471	NM_015225 /// NM_138818 /// XM_005251745 /// XM_005251746 /// XM_005251748 /// XM_005251750 /// XM_005251751 /// XM_005251752 /// XM_005251753 /// XM_005251754 /// XM_006716982 /// XM_006716983 /// XM_006716984 /// XM_006716985 /// XM_006716986 /// XM_006716987 /// XR_242571 /// XR_428517 /// XR_428518	0006915 // apoptotic process // not recorded /// 0008152 // metabolic process // inferred from electronic annotation	0005737 // cytoplasm // inferred from electronic annotation	0016462 // pyrophosphatase activity // inferred from electronic annotation /// 0046872 // metal ion binding // inferred from electronic annotation
1552456_a_at	NM_144614		Homo sapiens	2014-10-06	Consensus sequence	GenBank	gb:NM_144614.2 /DB_XREF=gi:28144903 /GEN=MBD3L2 /TID=Hs2.197664.1 /CNT=5 /FEA=FLmRNA /TIER=FL /STK=4 /LL=125997 /UG=Hs.197664 /DEF=Homo sapiens methyl-CpG binding domain protein 3-like 2 (MBD3L2), mRNA. /PROD=methyl-CpG binding domain protein 3-like 2 /FL=gb:AF503919.2 gb:NM_144614.2	NM_144614	methyl-CpG binding domain protein 3-like 2	MBD3L2	125997	NM_144614	0006351 // transcription, DNA-templated // inferred from electronic annotation /// 0006355 // regulation of transcription, DNA-templated // inferred from electronic annotation
1552457_a_at	NM_052866		Homo sapiens	2014-10-06	Consensus sequence	GenBank	gb:NM_052866.2 /DB_XREF=gi:21327690 /GEN=ADAMTSL1 /TID=Hs2.275184.1 /CNT=4 /FEA=FLmRNA /TIER=FL /STK=4 /LL=92949 /UG=Hs.275184 /DEF=Homo sapiens ADAMTS-like 1 (ADAMTSL1), transcript variant 2, mRNA. /PROD=ADAM-TS related protein 1 isoform 2 /FL=gb:NM_052866.2 gb:AF176313.1	NM_052866	ADAMTS-like 1	ADAMTSL1	92949	NM_001040272 /// NM_052866 /// NM_139238 /// NM_139264	0006508 // proteolysis // inferred from electronic annotation /// 0008152 // metabolic process // inferred from electronic annotation	0005576 // extracellular region // inferred from electronic annotation /// 0005578 // proteinaceous extracellular matrix // inferred from electronic annotation /// 0031012 // extracellular matrix // inferred from electronic annotation	0004222 // metalloendopeptidase activity // inferred from electronic annotation /// 0008233 // peptidase activity // inferred from electronic annotation /// 0008237 // metallopeptidase activity // inferred from electronic annotation /// 0008270 // zinc ion binding // inferred from electronic annotation /// 0016787 // hydrolase activity // inferred from electronic annotation
1552458_at	NM_145208		Homo sapiens	2014-10-06	Consensus sequence	GenBank	gb:NM_145208.1 /DB_XREF=gi:21624655 /GEN=MBD3L /TID=Hs2.133912.1 /CNT=4 /FEA=FLmRNA /TIER=FL /STK=4 /LL=85509 /UG=Hs.133912 /DEF=Homo sapiens methyl-CpG binding domain protein 3-like (MBD3L), mRNA. /PROD=methyl-CpG binding domain protein 3-like /FL=gb:AY038022.1 gb:NM_145208.1	NM_145208	methyl-CpG binding domain protein 3-like 1	MBD3L1	85509	NM_145208	0006351 // transcription, DNA-templated // inferred from electronic annotation /// 0006355 // regulation of transcription, DNA-templated // inferred from electronic annotation	0005634 // nucleus // inferred from direct assay /// 0005730 // nucleolus // inferred from direct assay /// 0005737 // cytoplasm // inferred from direct assay /// 0005886 // plasma membrane // inferred from direct assay
1552459_a_at	NM_145208		Homo sapiens	2014-10-06	Consensus sequence	GenBank	gb:NM_145208.1 /DB_XREF=gi:21624655 /GEN=MBD3L /TID=Hs2.133912.1 /CNT=4 /FEA=FLmRNA /TIER=FL /STK=4 /LL=85509 /UG=Hs.133912 /DEF=Homo sapiens methyl-CpG binding domain protein 3-like (MBD3L), mRNA. /PROD=methyl-CpG binding domain protein 3-like /FL=gb:AY038022.1 gb:NM_145208.1	NM_145208	methyl-CpG binding domain protein 3-like 1	MBD3L1	85509	NM_145208	0006351 // transcription, DNA-templated // inferred from electronic annotation /// 0006355 // regulation of transcription, DNA-templated // inferred from electronic annotation	0005634 // nucleus // inferred from direct assay /// 0005730 // nucleolus // inferred from direct assay /// 0005737 // cytoplasm // inferred from direct assay /// 0005886 // plasma membrane // inferred from direct assay
1552461_at	NM_152630		Homo sapiens	2014-10-06	Consensus sequence	GenBank	gb:NM_152630.1 /DB_XREF=gi:22749286 /TID=Hs2.367959.1 /CNT=6 /FEA=FLmRNA /TIER=FL /STK=4 /LL=169966 /UG_GENE=MGC26999 /UG=Hs.367959 /UG_TITLE=hypothetical protein MGC26999 /DEF=Homo sapiens hypothetical protein MGC26999 (MGC26999), mRNA. /FL=gb:BC030784.1 gb:NM_152630.1 gb:BC028710.1 gb:BC034979.1	NM_152630	family with sequence similarity 46, member D	FAM46D	169966	NM_001170574 /// NM_152630
1552463_at	NM_080475		Homo sapiens	2014-10-06	Consensus sequence	GenBank	gb:NM_080475.1 /DB_XREF=gi:17978302 /TID=Hs2.350958.1 /CNT=4 /FEA=FLmRNA /TIER=FL /STK=4 /LL=89778 /UG_GENE=SERPINB11 /UG=Hs.350958 /UG_TITLE=serine (or cysteine) proteinase inhibitor, clade B (ovalbumin), member 11 /DEF=Homo sapiens serine (or cysteine) proteinase inhibitor, clade B (ovalbumin), member 11 (SERPINB11), mRNA. /FL=gb:NM_080475.1 gb:AF419955.1 gb:AF419953.1 gb:AF419954.1	NM_080475	serpin peptidase inhibitor, clade B (ovalbumin), member 11 (gene/pseudogene)	SERPINB11	89778	NM_001291278 /// NM_001291279 /// NM_080475 /// XM_006722569 /// XM_006722570	0010466 // negative regulation of peptidase activity // inferred from electronic annotation /// 0010951 // negative regulation of endopeptidase activity // not recorded /// 0030162 // regulation of proteolysis // not recorded	0005615 // extracellular space // inferred from electronic annotation /// 0005737 // cytoplasm // inferred from electronic annotation	0004867 // serine-type endopeptidase inhibitor activity // not recorded /// 0030414 // peptidase inhibitor activity // inferred from electronic annotation
1552466_x_at	NM_145033		Homo sapiens	2014-10-06	Consensus sequence	GenBank	gb:NM_145033.1 /DB_XREF=gi:21450764 /TID=Hs2.208166.1 /CNT=4 /FEA=FLmRNA /TIER=FL /STK=4 /LL=118421 /UG_GENE=C21orf100 /UG=Hs.208166 /UG_TITLE=chromosome 21 open reading frame 100 /DEF=Homo sapiens chromosome 21 open reading frame 100 (C21orf100), mRNA. /FL=gb:NM_145033.1 gb:AY063458.1	NM_145033	long intergenic non-protein coding RNA 161	LINC00161	118421	NR_026552 /// NR_026553
1552467_at	NM_148676		Homo sapiens	2014-10-06	Consensus sequence	GenBank	gb:NM_148676.1 /DB_XREF=gi:22380642 /TID=Hs2.147695.1 /CNT=4 /FEA=FLmRNA /TIER=FL /STK=4 /LL=259234 /UG_GENE=DSCR10 /UG=Hs.147695 /UG_TITLE=Down syndrome critical region gene 10 /DEF=Homo sapiens Down syndrome critical region gene 10 (DSCR10), mRNA. /FL=gb:AB066291.1 gb:NM_148676.1	NM_148676	Down syndrome critical region gene 10 (non-protein coding)	DSCR10	259234	NM_148676 /// NR_027695
1552468_a_at	NM_148676		Homo sapiens	2014-10-06	Consensus sequence	GenBank	gb:NM_148676.1 /DB_XREF=gi:22380642 /TID=Hs2.147695.1 /CNT=4 /FEA=FLmRNA /TIER=FL /STK=4 /LL=259234 /UG_GENE=DSCR10 /UG=Hs.147695 /UG_TITLE=Down syndrome critical region gene 10 /DEF=Homo sapiens Down syndrome critical region gene 10 (DSCR10), mRNA. /FL=gb:AB066291.1 gb:NM_148676.1	NM_148676	Down syndrome critical region gene 10 (non-protein coding)	DSCR10	259234	NM_148676 /// NR_027695
1552470_a_at	NM_148914		Homo sapiens	2014-10-06	Consensus sequence	GenBank	gb:NM_148914.1 /DB_XREF=gi:23200013 /GEN=WBSCR21 /TID=Hs2.182476.1 /CNT=4 /FEA=FLmRNA /TIER=FL /STK=4 /LL=83451 /UG=Hs.182476 /DEF=Homo sapiens Williams Beuren syndrome chromosome region 21 (WBSCR21), transcript variant 3, mRNA. /PROD=Williams Beuren syndrome chromosome region 21isoform 3 /FL=gb:NM_148914.1 gb:AY053500.1	NM_148914	abhydrolase domain containing 11	ABHD11	83451	NM_001145363 /// NM_001145364 /// NM_148912 /// NM_148913 /// NM_148914 /// NM_148916 /// NR_026910 /// NR_026912 /// XM_006716143 /// XM_006716144 /// XM_006716145 /// XR_428186	0006505 // GPI anchor metabolic process // inferred from electronic annotation /// 0006629 // lipid metabolic process // inferred from electronic annotation /// 0006886 // intracellular protein transport // inferred from electronic annotation /// 0008152 // metabolic process // inferred from electronic annotation /// 0009058 // biosynthetic process // inferred from electronic annotation	0005739 // mitochondrion // inferred from electronic annotation	0004806 // triglyceride lipase activity // inferred from electronic annotation /// 0016787 // hydrolase activity // inferred from electronic annotation /// 0016788 // hydrolase activity, acting on ester bonds // inferred from electronic annotation
1552472_a_at	NM_012287		Homo sapiens	2014-10-06	Consensus sequence	GenBank	gb:NM_012287.2 /DB_XREF=gi:24475610 /GEN=CENTB2 /TID=Hs2.24340.1 /CNT=31 /FEA=FLmRNA /TIER=FL /STK=3 /LL=23527 /UG=Hs.24340 /DEF=Homo sapiens centaurin, beta 2 (CENTB2), mRNA. /PROD=centaurin, beta 2 /FL=gb:NM_012287.2	NM_012287	ArfGAP with coiled-coil, ankyrin repeat and PH domains 2	ACAP2	23527	NM_012287 /// XM_006713557 /// XM_006713558	0032312 // regulation of ARF GTPase activity // inferred from electronic annotation /// 0036010 // protein localization to endosome // inferred from sequence or structural similarity /// 0043547 // positive regulation of GTPase activity // inferred from electronic annotation /// 1990090 // cellular response to nerve growth factor stimulus // inferred from sequence or structural similarity	0005768 // endosome // inferred from electronic annotation /// 0010008 // endosome membrane // inferred from sequence or structural similarity /// 0016020 // membrane // inferred from direct assay /// 0016020 // membrane // inferred from electronic annotation	0005096 // GTPase activator activity // inferred from electronic annotation /// 0005515 // protein binding // inferred from electronic annotation /// 0005543 // phospholipid binding // inferred from electronic annotation /// 0008060 // ARF GTPase activator activity // inferred from electronic annotation /// 0008270 // zinc ion binding // inferred from electronic annotation /// 0046872 // metal io…
1552473_at	NM_138924		Homo sapiens	2014-10-06	Consensus sequence	GenBank	gb:NM_138924.1 /DB_XREF=gi:20336211 /GEN=GAMT /TID=Hs2.81131.2 /CNT=34 /FEA=FLmRNA /TIER=FL /STK=3 /LL=2593 /UG=Hs.81131 /DEF=Homo sapiens guanidinoacetate N-methyltransferase (GAMT), transcript variant 2, mRNA. /PROD=guanidinoacetate N-methyltransferase, isoform b /FL=gb:NM_138924.1	NM_138924	guanidinoacetate N-methyltransferase	GAMT	2593	NM_000156 /// NM_138924	0006600 // creatine metabolic process // traceable author statement /// 0006601 // creatine biosynthetic process // inferred from direct assay /// 0006601 // creatine biosynthetic process // inferred from electronic annotation /// 0006936 // muscle contraction // traceable author statement /// 0007283 // spermatogenesis // inferred from electronic annotation /// 0009887 // organ morphogenesis // …	0005829 // cytosol // traceable author statement /// 0070062 // extracellular vesicular exosome // inferred from direct assay	0008168 // methyltransferase activity // traceable author statement /// 0016740 // transferase activity // inferred from electronic annotation /// 0030731 // guanidinoacetate N-methyltransferase activity // inferred from mutant phenotype
1552474_a_at	NM_138924		Homo sapiens	2014-10-06	Consensus sequence	GenBank	gb:NM_138924.1 /DB_XREF=gi:20336211 /GEN=GAMT /TID=Hs2.81131.2 /CNT=34 /FEA=FLmRNA /TIER=FL /STK=3 /LL=2593 /UG=Hs.81131 /DEF=Homo sapiens guanidinoacetate N-methyltransferase (GAMT), transcript variant 2, mRNA. /PROD=guanidinoacetate N-methyltransferase, isoform b /FL=gb:NM_138924.1	NM_138924	guanidinoacetate N-methyltransferase	GAMT	2593	NM_000156 /// NM_138924	0006600 // creatine metabolic process // traceable author statement /// 0006601 // creatine biosynthetic process // inferred from direct assay /// 0006601 // creatine biosynthetic process // inferred from electronic annotation /// 0006936 // muscle contraction // traceable author statement /// 0007283 // spermatogenesis // inferred from electronic annotation /// 0009887 // organ morphogenesis // …	0005829 // cytosol // traceable author statement /// 0070062 // extracellular vesicular exosome // inferred from direct assay	0008168 // methyltransferase activity // traceable author statement /// 0016740 // transferase activity // inferred from electronic annotation /// 0030731 // guanidinoacetate N-methyltransferase activity // inferred from mutant phenotype
1552476_s_at	NM_133373		Homo sapiens	2014-10-06	Consensus sequence	GenBank	gb:NM_133373.1 /DB_XREF=gi:19115963 /GEN=LOC113026 /TID=Hs2.380094.1 /CNT=59 /FEA=FLmRNA /TIER=FL /STK=3 /LL=113026 /UG=Hs.380094 /DEF=Homo sapiens similar to phospholipase C, delta (LOC113026), mRNA. /PROD=similar to phospholipase C, delta /FL=gb:NM_133373.1	NM_133373	phospholipase C, delta 3	PLCD3	113026	NM_133373	0001525 // angiogenesis // inferred from electronic annotation /// 0006629 // lipid metabolic process // inferred from electronic annotation /// 0007165 // signal transduction // inferred from electronic annotation /// 0008152 // metabolic process // inferred from electronic annotation /// 0016042 // lipid catabolic process // inferred from electronic annotation /// 0035556 // intracellular signa…	0005737 // cytoplasm // inferred from electronic annotation /// 0005829 // cytosol // inferred from electronic annotation /// 0005886 // plasma membrane // traceable author statement /// 0016020 // membrane // inferred from electronic annotation /// 0032154 // cleavage furrow // inferred from electronic annotation	0004435 // phosphatidylinositol phospholipase C activity // inferred from electronic annotation /// 0004871 // signal transducer activity // inferred from electronic annotation /// 0005509 // calcium ion binding // inferred from electronic annotation /// 0008081 // phosphoric diester hydrolase activity // inferred from electronic annotation /// 0016787 // hydrolase activity // inferred from elect…
1552477_a_at	BC014852		Homo sapiens	2014-10-06	Consensus sequence	GenBank	gb:BC014852.1 /DB_XREF=gi:15928784 /TID=Hs2.11801.1 /CNT=59 /FEA=FLmRNA /TIER=FL /STK=3 /LL=3664 /UG_GENE=IRF6 /UG=Hs.11801 /DEF=Homo sapiens, interferon regulatory factor 6, clone MGC:5122 IMAGE:3449699, mRNA, complete cds. /PROD=interferon regulatory factor 6 /FL=gb:BC014852.1 gb:AF027292.1 gb:NM_006147.2	BC014852	interferon regulatory factor 6	IRF6	3664	NM_001206696 /// NM_006147	0006351 // transcription, DNA-templated // inferred from electronic annotation /// 0006355 // regulation of transcription, DNA-templated // inferred from electronic annotation /// 0007050 // cell cycle arrest // inferred from direct assay /// 0008285 // negative regulation of cell proliferation // inferred from direct assay /// 0019221 // cytokine-mediated signaling pathway // traceable author st…	0005634 // nucleus // inferred from electronic annotation /// 0005737 // cytoplasm // inferred from direct assay /// 0005829 // cytosol // traceable author statement /// 0070062 // extracellular vesicular exosome // inferred from direct assay	0000975 // regulatory region DNA binding // inferred from electronic annotation /// 0003677 // DNA binding // inferred from sequence or structural similarity /// 0003700 // sequence-specific DNA binding transcription factor activity // inferred from sequence or structural similarity /// 0005515 // protein binding // inferred from physical interaction
1552478_a_at	NM_006147		Homo sapiens	2014-10-06	Consensus sequence	GenBank	gb:NM_006147.2 /DB_XREF=gi:24497623 /GEN=IRF6 /TID=Hs2.11801.1 /CNT=59 /FEA=FLmRNA /TIER=ConsEnd /STK=0 /LL=3664 /UG=Hs.11801 /DEF=Homo sapiens interferon regulatory factor 6 (IRF6), mRNA. /PROD=interferon regulatory factor 6 /FL=gb:BC014852.1 gb:AF027292.1 gb:NM_006147.2	NM_006147	interferon regulatory factor 6	IRF6	3664	NM_001206696 /// NM_006147	0006351 // transcription, DNA-templated // inferred from electronic annotation /// 0006355 // regulation of transcription, DNA-templated // inferred from electronic annotation /// 0007050 // cell cycle arrest // inferred from direct assay /// 0008285 // negative regulation of cell proliferation // inferred from direct assay /// 0019221 // cytokine-mediated signaling pathway // traceable author st…	0005634 // nucleus // inferred from electronic annotation /// 0005737 // cytoplasm // inferred from direct assay /// 0005829 // cytosol // traceable author statement /// 0070062 // extracellular vesicular exosome // inferred from direct assay	0000975 // regulatory region DNA binding // inferred from electronic annotation /// 0003677 // DNA binding // inferred from sequence or structural similarity /// 0003700 // sequence-specific DNA binding transcription factor activity // inferred from sequence or structural similarity /// 0005515 // protein binding // inferred from physical interaction
1552480_s_at	NM_080923		Homo sapiens	2014-10-06	Consensus sequence	GenBank	gb:NM_080923.1 /DB_XREF=gi:18641365 /GEN=PTPRC /TID=Hs2.170121.1 /CNT=22 /FEA=FLmRNA /TIER=FL /STK=3 /LL=5788 /UG=Hs.170121 /DEF=Homo sapiens protein tyrosine phosphatase, receptor type, C (PTPRC), transcript variant 4, mRNA. /PROD=protein tyrosine phosphatase, receptor type, C,isoform 4 /FL=gb:NM_080923.1	NM_080923	protein tyrosine phosphatase, receptor type, C	PTPRC	5788	NM_001267798 /// NM_002838 /// NM_080921 /// NM_080922 /// NR_052021 /// XM_006711472 /// XM_006711473 /// XM_006711474 /// XM_006711475	0000187 // activation of MAPK activity // inferred from electronic annotation /// 0001915 // negative regulation of T cell mediated cytotoxicity // inferred from sequence or structural similarity /// 0001916 // positive regulation of T cell mediated cytotoxicity // inferred from electronic annotation /// 0001960 // negative regulation of cytokine-mediated signaling pathway // inferred from sequen…	0005886 // plasma membrane // traceable author statement /// 0005887 // integral component of plasma membrane // inferred from sequence or structural similarity /// 0005925 // focal adhesion // inferred from sequence or structural similarity /// 0009897 // external side of plasma membrane // inferred from direct assay /// 0009986 // cell surface // inferred from electronic annotation /// 0016020 …	0004721 // phosphoprotein phosphatase activity // inferred from electronic annotation /// 0004725 // protein tyrosine phosphatase activity // inferred from direct assay /// 0005001 // transmembrane receptor protein tyrosine phosphatase activity // traceable author statement /// 0005515 // protein binding // inferred from physical interaction /// 0008201 // heparin binding // inferred from electro…
1552481_s_at	NM_006699		Homo sapiens	2014-10-06	Consensus sequence	GenBank	gb:NM_006699.1 /DB_XREF=gi:5729912 /GEN=MAN1A2 /TID=Hs2.367638.1 /CNT=37 /FEA=FLmRNA /TIER=FL /STK=3 /LL=10905 /UG=Hs.367638 /DEF=Homo sapiens mannosidase, alpha, class 1A, member 2 (MAN1A2), mRNA. /PROD=mannosidase, alpha, class 1A, member 2 /FL=gb:NM_006699.1 gb:AF027156.1	NM_006699	mannosidase, alpha, class 1A, member 2	MAN1A2	10905	NM_006699 /// XM_006710302	0006486 // protein glycosylation // inferred from electronic annotation /// 0006491 // N-glycan processing // traceable author statement /// 0007585 // respiratory gaseous exchange // inferred from electronic annotation /// 0008152 // metabolic process // inferred from electronic annotation /// 0009100 // glycoprotein metabolic process // inferred from electronic annotation /// 0018279 // protein…	0000139 // Golgi membrane // traceable author statement /// 0005730 // nucleolus // inferred from direct assay /// 0005794 // Golgi apparatus // inferred from direct assay /// 0016020 // membrane // traceable author statement /// 0016021 // integral component of membrane // inferred from electronic annotation /// 0070062 // extracellular vesicular exosome // inferred from direct assay	0004571 // mannosyl-oligosaccharide 1,2-alpha-mannosidase activity // inferred from electronic annotation /// 0005509 // calcium ion binding // inferred from electronic annotation /// 0016787 // hydrolase activity // inferred from electronic annotation /// 0016798 // hydrolase activity, acting on glycosyl bonds // inferred from electronic annotation
1552482_at	NM_025252		Homo sapiens	2014-10-06	Consensus sequence	GenBank	gb:NM_025252.1 /DB_XREF=gi:23943873 /GEN=ALS2CR9 /TID=Hs2.42656.1 /CNT=17 /FEA=FLmRNA /TIER=FL /STK=3 /LL=65059 /UG=Hs.42656 /DEF=Homo sapiens amyotrophic lateral sclerosis 2 (juvenile) chromosome region, candidate 9 (ALS2CR9), mRNA. /PROD=amyotrophic lateral sclerosis 2 chromosomeregion candidate 9 /FL=gb:AB053311.1 gb:NM_025252.1	NM_025252	Ras association (RalGDS/AF-6) and pleckstrin homology domains 1	RAPH1	65059	NM_025252 /// NM_203365 /// NM_213589 /// XM_005246777 /// XM_005246779 /// XM_005246780 /// XM_006712695	0006928 // cellular component movement // inferred from direct assay /// 0007010 // cytoskeleton organization // traceable author statement /// 0007160 // cell-matrix adhesion // inferred from electronic annotation /// 0007165 // signal transduction // inferred from electronic annotation /// 0007611 // learning or memory // inferred from electronic annotation /// 0008154 // actin polymerization o…	0005737 // cytoplasm // inferred from electronic annotation /// 0005829 // cytosol // inferred from direct assay /// 0005856 // cytoskeleton // inferred from electronic annotation /// 0005886 // plasma membrane // inferred from electronic annotation /// 0005913 // cell-cell adherens junction // inferred from electronic annotation /// 0016020 // membrane // inferred from electronic annotation /// …	0003677 // DNA binding // traceable author statement /// 0005515 // protein binding // inferred from physical interaction /// 0008093 // cytoskeletal adaptor activity // traceable author statement /// 0017124 // SH3 domain binding // inferred from physical interaction /// 0017124 // SH3 domain binding // traceable author statement /// 0019900 // kinase binding // non-traceable author statement //…
1552484_at	NM_144775		Homo sapiens	2014-10-06	Consensus sequence	GenBank	gb:NM_144775.1 /DB_XREF=gi:21426844 /GEN=SMCR8 /TID=Hs2.334576.1 /CNT=23 /FEA=FLmRNA /TIER=FL /STK=3 /LL=140775 /UG=Hs.334576 /DEF=Homo sapiens Smith-Magenis syndrome chromosome region, candidate 8 (SMCR8), mRNA. /PROD=Smith-Magenis syndrome chromosome region,candidate 8 /FL=gb:NM_144775.1 gb:AF467440.1	NM_144775	Smith-Magenis syndrome chromosome region, candidate 8	SMCR8	140775	NM_144775		0005634 // nucleus // inferred from direct assay /// 0005730 // nucleolus // inferred from direct assay
1552485_at	NM_171846		Homo sapiens	2014-10-06	Consensus sequence	GenBank	gb:NM_171846.1 /DB_XREF=gi:26051232 /GEN=LACTB /TID=Hs2.374554.2 /CNT=14 /FEA=FLmRNA /TIER=FL /STK=3 /LL=114294 /UG=Hs.374554 /DEF=Homo sapiens lactamase, beta (LACTB), transcript variant 2, nuclear gene encoding mitochondrial protein, mRNA. /PROD=lactamase, beta isoform b /FL=gb:NM_171846.1	NM_171846	lactamase, beta	LACTB	114294	NM_001288585 /// NM_032857 /// NM_171846 /// XM_005254143 /// XR_429442	0008152 // metabolic process // inferred from electronic annotation	0005737 // cytoplasm // inferred from direct assay /// 0005739 // mitochondrion // inferred from direct assay	0016787 // hydrolase activity // inferred from electronic annotation
1552486_s_at	NM_171846		Homo sapiens	2014-10-06	Consensus sequence	GenBank	gb:NM_171846.1 /DB_XREF=gi:26051232 /GEN=LACTB /TID=Hs2.374554.2 /CNT=14 /FEA=FLmRNA /TIER=FL /STK=3 /LL=114294 /UG=Hs.374554 /DEF=Homo sapiens lactamase, beta (LACTB), transcript variant 2, nuclear gene encoding mitochondrial protein, mRNA. /PROD=lactamase, beta isoform b /FL=gb:NM_171846.1	NM_171846	lactamase, beta	LACTB	114294	NM_001288585 /// NM_032857 /// NM_171846 /// XM_005254143 /// XR_429442	0008152 // metabolic process // inferred from electronic annotation	0005737 // cytoplasm // inferred from direct assay /// 0005739 // mitochondrion // inferred from direct assay	0016787 // hydrolase activity // inferred from electronic annotation
1552487_a_at	NM_001717		Homo sapiens	2014-10-06	Consensus sequence	GenBank	gb:NM_001717.2 /DB_XREF=gi:19743791 /GEN=BNC /TID=Hs2.64025.1 /CNT=22 /FEA=FLmRNA /TIER=FL /STK=3 /LL=646 /UG=Hs.64025 /DEF=Homo sapiens basonuclin (BNC), mRNA. /PROD=basonuclin /FL=gb:NM_001717.2	NM_001717	basonuclin 1	BNC1	646	NM_001717 /// XM_005272447 /// XM_006720641	0006351 // transcription, DNA-templated // inferred from electronic annotation /// 0006355 // regulation of transcription, DNA-templated // inferred from electronic annotation /// 0006356 // regulation of transcription from RNA polymerase I promoter // inferred from electronic annotation /// 0006357 // regulation of transcription from RNA polymerase II promoter // inferred from electronic annotat…	0005634 // nucleus // inferred from electronic annotation /// 0005737 // cytoplasm // inferred from electronic annotation	0003677 // DNA binding // inferred from electronic annotation /// 0003700 // sequence-specific DNA binding transcription factor activity // traceable author statement /// 0046872 // metal ion binding // inferred from electronic annotation
1552489_s_at	NM_033066		Homo sapiens	2014-10-06	Consensus sequence	GenBank	gb:NM_033066.1 /DB_XREF=gi:14780901 /GEN=MPP4 /TID=Hs2.63085.1 /CNT=16 /FEA=FLmRNA /TIER=FL /STK=3 /LL=58538 /UG=Hs.63085 /DEF=Homo sapiens membrane protein, palmitoylated 4 (MAGUK p55 subfamily member 4) (MPP4), mRNA. /PROD=membrane protein, palmitoylated 4 (MAGUK p55subfamily member 4) /FL=gb:AF316032.1 gb:NM_033066.1	NM_033066	membrane protein, palmitoylated 4 (MAGUK p55 subfamily member 4)	MPP4	58538	NM_033066 /// XM_005246732 /// XM_005246733 /// XM_005246734 /// XM_005246735 /// XM_005246736 /// XR_241314	0035418 // protein localization to synapse // inferred from electronic annotation	0005634 // nucleus // inferred from direct assay /// 0005730 // nucleolus // inferred from direct assay /// 0005737 // cytoplasm // inferred from direct assay /// 0042734 // presynaptic membrane // inferred from electronic annotation /// 0043231 // intracellular membrane-bounded organelle // inferred from direct assay	0005515 // protein binding // inferred from electronic annotation
1552490_at	NM_145315		Homo sapiens	2014-10-06	Consensus sequence	GenBank	gb:NM_145315.2 /DB_XREF=gi:21918871 /GEN=LACE1 /TID=Hs2.164285.1 /CNT=16 /FEA=FLmRNA /TIER=FL /STK=3 /LL=246269 /UG=Hs.164285 /DEF=Homo sapiens lactation elevated 1 (LACE1), mRNA. /PROD=lactation elevated 1 /FL=gb:AF520418.1 gb:NM_145315.2 gb:BC018445.1	NM_145315	lactation elevated 1	LACE1	246269	NM_145315 /// XM_005266885		0005739 // mitochondrion // inferred from electronic annotation	0000166 // nucleotide binding // inferred from electronic annotation /// 0005524 // ATP binding // inferred from electronic annotation
1552491_at	NM_033261		Homo sapiens	2014-10-06	Consensus sequence	GenBank	gb:NM_033261.2 /DB_XREF=gi:21361855 /GEN=IDI2 /TID=Hs2.9270.1 /CNT=11 /FEA=FLmRNA /TIER=FL /STK=3 /LL=91734 /UG=Hs.9270 /DEF=Homo sapiens diphosphate dimethylallyl diphosphate isomerase 2 (IDI2), mRNA. /PROD=diphosphate dimethylallyl diphosphate isomerase2 /FL=gb:NM_033261.2 gb:BC017778.1 gb:AF271725.1	NM_033261	isopentenyl-diphosphate delta isomerase 2	IDI2	91734	NM_033261	0000079 // regulation of cyclin-dependent protein serine/threonine kinase activity // inferred from direct assay /// 0001649 // osteoblast differentiation // inferred from direct assay /// 0006184 // GTP catabolic process // inferred from direct assay /// 0006629 // lipid metabolic process // inferred from electronic annotation /// 0006694 // steroid biosynthetic process // inferred from electron…	0005634 // nucleus // inferred from direct assay /// 0005634 // nucleus // inferred from electronic annotation /// 0005730 // nucleolus // inferred from direct assay /// 0005730 // nucleolus // inferred from electronic annotation /// 0005737 // cytoplasm // inferred from direct assay /// 0005777 // peroxisome // inferred from direct assay /// 0005794 // Golgi apparatus // inferred from direct ass…	0000166 // nucleotide binding // inferred from electronic annotation /// 0003924 // GTPase activity // inferred from direct assay /// 0004452 // isopentenyl-diphosphate delta-isomerase activity // inferred from direct assay /// 0005515 // protein binding // inferred from physical interaction /// 0005525 // GTP binding // inferred from direct assay /// 0005525 // GTP binding // inferred from elect…
1552493_s_at	NM_000497		Homo sapiens	2014-10-06	Consensus sequence	GenBank	gb:NM_000497.2 /DB_XREF=gi:13904852 /GEN=CYP11B1 /TID=Hs2.377912.1 /CNT=15 /FEA=FLmRNA /TIER=FL /STK=3 /LL=1584 /UG=Hs.377912 /DEF=Homo sapiens cytochrome P450, family 11, subfamily B, polypeptide 1 (CYP11B1), nuclear gene encoding mitochondrial protein, mRNA. /PROD=cytochrome P450, subfamily XIB (steroid11-beta-hydroxylase), polypeptide 1 precursor /FL=gb:AF478474.1 gb:NM_000497.2	NM_000497	cytochrome P450, family 11, subfamily B, polypeptide 1	CYP11B1	1584	NM_000497 /// NM_001026213 /// XM_005250807	0006629 // lipid metabolic process // inferred from electronic annotation /// 0006694 // steroid biosynthetic process // inferred from electronic annotation /// 0006700 // C21-steroid hormone biosynthetic process // inferred from direct assay /// 0006704 // glucocorticoid biosynthetic process // traceable author statement /// 0006705 // mineralocorticoid biosynthetic process // traceable author s…	0005739 // mitochondrion // inferred from direct assay /// 0005743 // mitochondrial inner membrane // inferred by curator /// 0005743 // mitochondrial inner membrane // traceable author statement /// 0016020 // membrane // inferred from electronic annotation /// 0031966 // mitochondrial membrane // inferred from electronic annotation	0004497 // monooxygenase activity // inferred from electronic annotation /// 0004507 // steroid 11-beta-monooxygenase activity // inferred from direct assay /// 0004507 // steroid 11-beta-monooxygenase activity // inferred from mutant phenotype /// 0005506 // iron ion binding // inferred from electronic annotation /// 0009055 // electron carrier activity // inferred from electronic annotation ///…
1552494_at	NM_138572		Homo sapiens	2014-10-06	Consensus sequence	GenBank	gb:NM_138572.1 /DB_XREF=gi:20070377 /GEN=LOC135763 /TID=Hs2.254211.1 /CNT=12 /FEA=FLmRNA /TIER=FL /STK=3 /LL=135763 /UG=Hs.254211 /DEF=Homo sapiens taube nuss (LOC135763), mRNA. /PROD=taube nuss /FL=gb:NM_138572.1	NM_138572	TAF8 RNA polymerase II, TATA box binding protein (TBP)-associated factor, 43kDa	TAF8	129685	NM_138572 /// XM_005248847 /// XM_005248849	0001833 // inner cell mass cell proliferation // inferred from electronic annotation /// 0006351 // transcription, DNA-templated // inferred from electronic annotation /// 0006355 // regulation of transcription, DNA-templated // inferred from electronic annotation /// 0007275 // multicellular organismal development // inferred from electronic annotation /// 0030154 // cell differentiation // infe…	0005634 // nucleus // inferred from direct assay /// 0005669 // transcription factor TFIID complex // inferred from direct assay /// 0005730 // nucleolus // inferred from direct assay /// 0005737 // cytoplasm // inferred from electronic annotation /// 0048471 // perinuclear region of cytoplasm // inferred from direct assay	0005515 // protein binding // inferred from physical interaction /// 0046982 // protein heterodimerization activity // inferred from electronic annotation
1552496_a_at	NM_015198		Homo sapiens	2014-10-06	Consensus sequence	GenBank	gb:NM_015198.1 /DB_XREF=gi:24308020 /GEN=COBL /TID=Hs2.33010.1 /CNT=21 /FEA=FLmRNA /TIER=FL /STK=3 /LL=23242 /UG=Hs.33010 /DEF=Homo sapiens KIAA0633 protein (COBL), mRNA. /PROD=KIAA0633 protein /FL=gb:NM_015198.1	NM_015198	cordon-bleu WH2 repeat protein	COBL	23242	NM_001287436 /// NM_001287438 /// NM_015198 /// XM_005271750 /// XM_005271751 /// XM_005271752 /// XM_005271753 /// XM_005271755 /// XM_005271756 /// XM_005271757 /// XM_006715675	0000578 // embryonic axis specification // inferred from sequence or structural similarity /// 0001757 // somite specification // inferred from sequence or structural similarity /// 0001843 // neural tube closure // inferred from sequence or structural similarity /// 0001889 // liver development // inferred from sequence or structural similarity /// 0030041 // actin filament polymerization // inf…	0001726 // ruffle // inferred from sequence or structural similarity /// 0005737 // cytoplasm // inferred from electronic annotation /// 0005856 // cytoskeleton // inferred from electronic annotation /// 0005884 // actin filament // inferred from sequence or structural similarity /// 0005886 // plasma membrane // inferred from electronic annotation /// 0005938 // cell cortex // inferred from sequ…	0003779 // actin binding // inferred from electronic annotation /// 0003785 // actin monomer binding // inferred from sequence or structural similarity /// 0005515 // protein binding // inferred from electronic annotation
1552497_a_at	NM_052931		Homo sapiens	2014-10-06	Consensus sequence	GenBank	gb:NM_052931.2 /DB_XREF=gi:19924170 /GEN=KALI /TID=Hs2.293286.1 /CNT=13 /FEA=FLmRNA /TIER=FL /STK=3 /LL=114836 /UG=Hs.293286 /DEF=Homo sapiens activating NK receptor (KALI), mRNA. /PROD=activating NK receptor precursor /FL=gb:NM_052931.2	NM_052931	SLAM family member 6	SLAMF6	114836	NM_001184714 /// NM_001184715 /// NM_001184716 /// NM_052931		0005886 // plasma membrane // inferred from electronic annotation /// 0016020 // membrane // inferred from electronic annotation /// 0016021 // integral component of membrane // inferred from electronic annotation /// 0070062 // extracellular vesicular exosome // inferred from direct assay	0004872 // receptor activity // inferred from electronic annotation /// 0005515 // protein binding // inferred from electronic annotation
1552498_at	NM_145238		Homo sapiens	2014-10-06	Consensus sequence	GenBank	gb:NM_145238.1 /DB_XREF=gi:21955123 /GEN=ZNF31 /TID=Hs2.195041.1 /CNT=12 /FEA=FLmRNA /TIER=FL /STK=3 /LL=7579 /UG=Hs.195041 /DEF=Homo sapiens zinc finger protein 31 (KOX 29) (ZNF31), mRNA. /PROD=zinc finger protein 31 /FL=gb:BC008827.1 gb:NM_145238.1	NM_145238	zinc finger and SCAN domain containing 20	ZSCAN20	7579	NM_145238 /// XM_005271171 /// XM_006710874 /// XM_006710875 /// XM_006710876	0006351 // transcription, DNA-templated // inferred from electronic annotation /// 0006355 // regulation of transcription, DNA-templated // inferred from electronic annotation	0005622 // intracellular // inferred from electronic annotation /// 0005634 // nucleus // inferred from electronic annotation /// 0005739 // mitochondrion // inferred from direct assay	0003676 // nucleic acid binding // inferred from electronic annotation /// 0003677 // DNA binding // inferred from electronic annotation /// 0003682 // chromatin binding // inferred from electronic annotation /// 0003700 // sequence-specific DNA binding transcription factor activity // inferred from electronic annotation /// 0046872 // metal ion binding // inferred from electronic annotation
1552499_a_at	NM_145238		Homo sapiens	2014-10-06	Consensus sequence	GenBank	gb:NM_145238.1 /DB_XREF=gi:21955123 /GEN=ZNF31 /TID=Hs2.195041.1 /CNT=12 /FEA=FLmRNA /TIER=FL /STK=3 /LL=7579 /UG=Hs.195041 /DEF=Homo sapiens zinc finger protein 31 (KOX 29) (ZNF31), mRNA. /PROD=zinc finger protein 31 /FL=gb:BC008827.1 gb:NM_145238.1	NM_145238	zinc finger and SCAN domain containing 20	ZSCAN20	7579	NM_145238 /// XM_005271171 /// XM_006710874 /// XM_006710875 /// XM_006710876	0006351 // transcription, DNA-templated // inferred from electronic annotation /// 0006355 // regulation of transcription, DNA-templated // inferred from electronic annotation	0005622 // intracellular // inferred from electronic annotation /// 0005634 // nucleus // inferred from electronic annotation /// 0005739 // mitochondrion // inferred from direct assay	0003676 // nucleic acid binding // inferred from electronic annotation /// 0003677 // DNA binding // inferred from electronic annotation /// 0003682 // chromatin binding // inferred from electronic annotation /// 0003700 // sequence-specific DNA binding transcription factor activity // inferred from electronic annotation /// 0046872 // metal ion binding // inferred from electronic annotation
1552501_a_at	NM_170699		Homo sapiens	2014-10-06	Consensus sequence	GenBank	gb:NM_170699.1 /DB_XREF=gi:24850108 /GEN=GPBAR1 /TID=Hs2.160954.1 /CNT=12 /FEA=FLmRNA /TIER=FL /STK=3 /LL=151306 /UG=Hs.160954 /DEF=Homo sapiens G protein-coupled bile acid receptor 1 (GPBAR1), mRNA. /PROD=G-protein coupled bile acid receptor BG37 /FL=gb:NM_170699.1 gb:AB089307.1 gb:BC033625.1	NM_170699	G protein-coupled bile acid receptor 1	GPBAR1	151306	NM_001077191 /// NM_001077194 /// NM_170699	0007165 // signal transduction // inferred from electronic annotation /// 0007186 // G-protein coupled receptor signaling pathway // inferred from electronic annotation /// 0038184 // cell surface bile acid receptor signaling pathway // inferred by curator /// 0050911 // detection of chemical stimulus involved in sensory perception of smell // inferred from electronic annotation	0005737 // cytoplasm // inferred from direct assay /// 0005886 // plasma membrane // inferred from direct assay /// 0005886 // plasma membrane // traceable author statement /// 0016020 // membrane // inferred from electronic annotation /// 0016021 // integral component of membrane // inferred from electronic annotation	0004871 // signal transducer activity // inferred from electronic annotation /// 0004930 // G-protein coupled receptor activity // inferred from electronic annotation /// 0004984 // olfactory receptor activity // inferred from electronic annotation /// 0038181 // bile acid receptor activity // inferred from direct assay /// 0038182 // G-protein coupled bile acid receptor activity // non-traceable…
1552502_s_at	NM_017821		Homo sapiens	2014-10-06	Consensus sequence	GenBank	gb:NM_017821.2 /DB_XREF=gi:24497630 /GEN=RHBDL2 /TID=Hs2.433304.1 /CNT=11 /FEA=FLmRNA /TIER=FL /STK=3 /LL=54933 /UG=Hs.433304 /DEF=Homo sapiens rhomboid, veinlet-like 2 (Drosophila) (RHBDL2), mRNA. /PROD=rhomboid-related protein 2 /FL=gb:NM_017821.2 gb:AY126343.1	NM_017821	rhomboid, veinlet-like 2 (Drosophila)	RHBDL2	54933	NM_017821	0006508 // proteolysis // inferred from electronic annotation	0005886 // plasma membrane // inferred from direct assay /// 0016020 // membrane // inferred from electronic annotation /// 0016021 // integral component of membrane // inferred from electronic annotation	0004252 // serine-type endopeptidase activity // inferred from direct assay /// 0008233 // peptidase activity // inferred from electronic annotation /// 0008236 // serine-type peptidase activity // inferred from electronic annotation /// 0016787 // hydrolase activity // inferred from electronic annotation
1552503_at	NM_032863		Homo sapiens	2014-10-06	Consensus sequence	GenBank	gb:NM_032863.1 /DB_XREF=gi:14249599 /TID=Hs2.334634.1 /CNT=9 /FEA=FLmRNA /TIER=FL /STK=3 /LL=84949 /UG_GENE=FLJ14927 /UG=Hs.334634 /UG_TITLE=hypothetical protein FLJ14927 /DEF=Homo sapiens hypothetical protein FLJ14927 (FLJ14927), mRNA. /FL=gb:NM_032863.1	NM_032863	Fraser extracellular matrix complex subunit 1	FRAS1	80144	NM_001166133 /// NM_020875 /// NM_025074 /// NM_032863 /// NM_206841 /// XM_006714314 /// XM_006714315 /// XM_006714316 /// XM_006714317	0002009 // morphogenesis of an epithelium // inferred from electronic annotation /// 0007154 // cell communication // inferred from electronic annotation /// 0015031 // protein transport // inferred from electronic annotation /// 0043588 // skin development // inferred from electronic annotation	0005604 // basement membrane // inferred from electronic annotation /// 0005886 // plasma membrane // inferred from electronic annotation /// 0016020 // membrane // inferred from electronic annotation /// 0016021 // integral component of membrane // inferred from electronic annotation /// 0031012 // extracellular matrix // inferred from sequence or structural similarity /// 0061618 // sublamina d…	0005515 // protein binding // inferred from electronic annotation /// 0046872 // metal ion binding // inferred from electronic annotation
1552504_a_at	NM_032430		Homo sapiens	2014-10-06	Consensus sequence	GenBank	gb:NM_032430.1 /DB_XREF=gi:24308325 /GEN=KIAA1811 /TID=Hs2.182081.1 /CNT=8 /FEA=FLmRNA /TIER=FL /STK=3 /LL=84446 /UG=Hs.182081 /DEF=Homo sapiens KIAA1811 protein (KIAA1811), mRNA. /PROD=KIAA1811 protein /FL=gb:AF479827.1 gb:NM_032430.1	NM_032430	BR serine/threonine kinase 1	BRSK1	84446	NM_032430 /// XM_005259327 /// XR_430213	0006468 // protein phosphorylation // inferred from direct assay /// 0006974 // cellular response to DNA damage stimulus // inferred from direct assay /// 0007049 // cell cycle // inferred from electronic annotation /// 0007269 // neurotransmitter secretion // inferred from sequence or structural similarity /// 0007399 // nervous system development // inferred from electronic annotation /// 00074…	0005634 // nucleus // inferred from direct assay /// 0005730 // nucleolus // inferred from direct assay /// 0005737 // cytoplasm // inferred from direct assay /// 0005813 // centrosome // inferred from sequence or structural similarity /// 0005815 // microtubule organizing center // inferred from electronic annotation /// 0005856 // cytoskeleton // inferred from electronic annotation /// 0005886 …	0000166 // nucleotide binding // inferred from electronic annotation /// 0000287 // magnesium ion binding // inferred from direct assay /// 0004672 // protein kinase activity // inferred from electronic annotation /// 0004674 // protein serine/threonine kinase activity // inferred from direct assay /// 0004713 // protein tyrosine kinase activity // inferred from electronic annotation /// 0005515 …
1552506_at	NM_173689		Homo sapiens	2014-10-06	Consensus sequence	GenBank	gb:NM_173689.1 /DB_XREF=gi:27735144 /TID=Hs2.373527.1 /CNT=8 /FEA=FLmRNA /TIER=FL /STK=3 /LL=286204 /UG_GENE=FLJ38464 /UG=Hs.373527 /UG_TITLE=hypothetical protein FLJ38464 /DEF=Homo sapiens hypothetical protein FLJ38464 (FLJ38464), mRNA. /FL=gb:NM_173689.1	NM_173689	crumbs family member 2	CRB2	286204	NM_173689 /// NR_104603 /// XM_005251934	0001707 // mesoderm formation // inferred from sequence or structural similarity /// 0001756 // somitogenesis // inferred from sequence or structural similarity /// 0010718 // positive regulation of epithelial to mesenchymal transition // inferred from sequence or structural similarity /// 0010951 // negative regulation of endopeptidase activity // inferred from mutant phenotype /// 0014028 // no…	0005576 // extracellular region // inferred from electronic annotation /// 0005886 // plasma membrane // inferred from electronic annotation /// 0016020 // membrane // inferred from electronic annotation /// 0016021 // integral component of membrane // inferred from electronic annotation /// 0043234 // protein complex // inferred from direct assay /// 0045121 // membrane raft // inferred by curat…	0005509 // calcium ion binding // inferred from electronic annotation /// 0005515 // protein binding // inferred from electronic annotation /// 0019828 // aspartic-type endopeptidase inhibitor activity // inferred from mutant phenotype /// 0019899 // enzyme binding // inferred from mutant phenotype
1552507_at	NM_080671		Homo sapiens	2014-10-06	Consensus sequence	GenBank	gb:NM_080671.1 /DB_XREF=gi:18087850 /GEN=KCNE4 /TID=Hs2.348522.1 /CNT=13 /FEA=FLmRNA /TIER=FL /STK=3 /LL=23704 /UG=Hs.348522 /DEF=Homo sapiens potassium voltage-gated channel, Isk-related family, member 4 (KCNE4), mRNA. /PROD=potassium voltage-gated channel, Isk-relatedfamily, member 4 /FL=gb:BC014429.1 gb:AY065987.1 gb:NM_080671.1	NM_080671	potassium voltage-gated channel, Isk-related family, member 4	KCNE4	23704	NM_080671	0006810 // transport // inferred from electronic annotation /// 0006811 // ion transport // inferred from electronic annotation /// 0006813 // potassium ion transport // inferred from electronic annotation /// 0034765 // regulation of ion transmembrane transport // inferred from electronic annotation /// 0071805 // potassium ion transmembrane transport // inferred from electronic annotation	0016020 // membrane // inferred from electronic annotation /// 0016021 // integral component of membrane // inferred from electronic annotation /// 0016324 // apical plasma membrane // inferred from electronic annotation	0005244 // voltage-gated ion channel activity // inferred from electronic annotation /// 0005249 // voltage-gated potassium channel activity // inferred from electronic annotation /// 0005267 // potassium channel activity // inferred from electronic annotation
1552508_at	NM_080671		Homo sapiens	2014-10-06	Consensus sequence	GenBank	gb:NM_080671.1 /DB_XREF=gi:18087850 /GEN=KCNE4 /TID=Hs2.348522.1 /CNT=13 /FEA=FLmRNA /TIER=ConsEnd /STK=0 /LL=23704 /UG=Hs.348522 /DEF=Homo sapiens potassium voltage-gated channel, Isk-related family, member 4 (KCNE4), mRNA. /PROD=potassium voltage-gated channel, Isk-relatedfamily, member 4 /FL=gb:BC014429.1 gb:AY065987.1 gb:NM_080671.1	NM_080671	potassium voltage-gated channel, Isk-related family, member 4	KCNE4	23704	NM_080671	0006810 // transport // inferred from electronic annotation /// 0006811 // ion transport // inferred from electronic annotation /// 0006813 // potassium ion transport // inferred from electronic annotation /// 0034765 // regulation of ion transmembrane transport // inferred from electronic annotation /// 0071805 // potassium ion transmembrane transport // inferred from electronic annotation	0016020 // membrane // inferred from electronic annotation /// 0016021 // integral component of membrane // inferred from electronic annotation /// 0016324 // apical plasma membrane // inferred from electronic annotation	0005244 // voltage-gated ion channel activity // inferred from electronic annotation /// 0005249 // voltage-gated potassium channel activity // inferred from electronic annotation /// 0005267 // potassium channel activity // inferred from electronic annotation
1552509_a_at	NM_145273		Homo sapiens	2014-10-06	Consensus sequence	GenBank	gb:NM_145273.1 /DB_XREF=gi:21687217 /TID=Hs2.147313.1 /CNT=12 /FEA=FLmRNA /TIER=FL /STK=3 /LL=146894 /UG_GENE=LOC146894 /UG=Hs.147313 /UG_TITLE=similar to CMRF35 antigen precursor (CMRF-35) /DEF=Homo sapiens similar to CMRF35 antigen precursor (CMRF-35) (LOC146894), mRNA. /FL=gb:BC025395.1 gb:NM_145273.1	NM_145273	CD300 molecule-like family member g	CD300LG	146894	NM_001168322 /// NM_001168323 /// NM_001168324 /// NM_145273 /// XM_005257075 /// XM_005257076 /// XM_006721721 /// XM_006721722 /// XR_243636 /// XR_243637 /// XR_243638	0002376 // immune system process // inferred from electronic annotation	0005768 // endosome // inferred from electronic annotation /// 0005886 // plasma membrane // inferred from electronic annotation /// 0016020 // membrane // inferred from electronic annotation /// 0016021 // integral component of membrane // inferred from electronic annotation /// 0016323 // basolateral plasma membrane // inferred from electronic annotation /// 0016324 // apical plasma membrane //…	0005515 // protein binding // inferred from electronic annotation
1552510_at	NM_080877		Homo sapiens	2014-10-06	Consensus sequence	GenBank	gb:NM_080877.1 /DB_XREF=gi:25014087 /GEN=NPTIIc /TID=Hs2.189144.1 /CNT=10 /FEA=FLmRNA /TIER=FL /STK=3 /LL=142680 /UG=Hs.189144 /DEF=Homo sapiens type IIc Na+Pi cotransporter (NPTIIc), mRNA. /PROD=type IIc Na+Pi cotransporter /FL=gb:NM_080877.1 gb:AB055000.1	NM_080877	solute carrier family 34 (type II sodium/phosphate contransporter), member 3	SLC34A3	142680	NM_001177316 /// NM_001177317 /// NM_080877	0006810 // transport // inferred from electronic annotation /// 0006811 // ion transport // traceable author statement /// 0006814 // sodium ion transport // inferred from direct assay /// 0006817 // phosphate ion transport // inferred from direct assay /// 0030643 // cellular phosphate ion homeostasis // inferred from direct assay /// 0035435 // phosphate ion transmembrane transport // inferred …	0005886 // plasma membrane // traceable author statement /// 0005903 // brush border // inferred from electronic annotation /// 0016020 // membrane // inferred from electronic annotation /// 0016021 // integral component of membrane // inferred from electronic annotation /// 0016324 // apical plasma membrane // inferred from sequence or structural similarity	0005436 // sodium:phosphate symporter activity // inferred from direct assay /// 0015293 // symporter activity // inferred from electronic annotation /// 0015321 // sodium-dependent phosphate transmembrane transporter activity // inferred from direct assay
1552511_a_at	NM_020361		Homo sapiens	2014-10-06	Consensus sequence	GenBank	gb:NM_020361.2 /DB_XREF=gi:24111254 /GEN=CPA6 /TID=Hs2.283310.1 /CNT=10 /FEA=FLmRNA /TIER=FL /STK=3 /LL=57094 /UG=Hs.283310 /DEF=Homo sapiens carboxypeptidase A6 (CPA6), mRNA. /PROD=carboxypeptidase B precursor /FL=gb:NM_020361.2 gb:BC033684.1	NM_020361	carboxypeptidase A6	CPA6	57094	NM_001127445 /// NM_020361	0006508 // proteolysis // inferred from electronic annotation	0005576 // extracellular region // inferred from electronic annotation /// 0005578 // proteinaceous extracellular matrix // inferred from electronic annotation	0004180 // carboxypeptidase activity // inferred from electronic annotation /// 0004181 // metallocarboxypeptidase activity // non-traceable author statement /// 0008233 // peptidase activity // inferred from electronic annotation /// 0008237 // metallopeptidase activity // inferred from electronic annotation /// 0008270 // zinc ion binding // inferred from electronic annotation /// 0016787 // hy…
1552514_at	NM_152613		Homo sapiens	2014-10-06	Consensus sequence	GenBank	gb:NM_152613.1 /DB_XREF=gi:22749254 /TID=Hs2.352159.1 /CNT=7 /FEA=FLmRNA /TIER=FL /STK=3 /LL=164684 /UG_GENE=MGC26816 /UG=Hs.352159 /UG_TITLE=hypothetical protein MGC26816 /DEF=Homo sapiens hypothetical protein MGC26816 (MGC26816), mRNA. /FL=gb:NM_152613.1 gb:BC022549.1 gb:BC022546.1	NM_152613	WBP2 N-terminal like	WBP2NL	164684	NM_152613 /// XR_244353 /// XR_244354 /// XR_430402	0007126 // meiotic nuclear division // inferred from electronic annotation /// 0007343 // egg activation // inferred from sequence or structural similarity /// 0035039 // male pronucleus assembly // inferred from sequence or structural similarity	0033011 // perinuclear theca // inferred from sequence or structural similarity	0050699 // WW domain binding // inferred from sequence or structural similarity
1552515_at	NM_152696		Homo sapiens	2014-10-06	Consensus sequence	GenBank	gb:NM_152696.1 /DB_XREF=gi:23397583 /TID=Hs2.12259.1 /CNT=13 /FEA=FLmRNA /TIER=FL /STK=3 /LL=204851 /UG_GENE=Nbak2 /UG=Hs.12259 /UG_TITLE=homeodomain interacting protein kinase 1-like protein /DEF=Homo sapiens homeodomain interacting protein kinase 1-like protein (Nbak2), mRNA. /FL=gb:BC033012.1 gb:NM_152696.1	NM_152696	homeodomain interacting protein kinase 1	HIPK1	204851	NM_152696 /// NM_181358 /// NM_198268 /// NM_198269 /// XM_005270609 /// XM_005270610 /// XM_005270611 /// XM_005270612 /// XM_005270613 /// XM_006710443	0001654 // eye development // inferred from sequence or structural similarity /// 0006351 // transcription, DNA-templated // inferred from electronic annotation /// 0006355 // regulation of transcription, DNA-templated // inferred from electronic annotation /// 0006468 // protein phosphorylation // inferred from electronic annotation /// 0007224 // smoothened signaling pathway // inferred from el…	0005634 // nucleus // inferred from direct assay /// 0005737 // cytoplasm // inferred from direct assay /// 0016605 // PML body // inferred from electronic annotation /// 0016607 // nuclear speck // inferred from electronic annotation	0000166 // nucleotide binding // inferred from electronic annotation /// 0003677 // DNA binding // inferred from electronic annotation /// 0004672 // protein kinase activity // inferred from electronic annotation /// 0004674 // protein serine/threonine kinase activity // inferred from electronic annotation /// 0004713 // protein tyrosine kinase activity // inferred from electronic annotation /// …
1552516_a_at	NM_152696		Homo sapiens	2014-10-06	Consensus sequence	GenBank	gb:NM_152696.1 /DB_XREF=gi:23397583 /TID=Hs2.12259.1 /CNT=13 /FEA=FLmRNA /TIER=FL /STK=3 /LL=204851 /UG_GENE=Nbak2 /UG=Hs.12259 /UG_TITLE=homeodomain interacting protein kinase 1-like protein /DEF=Homo sapiens homeodomain interacting protein kinase 1-like protein (Nbak2), mRNA. /FL=gb:BC033012.1 gb:NM_152696.1	NM_152696	homeodomain interacting protein kinase 1	HIPK1	204851	NM_152696 /// NM_181358 /// NM_198268 /// NM_198269 /// XM_005270609 /// XM_005270610 /// XM_005270611 /// XM_005270612 /// XM_005270613 /// XM_006710443	0001654 // eye development // inferred from sequence or structural similarity /// 0006351 // transcription, DNA-templated // inferred from electronic annotation /// 0006355 // regulation of transcription, DNA-templated // inferred from electronic annotation /// 0006468 // protein phosphorylation // inferred from electronic annotation /// 0007224 // smoothened signaling pathway // inferred from el…	0005634 // nucleus // inferred from direct assay /// 0005737 // cytoplasm // inferred from direct assay /// 0016605 // PML body // inferred from electronic annotation /// 0016607 // nuclear speck // inferred from electronic annotation	0000166 // nucleotide binding // inferred from electronic annotation /// 0003677 // DNA binding // inferred from electronic annotation /// 0004672 // protein kinase activity // inferred from electronic annotation /// 0004674 // protein serine/threonine kinase activity // inferred from electronic annotation /// 0004713 // protein tyrosine kinase activity // inferred from electronic annotation /// …
1552518_s_at	NM_022045		Homo sapiens	2014-10-06	Consensus sequence	GenBank	gb:NM_022045.2 /DB_XREF=gi:21630256 /GEN=MTBP /TID=Hs2.348378.1 /CNT=12 /FEA=FLmRNA /TIER=FL /STK=3 /LL=27085 /UG=Hs.348378 /DEF=Homo sapiens Mdm2, transformed 3T3 cell double minute 2, p53 binding protein (mouse) binding protein, 104kDa (MTBP), mRNA. /PROD=Mdm2, transformed 3T3 cell double minute 2, p53binding protein binding protein /FL=gb:BC013136.1 gb:NM_022045.2	NM_022045	MDM2 binding protein	MTBP	27085	NM_022045	0007049 // cell cycle // inferred from electronic annotation /// 0007050 // cell cycle arrest // inferred from electronic annotation /// 0007089 // traversing start control point of mitotic cell cycle // inferred from electronic annotation /// 0008285 // negative regulation of cell proliferation // inferred from electronic annotation /// 0034501 // protein localization to kinetochore // inferred …	0000776 // kinetochore // inferred from direct assay /// 0000785 // chromatin // inferred from direct assay	0005515 // protein binding // inferred from electronic annotation
1552519_at	NM_145259		Homo sapiens	2014-10-06	Consensus sequence	GenBank	gb:NM_145259.1 /DB_XREF=gi:21687097 /GEN=ALK7 /TID=Hs2.352338.1 /CNT=10 /FEA=FLmRNA /TIER=FL /STK=3 /LL=130399 /UG=Hs.352338 /DEF=Homo sapiens activin receptor-like kinase 7 (ALK7), mRNA. /PROD=activin receptor-like kinase 7 /FL=gb:AY127050.1 gb:NM_145259.1 gb:BC022530.1	NM_145259	activin A receptor, type IC	ACVR1C	130399	NM_001111031 /// NM_001111032 /// NM_001111033 /// NM_145259	0002021 // response to dietary excess // inferred from electronic annotation /// 0006468 // protein phosphorylation // inferred by curator /// 0006915 // apoptotic process // inferred from electronic annotation /// 0007178 // transmembrane receptor protein serine/threonine kinase signaling pathway // inferred from electronic annotation /// 0009749 // response to glucose // inferred from electroni…	0005886 // plasma membrane // traceable author statement /// 0016020 // membrane // inferred from electronic annotation /// 0016021 // integral component of membrane // inferred from electronic annotation /// 0048179 // activin receptor complex // inferred from direct assay	0000166 // nucleotide binding // inferred from electronic annotation /// 0004672 // protein kinase activity // inferred from electronic annotation /// 0004674 // protein serine/threonine kinase activity // inferred from electronic annotation /// 0004675 // transmembrane receptor protein serine/threonine kinase activity // inferred from electronic annotation /// 0004702 // receptor signaling prote…
1552520_at	BC030710		Homo sapiens	2014-10-06	Consensus sequence	GenBank	gb:BC030710.1 /DB_XREF=gi:21265147 /TID=Hs2.99439.1 /CNT=10 /FEA=FLmRNA /TIER=FL /STK=3 /LL=157753 /UG_GENE=FLJ30668 /UG=Hs.99439 /DEF=Homo sapiens, similar to hypothetical protein FLJ11190, clone MGC:33522 IMAGE:4819093, mRNA, complete cds. /PROD=similar to hypothetical protein FLJ11190 /FL=gb:NM_153015.1 gb:BC030710.1	BC030710	transmembrane protein 74	TMEM74	157753	NM_153015 /// XM_005250805	0006914 // autophagy // inferred from electronic annotation	0000421 // autophagic vacuole membrane // inferred from electronic annotation /// 0005764 // lysosome // inferred from electronic annotation /// 0005765 // lysosomal membrane // inferred from electronic annotation /// 0016020 // membrane // inferred from electronic annotation /// 0016021 // integral component of membrane // inferred from electronic annotation /// 0031410 // cytoplasmic vesicle //…
1552521_a_at	BC030710		Homo sapiens	2014-10-06	Consensus sequence	GenBank	gb:BC030710.1 /DB_XREF=gi:21265147 /TID=Hs2.99439.1 /CNT=10 /FEA=FLmRNA /TIER=FL /STK=3 /LL=157753 /UG_GENE=FLJ30668 /UG=Hs.99439 /DEF=Homo sapiens, similar to hypothetical protein FLJ11190, clone MGC:33522 IMAGE:4819093, mRNA, complete cds. /PROD=similar to hypothetical protein FLJ11190 /FL=gb:NM_153015.1 gb:BC030710.1	BC030710	transmembrane protein 74	TMEM74	157753	NM_153015 /// XM_005250805	0006914 // autophagy // inferred from electronic annotation	0000421 // autophagic vacuole membrane // inferred from electronic annotation /// 0005764 // lysosome // inferred from electronic annotation /// 0005765 // lysosomal membrane // inferred from electronic annotation /// 0016020 // membrane // inferred from electronic annotation /// 0016021 // integral component of membrane // inferred from electronic annotation /// 0031410 // cytoplasmic vesicle //…
1552522_at	NM_145720		Homo sapiens	2014-10-06	Consensus sequence	GenBank	gb:NM_145720.2 /DB_XREF=gi:28416947 /GEN=TIGD4 /TID=Hs2.188296.1 /CNT=9 /FEA=FLmRNA /TIER=FL /STK=3 /LL=201798 /UG=Hs.188296 /DEF=Homo sapiens tigger transposable element derived 4 (TIGD4), mRNA. /PROD=tigger transposable element derived 4 /FL=gb:NM_145720.2 gb:BC037869.1	NM_145720	tigger transposable element derived 4	TIGD4	201798	NM_145720 /// XM_005262807 /// XM_006714131	0006355 // regulation of transcription, DNA-templated // inferred from electronic annotation	0000775 // chromosome, centromeric region // inferred from electronic annotation /// 0005634 // nucleus // inferred from electronic annotation	0003676 // nucleic acid binding // inferred from electronic annotation /// 0003677 // DNA binding // inferred from electronic annotation /// 0003682 // chromatin binding // inferred from electronic annotation
1552523_a_at	NM_145720		Homo sapiens	2014-10-06	Consensus sequence	GenBank	gb:NM_145720.2 /DB_XREF=gi:28416947 /GEN=TIGD4 /TID=Hs2.188296.1 /CNT=9 /FEA=FLmRNA /TIER=FL /STK=3 /LL=201798 /UG=Hs.188296 /DEF=Homo sapiens tigger transposable element derived 4 (TIGD4), mRNA. /PROD=tigger transposable element derived 4 /FL=gb:NM_145720.2 gb:BC037869.1	NM_145720	tigger transposable element derived 4	TIGD4	201798	NM_145720 /// XM_005262807 /// XM_006714131	0006355 // regulation of transcription, DNA-templated // inferred from electronic annotation	0000775 // chromosome, centromeric region // inferred from electronic annotation /// 0005634 // nucleus // inferred from electronic annotation	0003676 // nucleic acid binding // inferred from electronic annotation /// 0003677 // DNA binding // inferred from electronic annotation /// 0003682 // chromatin binding // inferred from electronic annotation
1552524_at	NM_053017		Homo sapiens	2014-10-06	Consensus sequence	GenBank	gb:NM_053017.1 /DB_XREF=gi:16519542 /GEN=ART5 /TID=Hs2.125680.1 /CNT=9 /FEA=FLmRNA /TIER=FL /STK=3 /LL=116969 /UG=Hs.125680 /DEF=Homo sapiens ADP-ribosyltransferase 5 (ART5), mRNA. /PROD=ADP-ribosyltransferase 5 /FL=gb:NM_053017.1 gb:BC014577.1	NM_053017	ADP-ribosyltransferase 5	ART5	116969	NM_001079536 /// NM_053017 /// XM_005252779 /// XM_005252780 /// XM_005252781 /// XM_006718136 /// XM_006718137	0006471 // protein ADP-ribosylation // inferred from electronic annotation	0005576 // extracellular region // inferred from electronic annotation /// 0016020 // membrane // inferred from electronic annotation	0003950 // NAD+ ADP-ribosyltransferase activity // inferred from electronic annotation /// 0003953 // NAD+ nucleosidase activity // inferred from electronic annotation /// 0003956 // NAD(P)+-protein-arginine ADP-ribosyltransferase activity // inferred from electronic annotation /// 0016740 // transferase activity // inferred from electronic annotation /// 0016757 // transferase activity, transfer…
1552526_at	NM_153364		Homo sapiens	2014-10-06	Consensus sequence	GenBank	gb:NM_153364.1 /DB_XREF=gi:23503300 /TID=Hs2.97339.1 /CNT=8 /FEA=FLmRNA /TIER=FL /STK=3 /LL=196472 /UG_GENE=MGC39520 /UG=Hs.97339 /UG_TITLE=hypothetical protein MGC39520 /DEF=Homo sapiens hypothetical protein MGC39520 (MGC39520), mRNA. /FL=gb:BC031221.1 gb:NM_153364.1	NM_153364	family with sequence similarity 71, member C	FAM71C	196472	NM_153364
1552528_at	NM_058189		Homo sapiens	2014-10-06	Consensus sequence	GenBank	gb:NM_058189.1 /DB_XREF=gi:17158020 /GEN=C21orf69 /TID=Hs2.351814.1 /CNT=8 /FEA=FLmRNA /TIER=FL /STK=3 /LL=84537 /UG=Hs.351814 /DEF=Homo sapiens chromosome 21 open reading frame 69 (C21orf69), mRNA. /PROD=chromosome 21 open reading frame 69 /FL=gb:NM_058189.1 gb:AY035381.1	NM_058189	chromosome 21 open reading frame 67	C21orf67	84536	NM_058188 /// NM_058189 /// NM_182900 /// NR_027128 /// NR_027129		0005783 // endoplasmic reticulum // inferred from direct assay
1552531_a_at	NM_145007		Homo sapiens	2014-10-06	Consensus sequence	GenBank	gb:NM_145007.1 /DB_XREF=gi:21450724 /GEN=PYPAF6 /TID=Hs2.375039.1 /CNT=7 /FEA=FLmRNA /TIER=FL /STK=3 /LL=204801 /UG=Hs.375039 /DEF=Homo sapiens PYRIN-containing APAF1-like protein 6 (PYPAF6), mRNA. /PROD=PYRIN-containing APAF1-like protein 6 /FL=gb:NM_145007.1 gb:BC034730.1 gb:AY095145.1	NM_145007	NLR family, pyrin domain containing 11	NLRP11	204801	NM_145007 /// XM_005258632 /// XM_005258633 /// XR_243912 /// XR_243913	0055114 // oxidation-reduction process // inferred from electronic annotation		0000166 // nucleotide binding // inferred from electronic annotation /// 0005524 // ATP binding // inferred from electronic annotation /// 0016715 // oxidoreductase activity, acting on paired donors, with incorporation or reduction of molecular oxygen, reduced ascorbate as one donor, and incorporation of one atom of oxygen // inferred from electronic annotation /// 0044822 // poly(A) RNA binding …
1552532_a_at	NM_144583		Homo sapiens	2014-10-06	Consensus sequence	GenBank	gb:NM_144583.1 /DB_XREF=gi:21389364 /GEN=ATP6V1C2 /TID=Hs2.372429.1 /CNT=7 /FEA=FLmRNA /TIER=FL /STK=3 /LL=245973 /UG=Hs.372429 /DEF=Homo sapiens ATPase, H+ transporting, lysosomal 42kDa, V1 subunit C isoform 2 (ATP6V1C2), mRNA. /PROD=ATPase, H+ transporting, lysosomal 42kDa, V1subunit C isoform 2 /FL=gb:NM_144583.1 gb:BC012142.1	NM_144583	ATPase, H+ transporting, lysosomal 42kDa, V1 subunit C2	ATP6V1C2	245973	NM_001039362 /// NM_144583 /// XR_426949	0006810 // transport // inferred from electronic annotation /// 0006811 // ion transport // inferred from electronic annotation /// 0006879 // cellular iron ion homeostasis // traceable author statement /// 0008286 // insulin receptor signaling pathway // traceable author statement /// 0015991 // ATP hydrolysis coupled proton transport // inferred from electronic annotation /// 0015992 // proton …	0005765 // lysosomal membrane // inferred from direct assay /// 0005829 // cytosol // traceable author statement /// 0033180 // proton-transporting V-type ATPase, V1 domain // inferred from electronic annotation /// 0070062 // extracellular vesicular exosome // inferred from direct assay	0008553 // hydrogen-exporting ATPase activity, phosphorylative mechanism // inferred from electronic annotation /// 0015078 // hydrogen ion transmembrane transporter activity // inferred from electronic annotation /// 0046983 // protein dimerization activity // inferred from direct assay
1552535_at	NM_148960		Homo sapiens	2014-10-06	Consensus sequence	GenBank	gb:NM_148960.1 /DB_XREF=gi:22507371 /GEN=CLDN19 /TID=Hs2.298539.1 /CNT=7 /FEA=FLmRNA /TIER=FL /STK=3 /LL=149461 /UG=Hs.298539 /DEF=Homo sapiens claudin 19 (CLDN19), mRNA. /PROD=claudin 19 /FL=gb:NM_148960.1	NM_148960	claudin 19	CLDN19	149461	NM_001123395 /// NM_001185117 /// NM_148960	0007601 // visual perception // inferred from electronic annotation /// 0016338 // calcium-independent cell-cell adhesion // inferred from sequence or structural similarity /// 0019227 // neuronal action potential propagation // inferred from electronic annotation /// 0043297 // apical junction assembly // inferred from electronic annotation /// 0050896 // response to stimulus // inferred from el…	0005634 // nucleus // inferred from electronic annotation /// 0005737 // cytoplasm // inferred from electronic annotation /// 0005886 // plasma membrane // inferred from electronic annotation /// 0005923 // tight junction // inferred from direct assay /// 0005923 // tight junction // inferred from sequence or structural similarity /// 0016020 // membrane // inferred from electronic annotation ///…	0005198 // structural molecule activity // inferred from electronic annotation /// 0042802 // identical protein binding // inferred from sequence or structural similarity
1552536_at	NM_145206		Homo sapiens	2014-10-06	Consensus sequence	GenBank	gb:NM_145206.1 /DB_XREF=gi:21624647 /GEN=VTI1A /TID=Hs2.189575.1 /CNT=7 /FEA=FLmRNA /TIER=FL /STK=3 /LL=143187 /UG=Hs.189575 /DEF=Homo sapiens vesicle transport through interaction with t-SNAREs homolog 1A (yeast) (VTI1A), mRNA. /PROD=SNARE Vti1a-beta protein /FL=gb:BC017052.1 gb:NM_145206.1	NM_145206	vesicle transport through interaction with t-SNAREs 1A	VTI1A	143187	NM_145206 /// XM_005269543 /// XM_005269544 /// XM_005269545 /// XM_005269546 /// XM_005269547 /// XM_005269548 /// XM_006717636 /// XM_006717637	0006810 // transport // inferred from electronic annotation /// 0006886 // intracellular protein transport // inferred from electronic annotation /// 0015031 // protein transport // inferred from electronic annotation /// 0016192 // vesicle-mediated transport // inferred from electronic annotation /// 0042147 // retrograde transport, endosome to Golgi // inferred from direct assay /// 0042147 // …	0000139 // Golgi membrane // inferred from electronic annotation /// 0005794 // Golgi apparatus // inferred from direct assay /// 0016020 // membrane // inferred from electronic annotation /// 0016021 // integral component of membrane // inferred from electronic annotation /// 0016023 // cytoplasmic membrane-bounded vesicle // inferred from electronic annotation /// 0031201 // SNARE complex // tr…	0005484 // SNAP receptor activity // inferred from direct assay /// 0005515 // protein binding // inferred from electronic annotation
1552538_a_at	NM_145027		Homo sapiens	2014-10-06	Consensus sequence	GenBank	gb:NM_145027.1 /DB_XREF=gi:21450762 /TID=Hs2.289252.1 /CNT=7 /FEA=FLmRNA /TIER=FL /STK=3 /LL=221458 /UG_GENE=MGC33317 /UG=Hs.289252 /UG_TITLE=hypothetical protein MGC33317 /DEF=Homo sapiens hypothetical protein MGC33317 (MGC33317), mRNA. /FL=gb:BC022074.1 gb:NM_145027.1	NM_145027	kinesin family member 6	KIF6	221458	NM_001289020 /// NM_001289021 /// NM_001289024 /// NM_145027 /// XM_005248904	0007018 // microtubule-based movement // inferred from electronic annotation /// 0008152 // metabolic process // inferred from electronic annotation	0001673 // male germ cell nucleus // inferred from electronic annotation /// 0005737 // cytoplasm // inferred from electronic annotation /// 0005856 // cytoskeleton // inferred from electronic annotation /// 0005871 // kinesin complex // inferred from electronic annotation /// 0005874 // microtubule // inferred from electronic annotation	0000166 // nucleotide binding // inferred from electronic annotation /// 0003777 // microtubule motor activity // inferred from electronic annotation /// 0005515 // protein binding // inferred from physical interaction /// 0005524 // ATP binding // inferred from electronic annotation /// 0008017 // microtubule binding // inferred from electronic annotation
1552540_s_at	NM_138451		Homo sapiens	2014-10-06	Consensus sequence	GenBank	gb:NM_138451.1 /DB_XREF=gi:19923980 /TID=Hs2.254936.1 /CNT=7 /FEA=FLmRNA /TIER=FL /STK=3 /LL=115811 /UG_GENE=LOC115811 /UG=Hs.254936 /UG_TITLE=hypothetical protein BC013151 /DEF=Homo sapiens hypothetical protein BC013151 (LOC115811), mRNA. /FL=gb:BC013151.1 gb:NM_138451.1	NM_138451	IQ motif containing D	IQCD	115811	NM_138451 /// XM_005253832 /// XM_005253833 /// XM_005253834 /// XM_006719225			0005515 // protein binding // inferred from electronic annotation
1552541_at	NM_138810		Homo sapiens	2014-10-06	Consensus sequence	GenBank	gb:NM_138810.2 /DB_XREF=gi:23199968 /GEN=TAGAP /TID=Hs2.146065.2 /CNT=7 /FEA=FLmRNA /TIER=FL /STK=3 /LL=117289 /UG=Hs.146065 /DEF=Homo sapiens T-cell activation GTPase activating protein (TAGAP), transcript variant 3, mRNA. /PROD=T-cell activation Rho GTPase-activating proteinisoform c /FL=gb:NM_138810.2 gb:BC015859.1	NM_138810	T-cell activation RhoGTPase activating protein	TAGAP	117289	NM_001278733 /// NM_054114 /// NM_138810 /// NM_152133	0007165 // signal transduction // inferred from electronic annotation /// 0007264 // small GTPase mediated signal transduction // traceable author statement /// 0043087 // regulation of GTPase activity // inferred from electronic annotation /// 0043547 // positive regulation of GTPase activity // inferred from electronic annotation /// 0051056 // regulation of small GTPase mediated signal transdu…	0005622 // intracellular // inferred from electronic annotation /// 0005829 // cytosol // traceable author statement	0005085 // guanyl-nucleotide exchange factor activity // inferred from electronic annotation
1552542_s_at	NM_138810		Homo sapiens	2014-10-06	Consensus sequence	GenBank	gb:NM_138810.2 /DB_XREF=gi:23199968 /GEN=TAGAP /TID=Hs2.146065.2 /CNT=7 /FEA=FLmRNA /TIER=FL /STK=3 /LL=117289 /UG=Hs.146065 /DEF=Homo sapiens T-cell activation GTPase activating protein (TAGAP), transcript variant 3, mRNA. /PROD=T-cell activation Rho GTPase-activating proteinisoform c /FL=gb:NM_138810.2 gb:BC015859.1	NM_138810	T-cell activation RhoGTPase activating protein	TAGAP	117289	NM_001278733 /// NM_054114 /// NM_138810 /// NM_152133	0007165 // signal transduction // inferred from electronic annotation /// 0007264 // small GTPase mediated signal transduction // traceable author statement /// 0043087 // regulation of GTPase activity // inferred from electronic annotation /// 0043547 // positive regulation of GTPase activity // inferred from electronic annotation /// 0051056 // regulation of small GTPase mediated signal transdu…	0005622 // intracellular // inferred from electronic annotation /// 0005829 // cytosol // traceable author statement	0005085 // guanyl-nucleotide exchange factor activity // inferred from electronic annotation
1552543_a_at	NM_033104		Homo sapiens	2014-10-06	Consensus sequence	GenBank	gb:NM_033104.2 /DB_XREF=gi:21361862 /GEN=STN2 /TID=Hs2.336428.1 /CNT=6 /FEA=FLmRNA /TIER=FL /STK=3 /LL=85439 /UG=Hs.336428 /DEF=Homo sapiens stonin 2 (STN2), mRNA. /PROD=stonin 2 /FL=gb:AF380833.1 gb:AF449430.1 gb:NM_033104.2	NM_033104	stonin 2	STON2	85439	NM_001256430 /// NM_033104 /// XM_006720279 /// XM_006720280 /// XM_006720281	0006810 // transport // inferred from electronic annotation /// 0006886 // intracellular protein transport // inferred from electronic annotation /// 0006897 // endocytosis // inferred from electronic annotation /// 0015031 // protein transport // inferred from electronic annotation /// 0016192 // vesicle-mediated transport // inferred from electronic annotation /// 0030100 // regulation of endoc…	0005730 // nucleolus // inferred from direct assay /// 0005737 // cytoplasm // inferred from direct assay /// 0008021 // synaptic vesicle // inferred from electronic annotation /// 0016020 // membrane // inferred from electronic annotation /// 0030054 // cell junction // inferred from electronic annotation /// 0030131 // clathrin adaptor complex // inferred from electronic annotation /// 0030136 …	0005515 // protein binding // inferred from physical interaction
1552544_at	BC040857		Homo sapiens	2014-10-06	Consensus sequence	GenBank	gb:BC040857.1 /DB_XREF=gi:27155066 /TID=Hs2.99476.1 /CNT=6 /FEA=FLmRNA /TIER=FL /STK=3 /LL=145264 /UG_GENE=OL-64 /UG=Hs.99476 /DEF=Homo sapiens, Similar to OL-64 protein, clone MGC:50359 IMAGE:5527002, mRNA, complete cds. /PROD=Similar to OL-64 protein /FL=gb:AY177692.1 gb:NM_173850.1 gb:BC040857.1	BC040857	serpin peptidase inhibitor, clade A (alpha-1 antiproteinase, antitrypsin), member 12	SERPINA12	145264	NM_173850 /// XM_005267351	0010466 // negative regulation of peptidase activity // inferred from electronic annotation /// 0010951 // negative regulation of endopeptidase activity // not recorded /// 0030162 // regulation of proteolysis // not recorded	0005576 // extracellular region // inferred from electronic annotation /// 0005615 // extracellular space // inferred from electronic annotation	0004867 // serine-type endopeptidase inhibitor activity // not recorded /// 0030414 // peptidase inhibitor activity // inferred from electronic annotation
1552546_a_at	NM_144652		Homo sapiens	2014-10-06	Consensus sequence	GenBank	gb:NM_144652.1 /DB_XREF=gi:21389522 /TID=Hs2.125266.1 /CNT=6 /FEA=FLmRNA /TIER=FL /STK=3 /LL=137994 /UG_GENE=FLJ25409 /UG=Hs.125266 /UG_TITLE=hypothetical protein FLJ25409 /DEF=Homo sapiens hypothetical protein FLJ25409 (FLJ25409), mRNA. /FL=gb:NM_144652.1	NM_144652	leucine zipper-EF-hand containing transmembrane protein 2	LETM2	137994	NM_001199659 /// NM_001199660 /// NM_001286787 /// NM_001286819 /// NM_001286821 /// NM_144652 /// XM_005273407 /// XM_006716289 /// XM_006716290 /// XM_006716291		0005739 // mitochondrion // inferred from electronic annotation /// 0005743 // mitochondrial inner membrane // inferred from electronic annotation /// 0016020 // membrane // inferred from electronic annotation /// 0016021 // integral component of membrane // inferred from electronic annotation
1552548_at	NM_057176		Homo sapiens	2014-10-06	Consensus sequence	GenBank	gb:NM_057176.2 /DB_XREF=gi:20357592 /GEN=BSND /TID=Hs2.151291.1 /CNT=6 /FEA=FLmRNA /TIER=FL /STK=3 /LL=7809 /UG=Hs.151291 /DEF=Homo sapiens barttin (BSND), mRNA. /PROD=barttin /FL=gb:NM_057176.2 gb:AY034632.1	NM_057176	barttin CLCNK-type chloride channel accessory beta subunit	BSND	7809	NM_057176 /// XM_006710883	0006821 // chloride transport // inferred from electronic annotation /// 0034220 // ion transmembrane transport // traceable author statement /// 0055085 // transmembrane transport // traceable author statement /// 1902476 // chloride transmembrane transport // inferred from electronic annotation /// 1902476 // chloride transmembrane transport // inferred from sequence or structural similarity	0005737 // cytoplasm // inferred from electronic annotation /// 0005886 // plasma membrane // traceable author statement /// 0005887 // integral component of plasma membrane // inferred from sequence or structural similarity /// 0016020 // membrane // inferred from electronic annotation /// 0016021 // integral component of membrane // inferred from electronic annotation /// 0016323 // basolateral…	0005254 // chloride channel activity // inferred from sequence or structural similarity /// 0005515 // protein binding // inferred from electronic annotation /// 0017081 // chloride channel regulator activity // inferred from electronic annotation
1552549_a_at	NM_057176		Homo sapiens	2014-10-06	Consensus sequence	GenBank	gb:NM_057176.2 /DB_XREF=gi:20357592 /GEN=BSND /TID=Hs2.151291.1 /CNT=6 /FEA=FLmRNA /TIER=FL /STK=3 /LL=7809 /UG=Hs.151291 /DEF=Homo sapiens barttin (BSND), mRNA. /PROD=barttin /FL=gb:NM_057176.2 gb:AY034632.1	NM_057176	barttin CLCNK-type chloride channel accessory beta subunit	BSND	7809	NM_057176 /// XM_006710883	0006821 // chloride transport // inferred from electronic annotation /// 0034220 // ion transmembrane transport // traceable author statement /// 0055085 // transmembrane transport // traceable author statement /// 1902476 // chloride transmembrane transport // inferred from electronic annotation /// 1902476 // chloride transmembrane transport // inferred from sequence or structural similarity	0005737 // cytoplasm // inferred from electronic annotation /// 0005886 // plasma membrane // traceable author statement /// 0005887 // integral component of plasma membrane // inferred from sequence or structural similarity /// 0016020 // membrane // inferred from electronic annotation /// 0016021 // integral component of membrane // inferred from electronic annotation /// 0016323 // basolateral…	0005254 // chloride channel activity // inferred from sequence or structural similarity /// 0005515 // protein binding // inferred from electronic annotation /// 0017081 // chloride channel regulator activity // inferred from electronic annotation
1552552_s_at	NM_130441		Homo sapiens	2014-10-06	Consensus sequence	GenBank	gb:NM_130441.1 /DB_XREF=gi:18466805 /GEN=CLECSF11 /TID=Hs2.351812.1 /CNT=6 /FEA=FLmRNA /TIER=FL /STK=3 /LL=170482 /UG=Hs.351812 /DEF=Homo sapiens C-type (calcium dependent, carbohydrate-recognition domain) lectin, superfamily member 11 (CLECSF11), mRNA. /PROD=dendritic cell lectin b /FL=gb:NM_130441.1 gb:AF325459.1 gb:AF293615.1	NM_130441	C-type lectin domain family 4, member C	CLEC4C	170482	NM_130441 /// NM_203503 /// XR_242887	0002376 // immune system process // inferred from electronic annotation /// 0045087 // innate immune response // inferred from electronic annotation	0016020 // membrane // inferred from electronic annotation /// 0016021 // integral component of membrane // inferred from electronic annotation	0030246 // carbohydrate binding // inferred from electronic annotation
1552553_a_at	NM_021209		Homo sapiens	2014-10-06	Consensus sequence	GenBank	gb:NM_021209.2 /DB_XREF=gi:20127597 /GEN=CARD12 /TID=Hs2.23248.1 /CNT=8 /FEA=FLmRNA /TIER=FL /STK=3 /LL=58484 /UG=Hs.23248 /DEF=Homo sapiens caspase recruitment domain family, member 12 (CARD12), mRNA. /PROD=caspase recruitment domain protein 12 /FL=gb:AY027790.1 gb:NM_021209.2 gb:AY027789.1 gb:AY035391.1 gb:AY027787.1	NM_021209	NLR family, CARD domain containing 4	NLRC4	58484	NM_001199138 /// NM_001199139 /// NM_021209	0002218 // activation of innate immune response // inferred from sequence or structural similarity /// 0002376 // immune system process // inferred from electronic annotation /// 0006915 // apoptotic process // inferred from electronic annotation /// 0006919 // activation of cysteine-type endopeptidase activity involved in apoptotic process // inferred from direct assay /// 0006954 // inflammator…	0005622 // intracellular // non-traceable author statement /// 0005737 // cytoplasm // inferred from electronic annotation /// 0005829 // cytosol // inferred from sequence or structural similarity /// 0005829 // cytosol // traceable author statement /// 0072557 // IPAF inflammasome complex // inferred from sequence or structural similarity	0000166 // nucleotide binding // inferred from electronic annotation /// 0000287 // magnesium ion binding // traceable author statement /// 0005515 // protein binding // inferred from physical interaction /// 0005524 // ATP binding // inferred from direct assay /// 0042802 // identical protein binding // inferred from physical interaction /// 0042803 // protein homodimerization activity // inferr…
1552554_a_at	AY027790		Homo sapiens	2014-10-06	Consensus sequence	GenBank	gb:AY027790.1 /DB_XREF=gi:14324118 /GEN=CLAN1 /TID=Hs2.23248.1 /CNT=8 /FEA=FLmRNA /TIER=FL /STK=1 /LL=58484 /UG=Hs.23248 /DEF=Homo sapiens CLAND (CLAN1) mRNA, complete cds. /PROD=CLAND /FL=gb:AY027790.1 gb:NM_021209.2 gb:AY027789.1 gb:AY035391.1 gb:AY027787.1	AY027790	NLR family, CARD domain containing 4	NLRC4	58484	NM_001199138 /// NM_001199139 /// NM_021209	0002218 // activation of innate immune response // inferred from sequence or structural similarity /// 0002376 // immune system process // inferred from electronic annotation /// 0006915 // apoptotic process // inferred from electronic annotation /// 0006919 // activation of cysteine-type endopeptidase activity involved in apoptotic process // inferred from direct assay /// 0006954 // inflammator…	0005622 // intracellular // non-traceable author statement /// 0005737 // cytoplasm // inferred from electronic annotation /// 0005829 // cytosol // inferred from sequence or structural similarity /// 0005829 // cytosol // traceable author statement /// 0072557 // IPAF inflammasome complex // inferred from sequence or structural similarity	0000166 // nucleotide binding // inferred from electronic annotation /// 0000287 // magnesium ion binding // traceable author statement /// 0005515 // protein binding // inferred from physical interaction /// 0005524 // ATP binding // inferred from direct assay /// 0042802 // identical protein binding // inferred from physical interaction /// 0042803 // protein homodimerization activity // inferr…
1552555_at	NM_173502		Homo sapiens	2014-10-06	Consensus sequence	GenBank	gb:NM_173502.1 /DB_XREF=gi:27735116 /TID=Hs2.256632.1 /CNT=8 /FEA=FLmRNA /TIER=FL /STK=3 /LL=146547 /UG_GENE=FLJ90661 /UG=Hs.256632 /UG_TITLE=hypothetical protein FLJ90661 /DEF=Homo sapiens hypothetical protein FLJ90661 (FLJ90661), mRNA. /FL=gb:NM_173502.1	NM_173502	protease, serine, 36	PRSS36	146547	NM_001258290 /// NM_001258291 /// NM_173502	0006508 // proteolysis // inferred from electronic annotation	0005576 // extracellular region // inferred from electronic annotation /// 0005578 // proteinaceous extracellular matrix // inferred from electronic annotation /// 0005737 // cytoplasm // inferred from direct assay	0003824 // catalytic activity // inferred from electronic annotation /// 0004252 // serine-type endopeptidase activity // inferred from direct assay /// 0008233 // peptidase activity // inferred from electronic annotation /// 0008236 // serine-type peptidase activity // inferred from electronic annotation /// 0016787 // hydrolase activity // inferred from electronic annotation
1552557_a_at	NM_144969		Homo sapiens	2014-10-06	Consensus sequence	GenBank	gb:NM_144969.1 /DB_XREF=gi:21450652 /TID=Hs2.157825.1 /CNT=8 /FEA=FLmRNA /TIER=FL /STK=3 /LL=158866 /UG_GENE=ZDHHC15 /UG=Hs.157825 /UG_TITLE=zinc finger, DHHC domain containing 15 /DEF=Homo sapiens hypothetical protein FLJ31812 (ZDHHC15), mRNA. /FL=gb:NM_144969.1	NM_144969	zinc finger, DHHC-type containing 15	ZDHHC15	158866	NM_001146256 /// NM_001146257 /// NM_144969 /// XM_006724624	0007275 // multicellular organismal development // inferred from electronic annotation /// 0008152 // metabolic process // inferred from electronic annotation /// 0016188 // synaptic vesicle maturation // inferred from electronic annotation /// 0018345 // protein palmitoylation // inferred from direct assay /// 0045184 // establishment of protein localization // inferred from electronic annotation	0005794 // Golgi apparatus // inferred from direct assay /// 0016020 // membrane // inferred from electronic annotation /// 0016021 // integral component of membrane // inferred from electronic annotation /// 0070062 // extracellular vesicular exosome // inferred from direct assay	0004872 // receptor activity // inferred from electronic annotation /// 0008270 // zinc ion binding // inferred from electronic annotation /// 0016409 // palmitoyltransferase activity // inferred from direct assay /// 0016740 // transferase activity // inferred from electronic annotation /// 0016746 // transferase activity, transferring acyl groups // inferred from electronic annotation /// 00197…
1552558_a_at	NM_152256		Homo sapiens	2014-10-06	Consensus sequence	GenBank	gb:NM_152256.1 /DB_XREF=gi:23111012 /GEN=RAI1 /TID=Hs2.110953.2 /CNT=7 /FEA=FLmRNA /TIER=FL /STK=3 /LL=10743 /UG=Hs.110953 /DEF=Homo sapiens retinoic acid induced 1 (RAI1), transcript variant 2, mRNA. /PROD=retinoic acid induced 1 isoform 2 /FL=gb:BC021209.1 gb:NM_152256.1	NM_152256	retinoic acid induced 1	RAI1	10743	NM_030665	0001501 // skeletal system development // inferred from electronic annotation /// 0006357 // regulation of transcription from RNA polymerase II promoter // inferred from electronic annotation /// 0032922 // circadian regulation of gene expression // inferred from mutant phenotype /// 0040015 // negative regulation of multicellular organism growth // inferred from electronic annotation /// 0045893…	0005634 // nucleus // inferred from direct assay /// 0005730 // nucleolus // inferred from direct assay /// 0005737 // cytoplasm // inferred from electronic annotation	0005515 // protein binding // inferred from electronic annotation /// 0008270 // zinc ion binding // inferred from electronic annotation /// 0035326 // enhancer binding // inferred from direct assay /// 0046872 // metal ion binding // inferred from electronic annotation
1552559_a_at	NM_139158		Homo sapiens	2014-10-06	Consensus sequence	GenBank	gb:NM_139158.1 /DB_XREF=gi:21040234 /GEN=ALS2CR7 /TID=Hs2.348711.1 /CNT=7 /FEA=FLmRNA /TIER=FL /STK=3 /LL=65061 /UG=Hs.348711 /DEF=Homo sapiens amyotrophic lateral sclerosis 2 (juvenile) chromosome region, candidate 7 (ALS2CR7), mRNA. /PROD=amyotrophic lateral sclerosis 2 (juvenile)chromosome region, candidate 7 /FL=gb:AB053308.1 gb:NM_139158.1	NM_139158	cyclin-dependent kinase 15	CDK15	65061	NM_001261435 /// NM_001261436 /// NM_139158 /// XM_005246781 /// XM_005246782 /// XM_005246783 /// XM_006712696 /// XM_006712697	0006468 // protein phosphorylation // inferred from electronic annotation /// 0007049 // cell cycle // inferred from electronic annotation /// 0016310 // phosphorylation // inferred from electronic annotation /// 0051726 // regulation of cell cycle // inferred from electronic annotation		0000166 // nucleotide binding // inferred from electronic annotation /// 0004672 // protein kinase activity // inferred from electronic annotation /// 0004674 // protein serine/threonine kinase activity // inferred from electronic annotation /// 0004693 // cyclin-dependent protein serine/threonine kinase activity // inferred from electronic annotation /// 0004713 // protein tyrosine kinase activi…
1552562_at	NM_144694		Homo sapiens	2014-10-06	Consensus sequence	GenBank	gb:NM_144694.1 /DB_XREF=gi:21389598 /TID=Hs2.350875.1 /CNT=6 /FEA=FLmRNA /TIER=FL /STK=3 /LL=148268 /UG_GENE=FLJ30791 /UG=Hs.350875 /UG_TITLE=hypothetical protein FLJ30791 /DEF=Homo sapiens hypothetical protein FLJ30791 (FLJ30791), mRNA. /FL=gb:NM_144694.1	NM_144694	zinc finger protein 570	ZNF570	148268	NM_144694 /// XM_005258565 /// XM_005258567	0006351 // transcription, DNA-templated // inferred from electronic annotation /// 0006355 // regulation of transcription, DNA-templated // inferred from electronic annotation	0005622 // intracellular // inferred from electronic annotation /// 0005634 // nucleus // inferred from electronic annotation	0003676 // nucleic acid binding // inferred from electronic annotation /// 0003677 // DNA binding // inferred from electronic annotation /// 0046872 // metal ion binding // inferred from electronic annotation
1552563_a_at	NM_145656		Homo sapiens	2014-10-06	Consensus sequence	GenBank	gb:NM_145656.1 /DB_XREF=gi:21717829 /TID=Hs2.291342.1 /CNT=6 /FEA=FLmRNA /TIER=FL /STK=3 /LL=203081 /UG_GENE=C8orf6 /UG=Hs.291342 /UG_TITLE=chromosome 8 open reading frame 6 /DEF=Homo sapiens chromosome 8 open reading frame 6 (C8orf6), mRNA. /FL=gb:NM_145656.1	NM_145656		AF131215.4
1552564_at	NM_153205		Homo sapiens	2014-10-06	Consensus sequence	GenBank	gb:NM_153205.1 /DB_XREF=gi:24119284 /TID=Hs2.292857.1 /CNT=6 /FEA=FLmRNA /TIER=FL /STK=3 /LL=119369 /UG_GENE=MGC34007 /UG=Hs.292857 /UG_TITLE=hypothetical protein MGC34007 /DEF=Homo sapiens hypothetical protein MGC34007 (MGC34007), mRNA. /FL=gb:NM_153205.1 gb:BC029544.1	NM_153205	nudix (nucleoside diphosphate linked moiety X)-type motif 9 pseudogene 1	NUDT9P1	119369	NR_002779
1552566_at	NM_144587		Homo sapiens	2014-10-06	Consensus sequence	GenBank	gb:NM_144587.1 /DB_XREF=gi:21389372 /TID=Hs2.57772.1 /CNT=5 /FEA=FLmRNA /TIER=FL /STK=3 /LL=118663 /UG_GENE=FLJ25359 /UG=Hs.57772 /UG_TITLE=hypothetical protein FLJ25359 /DEF=Homo sapiens hypothetical protein FLJ25359 (FLJ25359), mRNA. /FL=gb:NM_144587.1	NM_144587	BTB (POZ) domain containing 16	BTBD16	118663	NM_144587 /// XM_005269494 /// XM_006717616
1552568_at	NM_031440		Homo sapiens	2014-10-06	Consensus sequence	GenBank	gb:NM_031440.1 /DB_XREF=gi:13899262 /GEN=TMEM7 /TID=Hs2.196584.1 /CNT=5 /FEA=FLmRNA /TIER=FL /STK=3 /LL=83597 /UG=Hs.196584 /DEF=Homo sapiens transmembrane protein 7 (TMEM7), mRNA. /PROD=transmembrane protein 7 /FL=gb:NM_031440.1	NM_031440	receptor (chemosensory) transporter protein 3	RTP3	83597	NM_031440	0001580 // detection of chemical stimulus involved in sensory perception of bitter taste // inferred from direct assay /// 0006612 // protein targeting to membrane // inferred from direct assay	0005737 // cytoplasm // inferred from direct assay /// 0016020 // membrane // inferred from electronic annotation /// 0016021 // integral component of membrane // inferred from electronic annotation	0005515 // protein binding // inferred from physical interaction
1552569_a_at	NM_031440		Homo sapiens	2014-10-06	Consensus sequence	GenBank	gb:NM_031440.1 /DB_XREF=gi:13899262 /GEN=TMEM7 /TID=Hs2.196584.1 /CNT=5 /FEA=FLmRNA /TIER=FL /STK=3 /LL=83597 /UG=Hs.196584 /DEF=Homo sapiens transmembrane protein 7 (TMEM7), mRNA. /PROD=transmembrane protein 7 /FL=gb:NM_031440.1	NM_031440	receptor (chemosensory) transporter protein 3	RTP3	83597	NM_031440	0001580 // detection of chemical stimulus involved in sensory perception of bitter taste // inferred from direct assay /// 0006612 // protein targeting to membrane // inferred from direct assay	0005737 // cytoplasm // inferred from direct assay /// 0016020 // membrane // inferred from electronic annotation /// 0016021 // integral component of membrane // inferred from electronic annotation	0005515 // protein binding // inferred from physical interaction
1552570_at	NM_144991		Homo sapiens	2014-10-06	Consensus sequence	GenBank	gb:NM_144991.2 /DB_XREF=gi:22001419 /GEN=C21orf29 /TID=Hs2.352217.1 /CNT=8 /FEA=FLmRNA /TIER=FL /STK=3 /LL=54084 /UG=Hs.352217 /DEF=Homo sapiens chromosome 21 open reading frame 29 (C21orf29), mRNA. /PROD=TSP-EAR /FL=gb:NM_144991.2	NM_144991	thrombospondin-type laminin G domain and EAR repeats	TSPEAR	54084	NM_001272037 /// NM_144991 /// XM_005261157	0007605 // sensory perception of sound // inferred from mutant phenotype	0005576 // extracellular region // inferred from electronic annotation /// 0009986 // cell surface // inferred from sequence or structural similarity /// 0032420 // stereocilium // inferred from sequence or structural similarity /// 0042995 // cell projection // inferred from electronic annotation /// 0060170 // ciliary membrane // inferred from electronic annotation
1552572_a_at	NM_138731		Homo sapiens	2014-10-06	Consensus sequence	GenBank	gb:NM_138731.1 /DB_XREF=gi:23503324 /GEN=MIPOL1 /TID=Hs2.373533.1 /CNT=6 /FEA=FLmRNA /TIER=FL /STK=3 /LL=145282 /UG=Hs.373533 /DEF=Homo sapiens mirror-image polydactyly gene 1 (MIPOL1), mRNA. /PROD=mirror-image polydactyly gene 1 /FL=gb:AY059470.1 gb:NM_138731.1	NM_138731	mirror-image polydactyly 1	MIPOL1	145282	NM_001195296 /// NM_001195297 /// NM_138731 /// XM_005267352 /// XM_005267353 /// XM_006720045		0005634 // nucleus // inferred from direct assay
1552573_s_at	NM_138731		Homo sapiens	2014-10-06	Consensus sequence	GenBank	gb:NM_138731.1 /DB_XREF=gi:23503324 /GEN=MIPOL1 /TID=Hs2.373533.1 /CNT=6 /FEA=FLmRNA /TIER=FL /STK=3 /LL=145282 /UG=Hs.373533 /DEF=Homo sapiens mirror-image polydactyly gene 1 (MIPOL1), mRNA. /PROD=mirror-image polydactyly gene 1 /FL=gb:AY059470.1 gb:NM_138731.1	NM_138731	mirror-image polydactyly 1	MIPOL1	145282	NM_001195296 /// NM_001195297 /// NM_138731 /// XM_005267352 /// XM_005267353 /// XM_006720045		0005634 // nucleus // inferred from direct assay
1552575_a_at	NM_153344		Homo sapiens	2014-10-06	Consensus sequence	GenBank	gb:NM_153344.1 /DB_XREF=gi:23503276 /TID=Hs2.98573.1 /CNT=5 /FEA=FLmRNA /TIER=FL /STK=3 /LL=135398 /UG_GENE=MGC46457 /UG=Hs.98573 /UG_TITLE=hypothetical protein MGC46457 /DEF=Homo sapiens hypothetical protein MGC46457 (MGC46457), mRNA. /FL=gb:NM_153344.1	NM_153344	chromosome 6 open reading frame 141	C6orf141	135398	NM_001145652 /// NM_153344 /// XM_005248850 /// XM_005248851 /// XM_005248852 /// XM_005248853 /// XM_005248854 /// XM_006714997
1552576_at	NM_145300		Homo sapiens	2014-10-06	Consensus sequence	GenBank	gb:NM_145300.1 /DB_XREF=gi:21686980 /TID=Hs2.348518.1 /CNT=5 /FEA=FLmRNA /TIER=FL /STK=3 /LL=200420 /UG_GENE=LOC200420 /UG=Hs.348518 /UG_TITLE=LOC200420 /DEF=Homo sapiens LOC200420 (LOC200420), mRNA. /FL=gb:BC014492.1 gb:NM_145300.1	NM_145300	Alstrom syndrome 1 pseudogene	ALMS1P	200420	NM_145300 /// NR_003683	0016197 // endosomal transport // inferred from electronic annotation /// 0051492 // regulation of stress fiber assembly // inferred from electronic annotation
1552578_a_at	NM_138995		Homo sapiens	2014-10-06	Consensus sequence	GenBank	gb:NM_138995.1 /DB_XREF=gi:20428778 /GEN=MYO3B /TID=Hs2.352249.1 /CNT=4 /FEA=FLmRNA /TIER=FL /STK=3 /LL=140469 /UG=Hs.352249 /DEF=Homo sapiens myosin IIIB (MYO3B), mRNA. /PROD=myosin IIIB /FL=gb:NM_138995.1 gb:AF369908.1	NM_138995	myosin IIIB	MYO3B	140469	NM_001083615 /// NM_001171642 /// NM_138995 /// NR_045682 /// NR_045683 /// NR_045684 /// XM_006712299	0006468 // protein phosphorylation // inferred from electronic annotation /// 0007601 // visual perception // inferred from electronic annotation /// 0016310 // phosphorylation // inferred from electronic annotation /// 0018105 // peptidyl-serine phosphorylation // inferred from electronic annotation /// 0018107 // peptidyl-threonine phosphorylation // inferred from electronic annotation /// 0046…	0001750 // photoreceptor outer segment // inferred from electronic annotation /// 0001917 // photoreceptor inner segment // inferred from electronic annotation /// 0005737 // cytoplasm // inferred from electronic annotation /// 0005856 // cytoskeleton // inferred from electronic annotation /// 0016459 // myosin complex // inferred from electronic annotation /// 0032426 // stereocilium bundle tip …	0000146 // microfilament motor activity // inferred from electronic annotation /// 0000166 // nucleotide binding // inferred from electronic annotation /// 0003774 // motor activity // inferred from electronic annotation /// 0003779 // actin binding // inferred from electronic annotation /// 0004672 // protein kinase activity // inferred from electronic annotation /// 0004674 // protein serine/th…
1552579_a_at	NM_003813		Homo sapiens	2014-10-06	Consensus sequence	GenBank	gb:NM_003813.2 /DB_XREF=gi:15812182 /GEN=ADAM21 /TID=Hs2.178748.1 /CNT=4 /FEA=FLmRNA /TIER=FL /STK=3 /LL=8747 /UG=Hs.178748 /DEF=Homo sapiens a disintegrin and metalloproteinase domain 21 (ADAM21), mRNA. /PROD=a disintegrin and metalloproteinase domain 21preproprotein /FL=gb:NM_003813.2	NM_003813	ADAM metallopeptidase domain 21	ADAM21	8747	NM_003813	0006508 // proteolysis // inferred from electronic annotation /// 0007338 // single fertilization // traceable author statement /// 0007339 // binding of sperm to zona pellucida // traceable author statement /// 0032504 // multicellular organism reproduction // traceable author statement	0005886 // plasma membrane // traceable author statement /// 0016020 // membrane // inferred from electronic annotation /// 0016021 // integral component of membrane // inferred from electronic annotation	0004222 // metalloendopeptidase activity // inferred from electronic annotation /// 0008233 // peptidase activity // inferred from electronic annotation /// 0008237 // metallopeptidase activity // traceable author statement /// 0008270 // zinc ion binding // inferred from electronic annotation /// 0016787 // hydrolase activity // inferred from electronic annotation /// 0046872 // metal ion bindin…
1552580_at	NM_173553		Homo sapiens	2014-10-06	Consensus sequence	GenBank	gb:NM_173553.1 /DB_XREF=gi:27734882 /TID=Hs2.276429.1 /CNT=4 /FEA=FLmRNA /TIER=FL /STK=3 /LL=205860 /UG_GENE=FLJ25801 /UG=Hs.276429 /UG_TITLE=hypothetical protein FLJ25801 /DEF=Homo sapiens hypothetical protein FLJ25801 (FLJ25801), mRNA. /FL=gb:NM_173553.1	NM_173553	tripartite motif family-like 2	TRIML2	205860	NM_173553 /// XM_006714136	0010033 // response to organic substance // inferred from electronic annotation /// 0016567 // protein ubiquitination // inferred from electronic annotation /// 0032526 // response to retinoic acid // inferred from electronic annotation /// 0042221 // response to chemical // inferred from electronic annotation	0005622 // intracellular // inferred from electronic annotation	0005515 // protein binding // inferred from electronic annotation /// 0008270 // zinc ion binding // inferred from electronic annotation /// 0016874 // ligase activity // inferred from electronic annotation
1552582_at	NM_172025		Homo sapiens	2014-10-06	Consensus sequence	GenBank	gb:NM_172025.1 /DB_XREF=gi:25952073 /GEN=ABCC13 /TID=Hs2.366575.1 /CNT=4 /FEA=FLmRNA /TIER=FL /STK=3 /LL=150000 /UG=Hs.366575 /DEF=Homo sapiens ATP-binding cassette, sub-family C (CFTRMRP), member 13 (ABCC13), transcript variant 4, mRNA. /PROD=ATP-binding cassette protein C13 isoform d /FL=gb:AF518321.1 gb:NM_172025.1	NM_172025	ATP-binding cassette, sub-family C (CFTR/MRP), member 13, pseudogene	ABCC13	150000	NM_138726 /// NM_172024 /// NM_172025 /// NM_172026 /// NR_003087 /// NR_003088	0006810 // transport // inferred from electronic annotation /// 0055085 // transmembrane transport // inferred from electronic annotation	0016020 // membrane // inferred from electronic annotation /// 0016021 // integral component of membrane // inferred from electronic annotation	0005524 // ATP binding // inferred from electronic annotation /// 0042626 // ATPase activity, coupled to transmembrane movement of substances // inferred from electronic annotation
1552583_s_at	NM_172025		Homo sapiens	2014-10-06	Consensus sequence	GenBank	gb:NM_172025.1 /DB_XREF=gi:25952073 /GEN=ABCC13 /TID=Hs2.366575.1 /CNT=4 /FEA=FLmRNA /TIER=FL /STK=3 /LL=150000 /UG=Hs.366575 /DEF=Homo sapiens ATP-binding cassette, sub-family C (CFTRMRP), member 13 (ABCC13), transcript variant 4, mRNA. /PROD=ATP-binding cassette protein C13 isoform d /FL=gb:AF518321.1 gb:NM_172025.1	NM_172025	ATP-binding cassette, sub-family C (CFTR/MRP), member 13, pseudogene	ABCC13	150000	NM_138726 /// NM_172024 /// NM_172025 /// NM_172026 /// NR_003087 /// NR_003088	0006810 // transport // inferred from electronic annotation /// 0055085 // transmembrane transport // inferred from electronic annotation	0016020 // membrane // inferred from electronic annotation /// 0016021 // integral component of membrane // inferred from electronic annotation	0005524 // ATP binding // inferred from electronic annotation /// 0042626 // ATPase activity, coupled to transmembrane movement of substances // inferred from electronic annotation
1552584_at	NM_153701		Homo sapiens	2014-10-06	Consensus sequence	GenBank	gb:NM_153701.1 /DB_XREF=gi:24497439 /GEN=IL12RB1 /TID=Hs2.121544.1 /CNT=5 /FEA=FLmRNA /TIER=FL /STK=3 /LL=3594 /UG=Hs.121544 /DEF=Homo sapiens interleukin 12 receptor, beta 1 (IL12RB1), transcript variant 2, mRNA. /PROD=interleukin 12 receptor, beta 1 isoform 2precursor /FL=gb:BC029121.1 gb:NM_153701.1	NM_153701	interleukin 12 receptor, beta 1	IL12RB1	3594	NM_001290023 /// NM_001290024 /// NM_005535 /// NM_153701 /// XM_005259893 /// XM_006722741	0001916 // positive regulation of T cell mediated cytotoxicity // inferred from sequence or structural similarity /// 0002230 // positive regulation of defense response to virus by host // inferred from direct assay /// 0002230 // positive regulation of defense response to virus by host // inferred from sequence or structural similarity /// 0002827 // positive regulation of T-helper 1 type immune…	0009897 // external side of plasma membrane // inferred from electronic annotation /// 0016020 // membrane // inferred from electronic annotation /// 0016021 // integral component of membrane // inferred from electronic annotation /// 0042022 // interleukin-12 receptor complex // inferred from direct assay /// 0072536 // interleukin-23 receptor complex // inferred from direct assay	0004896 // cytokine receptor activity // traceable author statement /// 0005143 // interleukin-12 receptor binding // inferred from physical interaction /// 0005515 // protein binding // inferred from electronic annotation /// 0016517 // interleukin-12 receptor activity // inferred from direct assay /// 0019955 // cytokine binding // inferred from electronic annotation /// 0042019 // interleukin-…
1552585_s_at	NM_172196		Homo sapiens	2014-10-06	Consensus sequence	GenBank	gb:NM_172196.1 /DB_XREF=gi:26787965 /GEN=ALF /TID=Hs2.44385.2 /CNT=3 /FEA=FLmRNA /TIER=FL /STK=3 /LL=11036 /UG=Hs.44385 /DEF=Homo sapiens TFIIA-alphabeta-like factor (ALF), transcript variant 2, mRNA. /PROD=TFIIA-alphabeta-like factor isoform 2 /FL=gb:NM_172196.1	NM_172196	general transcription factor IIA, 1-like	GTF2A1L	11036	NM_001193487 /// NM_006872 /// NM_172196	0006351 // transcription, DNA-templated // inferred from electronic annotation /// 0006355 // regulation of transcription, DNA-templated // inferred from electronic annotation /// 0006366 // transcription from RNA polymerase II promoter // traceable author statement /// 0006367 // transcription initiation from RNA polymerase II promoter // inferred from electronic annotation /// 0006810 // transp…	0005634 // nucleus // inferred from electronic annotation /// 0005672 // transcription factor TFIIA complex // inferred from electronic annotation /// 0005737 // cytoplasm // inferred from electronic annotation /// 0016020 // membrane // inferred from electronic annotation /// 0030131 // clathrin adaptor complex // inferred from electronic annotation	0003677 // DNA binding // inferred from electronic annotation /// 0003713 // transcription coactivator activity // traceable author statement
1552586_at	NM_145068		Homo sapiens	2014-10-06	Consensus sequence	GenBank	gb:NM_145068.2 /DB_XREF=gi:22027467 /GEN=TRPV3 /TID=Hs2.375034.1 /CNT=5 /FEA=FLmRNA /TIER=FL /STK=3 /LL=162514 /UG=Hs.375034 /DEF=Homo sapiens transient receptor potential cation channel, subfamily V, member 3 (TRPV3), mRNA. /PROD=transient receptor potential cation channel,subfamily V, member 3 /FL=gb:NM_145068.2 gb:AF514998.1 gb:AY118268.1	NM_145068	transient receptor potential cation channel, subfamily V, member 3	TRPV3	162514	NM_001258205 /// NM_145068	0006810 // transport // inferred from electronic annotation /// 0006811 // ion transport // inferred from electronic annotation /// 0006816 // calcium ion transport // inferred from electronic annotation /// 0009266 // response to temperature stimulus // inferred from electronic annotation /// 0009408 // response to heat // inferred from electronic annotation /// 0034220 // ion transmembrane tran…	0005886 // plasma membrane // traceable author statement /// 0016020 // membrane // inferred from electronic annotation /// 0016021 // integral component of membrane // inferred from electronic annotation /// 0043235 // receptor complex // inferred from direct assay	0005216 // ion channel activity // inferred from electronic annotation /// 0005261 // cation channel activity // inferred from electronic annotation /// 0005262 // calcium channel activity // inferred from electronic annotation /// 0005515 // protein binding // inferred from electronic annotation /// 0042802 // identical protein binding // inferred from physical interaction
1552587_at	NM_173538		Homo sapiens	2014-10-06	Consensus sequence	GenBank	gb:NM_173538.1 /DB_XREF=gi:27734928 /TID=Hs2.246284.1 /CNT=5 /FEA=FLmRNA /TIER=FL /STK=3 /LL=168975 /UG_GENE=FLJ35802 /UG=Hs.246284 /UG_TITLE=hypothetical protein FLJ35802 /DEF=Homo sapiens hypothetical protein FLJ35802 (FLJ35802), mRNA. /FL=gb:NM_173538.1	NM_173538	cyclic nucleotide binding domain containing 1	CNBD1	168975	NM_173538 /// XM_006716512
1552588_a_at	NM_173538		Homo sapiens	2014-10-06	Consensus sequence	GenBank	gb:NM_173538.1 /DB_XREF=gi:27734928 /TID=Hs2.246284.1 /CNT=5 /FEA=FLmRNA /TIER=FL /STK=3 /LL=168975 /UG_GENE=FLJ35802 /UG=Hs.246284 /UG_TITLE=hypothetical protein FLJ35802 /DEF=Homo sapiens hypothetical protein FLJ35802 (FLJ35802), mRNA. /FL=gb:NM_173538.1	NM_173538	cyclic nucleotide binding domain containing 1	CNBD1	168975	NM_173538 /// XM_006716512
1552590_a_at	NM_145189		Homo sapiens	2014-10-06	Consensus sequence	GenBank	gb:NM_145189.1 /DB_XREF=gi:21729889 /GEN=ABCC12 /TID=Hs2.343663.1 /CNT=4 /FEA=FLmRNA /TIER=FL /STK=3 /LL=94160 /UG=Hs.343663 /DEF=Homo sapiens ATP-binding cassette, sub-family C (CFTRMRP), member 12 (ABCC12), transcript variant C, mRNA. /PROD=ATP-binding cassette, sub-family C, member 12isoform c-p1 /FL=gb:NM_033226.1 gb:AF411577.1 gb:NM_145189.1 gb:AY040220.1	NM_145189	ATP-binding cassette, sub-family C (CFTR/MRP), member 12	ABCC12	94160	NM_033226 /// NM_145187 /// NM_145188 /// NM_145189 /// NM_145190	0006200 // ATP catabolic process // inferred from electronic annotation /// 0006810 // transport // inferred from electronic annotation /// 0008152 // metabolic process // inferred from electronic annotation /// 0055085 // transmembrane transport // inferred from electronic annotation	0005739 // mitochondrion // inferred from electronic annotation /// 0016020 // membrane // inferred from electronic annotation /// 0016021 // integral component of membrane // inferred from electronic annotation	0000166 // nucleotide binding // inferred from electronic annotation /// 0005524 // ATP binding // inferred from electronic annotation /// 0016887 // ATPase activity // inferred from electronic annotation /// 0017111 // nucleoside-triphosphatase activity // inferred from electronic annotation /// 0042626 // ATPase activity, coupled to transmembrane movement of substances // inferred from electron…
1552592_at	NM_147191		Homo sapiens	2014-10-06	Consensus sequence	GenBank	gb:NM_147191.1 /DB_XREF=gi:22218340 /GEN=MMP21 /TID=Hs2.314141.1 /CNT=4 /FEA=FLmRNA /TIER=FL /STK=3 /LL=118856 /UG=Hs.314141 /DEF=Homo sapiens matrix metalloproteinase 21 (MMP21), mRNA. /PROD=matrix metalloproteinase 21 /FL=gb:AF520613.1 gb:AF331526.1 gb:NM_147191.1	NM_147191	matrix metallopeptidase 21	MMP21	118856	NM_147191	0006508 // proteolysis // inferred from electronic annotation	0005576 // extracellular region // inferred from electronic annotation /// 0031012 // extracellular matrix // inferred from electronic annotation	0004222 // metalloendopeptidase activity // inferred from electronic annotation /// 0005509 // calcium ion binding // inferred from electronic annotation /// 0008233 // peptidase activity // inferred from electronic annotation /// 0008237 // metallopeptidase activity // inferred from electronic annotation /// 0008270 // zinc ion binding // inferred from electronic annotation /// 0016787 // hydrol…
1552594_at	NM_139172		Homo sapiens	2014-10-06	Consensus sequence	GenBank	gb:NM_139172.1 /DB_XREF=gi:21040262 /TID=Hs2.160436.1 /CNT=4 /FEA=FLmRNA /TIER=FL /STK=3 /LL=147744 /UG_GENE=MDAC1 /UG=Hs.160436 /UG_TITLE=MDAC1 /DEF=Homo sapiens MDAC1 (MDAC1), mRNA. /FL=gb:AF442729.1 gb:NM_139172.1	NM_139172	transmembrane protein 190	TMEM190	147744	NM_139172		0002079 // inner acrosomal membrane // inferred from electronic annotation /// 0005634 // nucleus // inferred from direct assay /// 0016020 // membrane // inferred from electronic annotation /// 0016021 // integral component of membrane // inferred from electronic annotation	0043621 // protein self-association // inferred from electronic annotation
1552596_at	NM_139285		Homo sapiens	2014-10-06	Consensus sequence	GenBank	gb:NM_139285.1 /DB_XREF=gi:21281674 /GEN=GAR17 /TID=Hs2.374672.1 /CNT=3 /FEA=FLmRNA /TIER=FL /STK=3 /LL=246176 /UG=Hs.374672 /DEF=Homo sapiens GAS2-related protein (GAR17), mRNA. /PROD=GAS2-related protein /FL=gb:AF508784.1 gb:NM_139285.1 gb:AF508785.1	NM_139285	growth arrest-specific 2 like 2	GAS2L2	246176	NM_139285 /// XM_006721796	0001578 // microtubule bundle formation // inferred from mutant phenotype /// 0007026 // negative regulation of microtubule depolymerization // inferred from mutant phenotype /// 0007050 // cell cycle arrest // inferred from electronic annotation	0001725 // stress fiber // inferred from direct assay /// 0005737 // cytoplasm // inferred from direct assay /// 0005737 // cytoplasm // inferred from electronic annotation /// 0005856 // cytoskeleton // inferred from electronic annotation /// 0005874 // microtubule // inferred from direct assay	0005515 // protein binding // inferred from electronic annotation /// 0008017 // microtubule binding // inferred from direct assay /// 0008093 // cytoskeletal adaptor activity // inferred from direct assay /// 0051015 // actin filament binding // inferred from direct assay
1552598_at	NM_133490		Homo sapiens	2014-10-06	Consensus sequence	GenBank	gb:NM_133490.2 /DB_XREF=gi:27436994 /GEN=KCNG4 /TID=Hs2.335877.1 /CNT=3 /FEA=FLmRNA /TIER=FL /STK=3 /LL=93107 /UG=Hs.335877 /DEF=Homo sapiens potassium voltage-gated channel, subfamily G, member 4 (KCNG4), transcript variant 2, mRNA. /PROD=potassium voltage-gated channel, subfamily G,member 4 isoform 2 /FL=gb:BC008969.1 gb:NM_133490.2	NM_133490	potassium voltage-gated channel, subfamily G, member 4	KCNG4	93107	NM_133490 /// NM_172347	0006810 // transport // inferred from electronic annotation /// 0006811 // ion transport // inferred from electronic annotation /// 0006813 // potassium ion transport // inferred from electronic annotation /// 0007268 // synaptic transmission // traceable author statement /// 0034765 // regulation of ion transmembrane transport // inferred from electronic annotation /// 0051260 // protein homooli…	0005886 // plasma membrane // traceable author statement /// 0008076 // voltage-gated potassium channel complex // inferred from electronic annotation /// 0016020 // membrane // inferred from electronic annotation /// 0016021 // integral component of membrane // inferred from electronic annotation	0005216 // ion channel activity // inferred from electronic annotation /// 0005244 // voltage-gated ion channel activity // inferred from electronic annotation /// 0005249 // voltage-gated potassium channel activity // inferred from electronic annotation /// 0005251 // delayed rectifier potassium channel activity // not recorded /// 0005267 // potassium channel activity // inferred from electroni…
1552599_at	NM_152990		Homo sapiens	2014-10-06	Consensus sequence	GenBank	gb:NM_152990.2 /DB_XREF=gi:24475838 /TID=Hs2.147664.1 /CNT=3 /FEA=FLmRNA /TIER=FL /STK=3 /LL=222659 /UG_GENE=STEPP /UG=Hs.147664 /UG_TITLE=small testis-specific peroxisomal protein /DEF=Homo sapiens small testis-specific peroxisomal protein (STEPP), mRNA. /FL=gb:AF486827.1 gb:NM_152990.2	NM_152990	peroxisomal, testis specific 1	PXT1	222659	NM_152990	0007283 // spermatogenesis // inferred from electronic annotation	0005777 // peroxisome // inferred from sequence or structural similarity
1552602_at	NM_145811		Homo sapiens	2014-10-06	Consensus sequence	GenBank	gb:NM_145811.1 /DB_XREF=gi:22027550 /GEN=CACNG5 /TID=Hs2.278907.1 /CNT=3 /FEA=FLmRNA /TIER=FL /STK=3 /LL=27091 /UG=Hs.278907 /DEF=Homo sapiens calcium channel, voltage-dependent, gamma subunit 5 (CACNG5), transcript variant 1, mRNA. /PROD=voltage-dependent calcium channel gamma-5subunit isoform a /FL=gb:NM_145811.1 gb:AF361351.1 gb:AF458898.1	NM_145811	calcium channel, voltage-dependent, gamma subunit 5	CACNG5	27091	NM_014404 /// NM_145811	0006810 // transport // traceable author statement /// 0006811 // ion transport // inferred from electronic annotation /// 0006816 // calcium ion transport // inferred from electronic annotation /// 0034765 // regulation of ion transmembrane transport // inferred from electronic annotation /// 0070588 // calcium ion transmembrane transport // inferred from electronic annotation /// 2000311 // reg…	0005886 // plasma membrane // inferred from electronic annotation /// 0014069 // postsynaptic density // inferred from sequence or structural similarity /// 0016020 // membrane // inferred from electronic annotation /// 0016021 // integral component of membrane // inferred from electronic annotation /// 0030054 // cell junction // inferred from electronic annotation /// 0032281 // alpha-amino-3-h…	0005244 // voltage-gated ion channel activity // inferred from electronic annotation /// 0005245 // voltage-gated calcium channel activity // traceable author statement /// 0005262 // calcium channel activity // inferred from electronic annotation /// 0005515 // protein binding // inferred from electronic annotation /// 0015075 // ion transmembrane transporter activity // traceable author stateme…
1552604_at	NM_153203		Homo sapiens	2014-10-06	Consensus sequence	GenBank	gb:NM_153203.1 /DB_XREF=gi:23397430 /TID=Hs2.352631.1 /CNT=3 /FEA=FLmRNA /TIER=FL /STK=3 /LL=54143 /UG_GENE=C21orf74 /UG=Hs.352631 /UG_TITLE=chromosome 21 open reading frame 74 /DEF=Homo sapiens chromosome 21 open reading frame 74 (C21orf74), mRNA. /FL=gb:NM_153203.1 gb:AY077696.1	NM_153203	long intergenic non-protein coding RNA 308	LINC00308	54143	NR_038400
1552605_s_at	NM_153203		Homo sapiens	2014-10-06	Consensus sequence	GenBank	gb:NM_153203.1 /DB_XREF=gi:23397430 /TID=Hs2.352631.1 /CNT=3 /FEA=FLmRNA /TIER=FL /STK=3 /LL=54143 /UG_GENE=C21orf74 /UG=Hs.352631 /UG_TITLE=chromosome 21 open reading frame 74 /DEF=Homo sapiens chromosome 21 open reading frame 74 (C21orf74), mRNA. /FL=gb:NM_153203.1 gb:AY077696.1	NM_153203	long intergenic non-protein coding RNA 308	LINC00308	54143	NR_038400
1552607_at	NM_173168		Homo sapiens	2014-10-06	Consensus sequence	GenBank	gb:NM_173168.1 /DB_XREF=gi:27477065 /TID=Hs2.270271.1 /CNT=3 /FEA=FLmRNA /TIER=FL /STK=3 /LL=286967 /UG_GENE=SPCX /UG=Hs.270271 /UG_TITLE=SPCX /DEF=Homo sapiens SPCX (SPCX), mRNA. /FL=gb:AY168775.1 gb:NM_173168.1	NM_173168	family with sequence similarity 223, member A (non-protein coding) /// family with sequence similarity 223, member B (non-protein coding)	FAM223A /// FAM223B	286967 /// 100132967	NM_173168 /// NR_027401 /// NR_027402
1552608_at	NM_147197		Homo sapiens	2014-10-06	Consensus sequence	GenBank	gb:NM_147197.1 /DB_XREF=gi:22218354 /GEN=WFDC11 /TID=Hs2.374924.1 /CNT=3 /FEA=FLmRNA /TIER=FL /STK=3 /LL=259239 /UG=Hs.374924 /DEF=Homo sapiens WAP four-disulfide core domain 11 (WFDC11), mRNA. /PROD=protease inhibitor WAP11 /FL=gb:AY047609.1 gb:NM_147197.1	NM_147197	WAP four-disulfide core domain 11	WFDC11	259239	NM_147197		0005576 // extracellular region // inferred from electronic annotation
1552609_s_at	NM_172139		Homo sapiens	2014-10-06	Consensus sequence	GenBank	gb:NM_172139.2 /DB_XREF=gi:28144900 /GEN=IL28B /TID=Hs2.406744.1 /CNT=3 /FEA=FLmRNA /TIER=FL /STK=3 /LL=282617 /UG=Hs.406744 /DEF=Homo sapiens interleukin 28B (interferon, lambda 3) (IL28B), mRNA. /PROD=interleukin 28B /FL=gb:NM_172139.2 gb:AY184374.1 gb:AY129149.1	NM_172139	interferon, lambda 2 /// interferon, lambda 3	IFNL2 /// IFNL3	282616 /// 282617	NM_172138 /// NM_172139 /// XM_005258765	0002385 // mucosal immune response // inferred from sequence or structural similarity /// 0007259 // JAK-STAT cascade // inferred from electronic annotation /// 0045071 // negative regulation of viral genome replication // inferred from sequence or structural similarity /// 0050778 // positive regulation of immune response // inferred from electronic annotation /// 0051607 // defense response to …	0005576 // extracellular region // inferred from electronic annotation /// 0005615 // extracellular space // inferred from electronic annotation	0005125 // cytokine activity // inferred from electronic annotation
1552610_a_at	NM_002227		Homo sapiens	2014-10-06	Consensus sequence	GenBank	gb:NM_002227.1 /DB_XREF=gi:4504802 /GEN=JAK1 /TID=Hs2.50651.1 /CNT=135 /FEA=FLmRNA /TIER=FL /STK=2 /LL=3716 /UG=Hs.50651 /DEF=Homo sapiens Janus kinase 1 (a protein tyrosine kinase) (JAK1), mRNA. /PROD=janus kinase 1 /FL=gb:M64174.1 gb:NM_002227.1	NM_002227	Janus kinase 1	JAK1	3716	NM_002227 /// XM_005270841 /// XM_006710624	0006468 // protein phosphorylation // traceable author statement /// 0007167 // enzyme linked receptor protein signaling pathway // inferred from electronic annotation /// 0016310 // phosphorylation // inferred from electronic annotation /// 0018108 // peptidyl-tyrosine phosphorylation // inferred from electronic annotation /// 0019221 // cytokine-mediated signaling pathway // traceable author st…	0005634 // nucleus // inferred from direct assay /// 0005737 // cytoplasm // inferred from direct assay /// 0005829 // cytosol // traceable author statement /// 0005856 // cytoskeleton // inferred from electronic annotation /// 0012505 // endomembrane system // inferred from electronic annotation /// 0016020 // membrane // inferred from electronic annotation	0000166 // nucleotide binding // inferred from electronic annotation /// 0004672 // protein kinase activity // inferred from electronic annotation /// 0004713 // protein tyrosine kinase activity // not recorded /// 0004713 // protein tyrosine kinase activity // traceable author statement /// 0004715 // non-membrane spanning protein tyrosine kinase activity // inferred from electronic annotation /…
1552611_a_at	AL555086		Homo sapiens	2014-10-06	Consensus sequence	GenBank	gb:AL555086 /DB_XREF=gi:12896484 /DB_XREF=AL555086 /CLONE=CS0DK007YI17 (5 prime) /TID=Hs2.50651.1 /CNT=135 /FEA=FLmRNA /TIER=Stack /STK=12 /LL=3716 /UG_GENE=JAK1 /UG=Hs.50651 /UG_TITLE=Janus kinase 1 (a protein tyrosine kinase) /FL=gb:M64174.1 gb:NM_002227.1	AL555086	Janus kinase 1	JAK1	3716	NM_002227 /// XM_005270841 /// XM_006710624	0006468 // protein phosphorylation // traceable author statement /// 0007167 // enzyme linked receptor protein signaling pathway // inferred from electronic annotation /// 0016310 // phosphorylation // inferred from electronic annotation /// 0018108 // peptidyl-tyrosine phosphorylation // inferred from electronic annotation /// 0019221 // cytokine-mediated signaling pathway // traceable author st…	0005634 // nucleus // inferred from direct assay /// 0005737 // cytoplasm // inferred from direct assay /// 0005829 // cytosol // traceable author statement /// 0005856 // cytoskeleton // inferred from electronic annotation /// 0012505 // endomembrane system // inferred from electronic annotation /// 0016020 // membrane // inferred from electronic annotation	0000166 // nucleotide binding // inferred from electronic annotation /// 0004672 // protein kinase activity // inferred from electronic annotation /// 0004713 // protein tyrosine kinase activity // not recorded /// 0004713 // protein tyrosine kinase activity // traceable author statement /// 0004715 // non-membrane spanning protein tyrosine kinase activity // inferred from electronic annotation /…
1552612_at	NM_020240		Homo sapiens	2014-10-06	Consensus sequence	GenBank	gb:NM_020240.1 /DB_XREF=gi:9910377 /GEN=SPEC2 /TID=Hs2.406704.1 /CNT=35 /FEA=FLmRNA /TIER=FL /STK=2 /LL=56990 /UG=Hs.406704 /DEF=Homo sapiens non-kinase Cdc42 effector protein SPEC2 (SPEC2), mRNA. /PROD=non-kinase Cdc42 effector protein SPEC2 /FL=gb:AF189692.1 gb:NM_020240.1	NM_020240	CDC42 small effector 2	CDC42SE2	56990	NM_001038702 /// NM_020240	0006909 // phagocytosis // inferred from electronic annotation /// 0008360 // regulation of cell shape // inferred from electronic annotation /// 0009966 // regulation of signal transduction // inferred from direct assay	0001891 // phagocytic cup // inferred from electronic annotation /// 0005634 // nucleus // inferred from direct assay /// 0005737 // cytoplasm // inferred from electronic annotation /// 0005856 // cytoskeleton // inferred from electronic annotation /// 0005886 // plasma membrane // inferred from direct assay /// 0016020 // membrane // inferred from electronic annotation /// 0042995 // cell projec…	0005198 // structural molecule activity // inferred from direct assay /// 0005515 // protein binding // inferred from physical interaction
1552613_s_at	NM_020240		Homo sapiens	2014-10-06	Consensus sequence	GenBank	gb:NM_020240.1 /DB_XREF=gi:9910377 /GEN=SPEC2 /TID=Hs2.406704.1 /CNT=35 /FEA=FLmRNA /TIER=FL /STK=2 /LL=56990 /UG=Hs.406704 /DEF=Homo sapiens non-kinase Cdc42 effector protein SPEC2 (SPEC2), mRNA. /PROD=non-kinase Cdc42 effector protein SPEC2 /FL=gb:AF189692.1 gb:NM_020240.1	NM_020240	CDC42 small effector 2	CDC42SE2	56990	NM_001038702 /// NM_020240	0006909 // phagocytosis // inferred from electronic annotation /// 0008360 // regulation of cell shape // inferred from electronic annotation /// 0009966 // regulation of signal transduction // inferred from direct assay	0001891 // phagocytic cup // inferred from electronic annotation /// 0005634 // nucleus // inferred from direct assay /// 0005737 // cytoplasm // inferred from electronic annotation /// 0005856 // cytoskeleton // inferred from electronic annotation /// 0005886 // plasma membrane // inferred from direct assay /// 0016020 // membrane // inferred from electronic annotation /// 0042995 // cell projec…	0005198 // structural molecule activity // inferred from direct assay /// 0005515 // protein binding // inferred from physical interaction
1552615_at	NM_001093		Homo sapiens	2014-10-06	Consensus sequence	GenBank	gb:NM_001093.1 /DB_XREF=gi:4501854 /GEN=ACACB /TID=Hs2.183857.1 /CNT=45 /FEA=FLmRNA /TIER=FL /STK=2 /LL=32 /UG=Hs.183857 /DEF=Homo sapiens acetyl-Coenzyme A carboxylase beta (ACACB), mRNA. /PROD=acetyl-Coenzyme A carboxylase beta /FL=gb:NM_001093.1 gb:U89344.1	NM_001093	acetyl-CoA carboxylase beta	ACACB	32	NM_001093 /// XM_005253876 /// XM_006719365 /// XM_006719366 /// XM_006719367 /// XR_243001 /// XR_429096 /// XR_429097 /// XR_429098	0006084 // acetyl-CoA metabolic process // inferred from direct assay /// 0006112 // energy reserve metabolic process // traceable author statement /// 0006629 // lipid metabolic process // inferred from electronic annotation /// 0006631 // fatty acid metabolic process // inferred from electronic annotation /// 0006633 // fatty acid biosynthetic process // inferred from electronic annotation /// …	0005737 // cytoplasm // inferred from direct assay /// 0005739 // mitochondrion // inferred from electronic annotation /// 0005741 // mitochondrial outer membrane // traceable author statement /// 0005829 // cytosol // traceable author statement /// 0012505 // endomembrane system // inferred from electronic annotation /// 0016020 // membrane // inferred from electronic annotation	0000166 // nucleotide binding // inferred from electronic annotation /// 0003824 // catalytic activity // inferred from electronic annotation /// 0003989 // acetyl-CoA carboxylase activity // inferred from direct assay /// 0004075 // biotin carboxylase activity // inferred from electronic annotation /// 0005515 // protein binding // inferred from physical interaction /// 0005524 // ATP binding //…
1552616_a_at	NM_001093		Homo sapiens	2014-10-06	Consensus sequence	GenBank	gb:NM_001093.1 /DB_XREF=gi:4501854 /GEN=ACACB /TID=Hs2.183857.1 /CNT=45 /FEA=FLmRNA /TIER=FL /STK=2 /LL=32 /UG=Hs.183857 /DEF=Homo sapiens acetyl-Coenzyme A carboxylase beta (ACACB), mRNA. /PROD=acetyl-Coenzyme A carboxylase beta /FL=gb:NM_001093.1 gb:U89344.1	NM_001093	acetyl-CoA carboxylase beta	ACACB	32	NM_001093 /// XM_005253876 /// XM_006719365 /// XM_006719366 /// XM_006719367 /// XR_243001 /// XR_429096 /// XR_429097 /// XR_429098	0006084 // acetyl-CoA metabolic process // inferred from direct assay /// 0006112 // energy reserve metabolic process // traceable author statement /// 0006629 // lipid metabolic process // inferred from electronic annotation /// 0006631 // fatty acid metabolic process // inferred from electronic annotation /// 0006633 // fatty acid biosynthetic process // inferred from electronic annotation /// …	0005737 // cytoplasm // inferred from direct assay /// 0005739 // mitochondrion // inferred from electronic annotation /// 0005741 // mitochondrial outer membrane // traceable author statement /// 0005829 // cytosol // traceable author statement /// 0012505 // endomembrane system // inferred from electronic annotation /// 0016020 // membrane // inferred from electronic annotation	0000166 // nucleotide binding // inferred from electronic annotation /// 0003824 // catalytic activity // inferred from electronic annotation /// 0003989 // acetyl-CoA carboxylase activity // inferred from direct assay /// 0004075 // biotin carboxylase activity // inferred from electronic annotation /// 0005515 // protein binding // inferred from physical interaction /// 0005524 // ATP binding //…
1552617_a_at	NM_022457		Homo sapiens	2014-10-06	Consensus sequence	GenBank	gb:NM_022457.4 /DB_XREF=gi:21359962 /TID=Hs2.105737.1 /CNT=61 /FEA=FLmRNA /TIER=FL /STK=2 /LL=64326 /UG_GENE=COP1 /UG=Hs.105737 /UG_TITLE=constitutive photomorphogenic protein /DEF=Homo sapiens constitutive photomorphogenic protein (COP1), mRNA. /FL=gb:AF508940.1 gb:NM_022457.4	NM_022457	ring finger and WD repeat domain 2, E3 ubiquitin protein ligase	RFWD2	64326	NM_001001740 /// NM_001286644 /// NM_022457 /// XM_005245447 /// XM_005245448 /// XM_006711487 /// XM_006711488 /// XM_006711489	0006977 // DNA damage response, signal transduction by p53 class mediator resulting in cell cycle arrest // traceable author statement /// 0016567 // protein ubiquitination // inferred from electronic annotation	0000139 // Golgi membrane // inferred from electronic annotation /// 0005634 // nucleus // inferred from direct assay /// 0005654 // nucleoplasm // traceable author statement /// 0005730 // nucleolus // inferred from direct assay /// 0005737 // cytoplasm // inferred from direct assay /// 0005813 // centrosome // inferred from direct assay /// 0005829 // cytosol // traceable author statement /// 0…	0005515 // protein binding // inferred from physical interaction /// 0008270 // zinc ion binding // inferred from electronic annotation /// 0016874 // ligase activity // inferred from electronic annotation /// 0046872 // metal ion binding // inferred from electronic annotation
1552618_at	NM_005819		Homo sapiens	2014-10-06	Consensus sequence	GenBank	gb:NM_005819.2 /DB_XREF=gi:19923773 /GEN=STX6 /TID=Hs2.157144.1 /CNT=29 /FEA=FLmRNA /TIER=FL /STK=2 /LL=10228 /UG=Hs.157144 /DEF=Homo sapiens syntaxin 6 (STX6), mRNA. /PROD=syntaxin 6 /FL=gb:AJ002078.1 gb:BC009944.1 gb:NM_005819.2	NM_005819	syntaxin 6	STX6	10228	NM_001286210 /// NM_005819 /// XM_005244824	0006810 // transport // inferred from electronic annotation /// 0006886 // intracellular protein transport // not recorded /// 0006906 // vesicle fusion // inferred from physical interaction /// 0007032 // endosome organization // inferred from electronic annotation /// 0015031 // protein transport // inferred from electronic annotation /// 0016192 // vesicle-mediated transport // inferred from e…	0000139 // Golgi membrane // inferred from electronic annotation /// 0005769 // early endosome // inferred from direct assay /// 0005794 // Golgi apparatus // inferred from direct assay /// 0005802 // trans-Golgi network // inferred from electronic annotation /// 0005886 // plasma membrane // traceable author statement /// 0016020 // membrane // inferred from electronic annotation /// 0016021 // …	0005484 // SNAP receptor activity // not recorded /// 0005515 // protein binding // inferred from physical interaction
1552619_a_at	NM_018685		Homo sapiens	2014-10-06	Consensus sequence	GenBank	gb:NM_018685.1 /DB_XREF=gi:8923831 /GEN=ANLN /TID=Hs2.62180.1 /CNT=64 /FEA=FLmRNA /TIER=FL /STK=2 /LL=54443 /UG=Hs.62180 /DEF=Homo sapiens anillin, actin binding protein (scraps homolog, Drosophila) (ANLN), mRNA. /PROD=anillin, actin binding protein (scraps homolog,Drosophila) /FL=gb:NM_018685.1 gb:AF273437.1	NM_018685	anillin, actin binding protein	ANLN	54443	NM_001284301 /// NM_001284302 /// NM_018685 /// XM_006715746 /// XM_006715747	0000281 // mitotic cytokinesis // inferred from direct assay /// 0000921 // septin ring assembly // traceable author statement /// 0007049 // cell cycle // inferred from electronic annotation /// 0007067 // mitotic nuclear division // inferred from electronic annotation /// 0007096 // regulation of exit from mitosis // traceable author statement /// 0051301 // cell division // inferred from elect…	0005634 // nucleus // inferred from direct assay /// 0005730 // nucleolus // inferred from direct assay /// 0005737 // cytoplasm // inferred from electronic annotation /// 0005826 // actomyosin contractile ring // inferred from direct assay /// 0005856 // cytoskeleton // inferred from electronic annotation /// 0005938 // cell cortex // inferred from electronic annotation /// 0015629 // actin cyto…	0003779 // actin binding // inferred from direct assay /// 0005543 // phospholipid binding // inferred from electronic annotation
1552620_at	NM_173080		Homo sapiens	2014-10-06	Consensus sequence	GenBank	gb:NM_173080.1 /DB_XREF=gi:27436868 /GEN=SPRR4 /TID=Hs2.433629.1 /CNT=27 /FEA=FLmRNA /TIER=FL /STK=2 /LL=163778 /UG=Hs.433629 /DEF=Homo sapiens small proline rich protein 4 (SPRR4), mRNA. /PROD=small proline rich protein 4 /FL=gb:NM_173080.1	NM_173080	small proline-rich protein 4	SPRR4	163778	NM_173080	0018149 // peptide cross-linking // inferred from electronic annotation /// 0031424 // keratinization // inferred from electronic annotation	0005737 // cytoplasm // inferred from electronic annotation /// 0005938 // cell cortex // inferred from electronic annotation
1552621_at	BQ613856		Homo sapiens	2014-10-06	Consensus sequence	GenBank	gb:BQ613856 /DB_XREF=gi:21603525 /DB_XREF=il16d04.x1 /CLONE=IMAGE:6030007 /TID=Hs2.375569.1 /CNT=38 /FEA=FLmRNA /TIER=ConsEnd /STK=1 /LL=246721 /UG_GENE=POLR2J2 /UG=Hs.375569 /UG_TITLE=DNA directed RNA polymerase II polypeptide J-related gene /FL=gb:NM_145325.1 gb:AF468111.1	BQ613856	polymerase (RNA) II (DNA directed) polypeptide J, 13.3kDa /// polymerase (RNA) II (DNA directed) polypeptide J2 /// polymerase (RNA) II (DNA directed) polypeptide J3 /// uroplakin 3B-like	POLR2J /// POLR2J2 /// POLR2J3 /// UPK3BL	5439 /// 246721 /// 548644 /// 100134938	NM_001015884 /// NM_001097615 /// NM_001114403 /// NM_006234 /// NM_032958 /// NM_032959 /// NM_145325 /// XM_005250452 /// XM_006716032 /// XM_006716033	0000398 // mRNA splicing, via spliceosome // traceable author statement /// 0006281 // DNA repair // traceable author statement /// 0006283 // transcription-coupled nucleotide-excision repair // traceable author statement /// 0006289 // nucleotide-excision repair // traceable author statement /// 0006351 // transcription, DNA-templated // inferred from electronic annotation /// 0006366 // transcr…	0005634 // nucleus // inferred from direct assay /// 0005634 // nucleus // inferred from electronic annotation /// 0005654 // nucleoplasm // traceable author statement /// 0005665 // DNA-directed RNA polymerase II, core complex // inferred from direct assay /// 0016020 // membrane // inferred from electronic annotation /// 0016021 // integral component of membrane // inferred from electronic anno…	0001055 // RNA polymerase II activity // not recorded /// 0003677 // DNA binding // inferred from electronic annotation /// 0003899 // DNA-directed RNA polymerase activity // traceable author statement /// 0003899 // DNA-directed RNA polymerase activity // inferred from electronic annotation /// 0005515 // protein binding // inferred from physical interaction /// 0030275 // LRR domain binding // …
1552622_s_at	BQ613856		Homo sapiens	2014-10-06	Consensus sequence	GenBank	gb:BQ613856 /DB_XREF=gi:21603525 /DB_XREF=il16d04.x1 /CLONE=IMAGE:6030007 /TID=Hs2.375569.1 /CNT=38 /FEA=FLmRNA /TIER=ConsEnd /STK=1 /LL=246721 /UG_GENE=POLR2J2 /UG=Hs.375569 /UG_TITLE=DNA directed RNA polymerase II polypeptide J-related gene /FL=gb:NM_145325.1 gb:AF468111.1	BQ613856	postmeiotic segregation increased 2 pseudogene /// polymerase (RNA) II (DNA directed) polypeptide J, 13.3kDa /// polymerase (RNA) II (DNA directed) polypeptide J2 /// polymerase (RNA) II (DNA directed) polypeptide J3 /// uroplakin 3B-like	LOC441259 /// POLR2J /// POLR2J2 /// POLR2J3 /// UPK3BL	5439 /// 246721 /// 441259 /// 548644 /// 100134938	NM_001015884 /// NM_001097615 /// NM_001114403 /// NM_006234 /// NM_032958 /// NM_032959 /// NM_145325 /// XM_005250452 /// XM_006716032 /// XM_006716033	0000398 // mRNA splicing, via spliceosome // traceable author statement /// 0006281 // DNA repair // traceable author statement /// 0006283 // transcription-coupled nucleotide-excision repair // traceable author statement /// 0006289 // nucleotide-excision repair // traceable author statement /// 0006298 // mismatch repair // inferred from electronic annotation /// 0006351 // transcription, DNA-t…	0005634 // nucleus // inferred from direct assay /// 0005634 // nucleus // inferred from electronic annotation /// 0005654 // nucleoplasm // traceable author statement /// 0005665 // DNA-directed RNA polymerase II, core complex // inferred from direct assay /// 0016020 // membrane // inferred from electronic annotation /// 0016021 // integral component of membrane // inferred from electronic anno…	0001055 // RNA polymerase II activity // not recorded /// 0003677 // DNA binding // inferred from electronic annotation /// 0003899 // DNA-directed RNA polymerase activity // traceable author statement /// 0003899 // DNA-directed RNA polymerase activity // inferred from electronic annotation /// 0005515 // protein binding // inferred from physical interaction /// 0005524 // ATP binding // inferre…
1552623_at	BC025237		Homo sapiens	2014-10-06	Consensus sequence	GenBank	gb:BC025237.1 /DB_XREF=gi:19263639 /TID=Hs2.204959.1 /CNT=36 /FEA=FLmRNA /TIER=FL /STK=2 /LL=84941 /UG_GENE=HSH2 /UG=Hs.204959 /DEF=Homo sapiens, hematopoietic SH2 protein, clone MGC:39089 IMAGE:4853087, mRNA, complete cds. /PROD=hematopoietic SH2 protein /FL=gb:NM_032855.1 gb:BC025237.1	BC025237	hematopoietic SH2 domain containing	HSH2D	84941	NM_001291274 /// NM_032855 /// NR_111903 /// NR_111904		0005634 // nucleus // inferred from electronic annotation /// 0005737 // cytoplasm // inferred from electronic annotation	0005515 // protein binding // inferred from physical interaction
1552625_a_at	AB063105		Homo sapiens	2014-10-06	Consensus sequence	GenBank	gb:AB063105.1 /DB_XREF=gi:16416450 /GEN=hMtCCA /TID=Hs2.102897.1 /CNT=34 /FEA=FLmRNA /TIER=FL /STK=2 /LL=51095 /UG=Hs.102897 /DEF=Homo sapiens hMtCCA mRNA for tRNA-nucleotidyltransferase, complete cds. /PROD=tRNA-nucleotidyltransferase /FL=gb:BC012537.1 gb:AF151805.1 gb:NM_016000.2 gb:AB063105.1	AB063105	tRNA nucleotidyl transferase, CCA-adding, 1	TRNT1	51095	NM_016000 /// NM_182916 /// XM_005265196	0001680 // tRNA 3'-terminal CCA addition // inferred from electronic annotation /// 0006396 // RNA processing // inferred from electronic annotation /// 0006626 // protein targeting to mitochondrion // traceable author statement /// 0008033 // tRNA processing // inferred from electronic annotation /// 0042780 // tRNA 3'-end processing // inferred from direct assay	0005622 // intracellular // inferred from direct assay /// 0005739 // mitochondrion // inferred from direct assay /// 0005813 // centrosome // inferred from direct assay	0000049 // tRNA binding // inferred from direct assay /// 0000166 // nucleotide binding // inferred from electronic annotation /// 0003723 // RNA binding // inferred from electronic annotation /// 0004810 // tRNA adenylyltransferase activity // inferred from direct assay /// 0005524 // ATP binding // traceable author statement /// 0009022 // tRNA nucleotidyltransferase activity // inferred from e…
1552626_a_at	NM_030923		Homo sapiens	2014-10-06	Consensus sequence	GenBank	gb:NM_030923.1 /DB_XREF=gi:24308308 /TID=Hs2.331633.1 /CNT=33 /FEA=FLmRNA /TIER=FL /STK=2 /LL=81615 /UG_GENE=DKFZP566N034 /UG=Hs.331633 /UG_TITLE=hypothetical protein DKFZp566N034 /DEF=Homo sapiens hypothetical protein DKFZp566N034 (DKFZP566N034), mRNA. /FL=gb:NM_030923.1 gb:BC026170.1	NM_030923	transmembrane protein 163	TMEM163	81615	NM_030923		0005768 // endosome // inferred from electronic annotation /// 0016020 // membrane // inferred from electronic annotation /// 0016021 // integral component of membrane // inferred from electronic annotation /// 0030054 // cell junction // inferred from electronic annotation /// 0030285 // integral component of synaptic vesicle membrane // inferred from sequence or structural similarity /// 003067…	0008270 // zinc ion binding // inferred from sequence or structural similarity
1552627_a_at	NM_001173		Homo sapiens	2014-10-06	Consensus sequence	GenBank	gb:NM_001173.1 /DB_XREF=gi:4502220 /GEN=ARHGAP5 /TID=Hs2.267831.1 /CNT=55 /FEA=FLmRNA /TIER=FL /STK=2 /LL=394 /UG=Hs.267831 /DEF=Homo sapiens Rho GTPase activating protein 5 (ARHGAP5), mRNA. /PROD=Rho GTPase activating protein 5 /FL=gb:NM_001173.1 gb:U17032.1	NM_001173	Rho GTPase activating protein 5	ARHGAP5	394	NM_001030055 /// NM_001173 /// XM_005267635 /// XM_005267636 /// XR_245684	0002053 // positive regulation of mesenchymal cell proliferation // inferred from electronic annotation /// 0006184 // GTP catabolic process // traceable author statement /// 0007155 // cell adhesion // traceable author statement /// 0007165 // signal transduction // inferred from electronic annotation /// 0007264 // small GTPase mediated signal transduction // traceable author statement /// 0007…	0005622 // intracellular // inferred from electronic annotation /// 0005737 // cytoplasm // traceable author statement /// 0005829 // cytosol // traceable author statement /// 0016020 // membrane // inferred from electronic annotation	0003924 // GTPase activity // traceable author statement /// 0005096 // GTPase activator activity // inferred from electronic annotation /// 0005100 // Rho GTPase activator activity // traceable author statement /// 0005515 // protein binding // inferred from physical interaction /// 0005525 // GTP binding // inferred from electronic annotation /// 0042169 // SH2 domain binding // inferred from p…
1552628_a_at	NM_022373		Homo sapiens	2014-10-06	Consensus sequence	GenBank	gb:NM_022373.2 /DB_XREF=gi:19923833 /TID=Hs2.30211.1 /CNT=37 /FEA=FLmRNA /TIER=FL /STK=2 /LL=64224 /UG_GENE=FLJ22313 /UG=Hs.30211 /UG_TITLE=hypothetical protein FLJ22313 /DEF=Homo sapiens hypothetical protein FLJ22313 (FLJ22313), mRNA. /FL=gb:BC005091.1 gb:NM_022373.2	NM_022373	HERPUD family member 2	HERPUD2	64224	NM_022373 /// XM_006715765	0006986 // response to unfolded protein // inferred from electronic annotation /// 0007283 // spermatogenesis // inferred from electronic annotation	0016020 // membrane // inferred from electronic annotation /// 0016021 // integral component of membrane // inferred from electronic annotation	0005515 // protein binding // inferred from electronic annotation
1552629_a_at	NM_015167		Homo sapiens	2014-10-06	Consensus sequence	GenBank	gb:NM_015167.1 /DB_XREF=gi:23943859 /GEN=PTDSR /TID=Hs2.72660.1 /CNT=21 /FEA=FLmRNA /TIER=FL /STK=2 /LL=23210 /UG=Hs.72660 /DEF=Homo sapiens phosphatidylserine receptor (PTDSR), mRNA. /PROD=phosphatidylserine receptor /FL=gb:AB073711.1 gb:NM_015167.1	NM_015167	jumonji domain containing 6	JMJD6	23210	NM_001081461 /// NM_015167	0001568 // blood vessel development // inferred from electronic annotation /// 0001822 // kidney development // inferred from electronic annotation /// 0002040 // sprouting angiogenesis // inferred from sequence or structural similarity /// 0006351 // transcription, DNA-templated // inferred from electronic annotation /// 0006355 // regulation of transcription, DNA-templated // inferred from elec…	0005634 // nucleus // inferred from direct assay /// 0005654 // nucleoplasm // inferred from direct assay /// 0005730 // nucleolus // inferred from direct assay /// 0005886 // plasma membrane // inferred from electronic annotation	0003723 // RNA binding // traceable author statement /// 0003727 // single-stranded RNA binding // inferred from direct assay /// 0004872 // receptor activity // inferred from electronic annotation /// 0005506 // iron ion binding // inferred from direct assay /// 0005515 // protein binding // inferred from physical interaction /// 0016491 // oxidoreductase activity // inferred from electronic ann…
1552630_a_at	NM_006662		Homo sapiens	2014-10-06	Consensus sequence	GenBank	gb:NM_006662.1 /DB_XREF=gi:5730066 /GEN=SRCAP /TID=Hs2.87908.1 /CNT=41 /FEA=FLmRNA /TIER=FL /STK=2 /LL=10847 /UG=Hs.87908 /DEF=Homo sapiens Snf2-related CBP activator protein (SRCAP), mRNA. /PROD=Snf2-related CBP activator protein /FL=gb:NM_006662.1 gb:AF143946.1	NM_006662	Snf2-related CREBBP activator protein	SRCAP	10847	NM_006662	0006351 // transcription, DNA-templated // inferred from electronic annotation /// 0006355 // regulation of transcription, DNA-templated // inferred from electronic annotation /// 0006357 // regulation of transcription from RNA polymerase II promoter // traceable author statement /// 0008152 // metabolic process // inferred from electronic annotation /// 0016032 // viral process // inferred from …	0005634 // nucleus // inferred from direct assay /// 0005794 // Golgi apparatus // inferred from direct assay /// 0043234 // protein complex // inferred from direct assay	0000166 // nucleotide binding // inferred from electronic annotation /// 0003676 // nucleic acid binding // inferred from electronic annotation /// 0003677 // DNA binding // inferred from electronic annotation /// 0003713 // transcription coactivator activity // traceable author statement /// 0004386 // helicase activity // inferred from electronic annotation /// 0004402 // histone acetyltransfer…
1552631_a_at	NM_145319		Homo sapiens	2014-10-06	Consensus sequence	GenBank	gb:NM_145319.1 /DB_XREF=gi:24497523 /GEN=MAP3K6 /TID=Hs2.194694.2 /CNT=38 /FEA=FLmRNA /TIER=FL /STK=2 /LL=9064 /UG=Hs.194694 /DEF=Homo sapiens mitogen-activated protein kinase kinase kinase 6 (MAP3K6), transcript variant 2, mRNA. /PROD=mitogen-activated protein kinase kinase kinase 6isoform 2 /FL=gb:NM_145319.1 gb:BC015914.1	NM_145319	mitogen-activated protein kinase kinase kinase 6	MAP3K6	9064	NM_004672 /// XM_005246029 /// XR_241205	0000186 // activation of MAPKK activity // inferred from direct assay /// 0000186 // activation of MAPKK activity // inferred from electronic annotation /// 0006468 // protein phosphorylation // inferred from direct assay /// 0007165 // signal transduction // traceable author statement /// 0007257 // activation of JUN kinase activity // traceable author statement /// 0016310 // phosphorylation //…	0005737 // cytoplasm // not recorded	0000166 // nucleotide binding // inferred from electronic annotation /// 0000287 // magnesium ion binding // inferred from direct assay /// 0004672 // protein kinase activity // inferred from electronic annotation /// 0004674 // protein serine/threonine kinase activity // inferred from electronic annotation /// 0004709 // MAP kinase kinase kinase activity // inferred from direct assay /// 0004713…
1552632_a_at	BC012375		Homo sapiens	2014-10-06	Consensus sequence	GenBank	gb:BC012375.1 /DB_XREF=gi:15214501 /TID=Hs2.279937.1 /CNT=31 /FEA=FLmRNA /TIER=FL /STK=2 /LL=22901 /UG_GENE=KIAA1001 /UG=Hs.279937 /DEF=Homo sapiens, Similar to KIAA1001 protein, clone MGC:8996 IMAGE:3882163, mRNA, complete cds. /PROD=Similar to KIAA1001 protein /FL=gb:AB023218.1 gb:NM_014960.1 gb:BC012375.1	BC012375	arylsulfatase G	ARSG	22901	NM_001267727 /// NM_014960 /// XM_005257170 /// XM_005257172 /// XM_006721776 /// XM_006721777 /// XM_006721778 /// XM_006721779 /// XM_006721780	0006665 // sphingolipid metabolic process // traceable author statement /// 0006687 // glycosphingolipid metabolic process // traceable author statement /// 0006790 // sulfur compound metabolic process // inferred from direct assay /// 0008152 // metabolic process // inferred from electronic annotation /// 0043687 // post-translational protein modification // traceable author statement /// 004426…	0005615 // extracellular space // inferred from direct assay /// 0005764 // lysosome // inferred from direct assay /// 0005783 // endoplasmic reticulum // inferred from direct assay /// 0005788 // endoplasmic reticulum lumen // traceable author statement	0003824 // catalytic activity // inferred from electronic annotation /// 0004065 // arylsulfatase activity // inferred from direct assay /// 0004065 // arylsulfatase activity // traceable author statement /// 0008484 // sulfuric ester hydrolase activity // inferred from electronic annotation /// 0016787 // hydrolase activity // inferred from electronic annotation /// 0046872 // metal ion binding …
1552633_at	NM_033204		Homo sapiens	2014-10-06	Consensus sequence	GenBank	gb:NM_033204.2 /DB_XREF=gi:24475858 /TID=Hs2.164284.1 /CNT=21 /FEA=FLmRNA /TIER=FL /STK=2 /LL=94039 /UG_GENE=HZF12 /UG=Hs.164284 /UG_TITLE=zinc finger protein 12 /DEF=Homo sapiens zinc finger protein 12 (HZF12), mRNA. /FL=gb:NM_033204.2 gb:BC011502.1 gb:AY149174.1	NM_033204	zinc finger protein 101	ZNF101	94039	NM_033204 /// XM_005260165 /// XM_006722942	0006351 // transcription, DNA-templated // inferred from electronic annotation /// 0006355 // regulation of transcription, DNA-templated // inferred from electronic annotation	0005622 // intracellular // inferred from electronic annotation /// 0005634 // nucleus // inferred from electronic annotation	0003676 // nucleic acid binding // inferred from electronic annotation /// 0003677 // DNA binding // inferred from electronic annotation /// 0046872 // metal ion binding // inferred from electronic annotation
1552634_a_at	NM_033204		Homo sapiens	2014-10-06	Consensus sequence	GenBank	gb:NM_033204.2 /DB_XREF=gi:24475858 /TID=Hs2.164284.1 /CNT=21 /FEA=FLmRNA /TIER=FL /STK=2 /LL=94039 /UG_GENE=HZF12 /UG=Hs.164284 /UG_TITLE=zinc finger protein 12 /DEF=Homo sapiens zinc finger protein 12 (HZF12), mRNA. /FL=gb:NM_033204.2 gb:BC011502.1 gb:AY149174.1	NM_033204	zinc finger protein 101	ZNF101	94039	NM_033204 /// XM_005260165 /// XM_006722942	0006351 // transcription, DNA-templated // inferred from electronic annotation /// 0006355 // regulation of transcription, DNA-templated // inferred from electronic annotation	0005622 // intracellular // inferred from electronic annotation /// 0005634 // nucleus // inferred from electronic annotation	0003676 // nucleic acid binding // inferred from electronic annotation /// 0003677 // DNA binding // inferred from electronic annotation /// 0046872 // metal ion binding // inferred from electronic annotation
1552637_at	NM_080601		Homo sapiens	2014-10-06	Consensus sequence	GenBank	gb:NM_080601.1 /DB_XREF=gi:18375643 /GEN=PTPN11 /TID=Hs2.22868.1 /CNT=20 /FEA=FLmRNA /TIER=FL /STK=2 /LL=5781 /UG=Hs.22868 /DEF=Homo sapiens protein tyrosine phosphatase, non-receptor type 11 (PTPN11), transcript variant 2, mRNA. /PROD=protein tyrosine phosphatase, non-receptor type11, isoform 2 /FL=gb:BC008692.1 gb:NM_080601.1	NM_080601	protein tyrosine phosphatase, non-receptor type 11	PTPN11	5781	NM_002834 /// NM_080601 /// XM_006719526 /// XM_006719527	0000077 // DNA damage checkpoint // inferred from electronic annotation /// 0000187 // activation of MAPK activity // inferred from electronic annotation /// 0006470 // protein dephosphorylation // inferred from electronic annotation /// 0006629 // lipid metabolic process // inferred from electronic annotation /// 0006641 // triglyceride metabolic process // inferred from electronic annotation //…	0005634 // nucleus // inferred from direct assay /// 0005737 // cytoplasm // inferred from direct assay /// 0005739 // mitochondrion // inferred from electronic annotation /// 0005829 // cytosol // traceable author statement /// 0043234 // protein complex // inferred from electronic annotation	0004721 // phosphoprotein phosphatase activity // inferred from direct assay /// 0004725 // protein tyrosine phosphatase activity // inferred from direct assay /// 0004725 // protein tyrosine phosphatase activity // traceable author statement /// 0004726 // non-membrane spanning protein tyrosine phosphatase activity // inferred from mutant phenotype /// 0004726 // non-membrane spanning protein ty…
1552639_at	NM_138433		Homo sapiens	2014-10-06	Consensus sequence	GenBank	gb:NM_138433.1 /DB_XREF=gi:23821016 /TID=Hs2.343245.1 /CNT=17 /FEA=FLmRNA /TIER=FL /STK=2 /LL=113730 /UG_GENE=LOC113730 /UG=Hs.343245 /UG_TITLE=hypothetical protein BC009980 /DEF=Homo sapiens hypothetical protein BC009980 (LOC113730), mRNA. /FL=gb:NM_138433.1 gb:BC009980.1	NM_138433	kelch domain containing 7B	KLHDC7B	113730	NM_138433			0005515 // protein binding // inferred from electronic annotation
1552641_s_at	NM_031921		Homo sapiens	2014-10-06	Consensus sequence	GenBank	gb:NM_031921.1 /DB_XREF=gi:13994293 /GEN=TOB3 /TID=Hs2.380162.1 /CNT=17 /FEA=FLmRNA /TIER=FL /STK=2 /LL=83858 /UG=Hs.380162 /DEF=Homo sapiens AAA-ATPase TOB3 (TOB3), mRNA. /PROD=AAA-ATPase TOB3 /FL=gb:NM_031921.1 gb:AF343078.1	NM_031921	ATPase family, AAA domain containing 3A /// ATPase family, AAA domain containing 3B	ATAD3A /// ATAD3B	55210 /// 83858	NM_001170535 /// NM_001170536 /// NM_018188 /// NM_031921 /// XM_005244806 /// XM_005244808 /// XR_241045 /// XR_426633	0008152 // metabolic process // inferred from electronic annotation /// 0016049 // cell growth // inferred from mutant phenotype /// 0043066 // negative regulation of apoptotic process // inferred from mutant phenotype /// 0051301 // cell division // inferred from electronic annotation	0005739 // mitochondrion // inferred from direct assay /// 0005743 // mitochondrial inner membrane // inferred from electronic annotation /// 0016020 // membrane // inferred from electronic annotation /// 0016021 // integral component of membrane // inferred from electronic annotation /// 0042645 // mitochondrial nucleoid // inferred from electronic annotation	0000166 // nucleotide binding // inferred from electronic annotation /// 0005524 // ATP binding // inferred from electronic annotation /// 0017111 // nucleoside-triphosphatase activity // inferred from electronic annotation
1552643_at	NM_145297		Homo sapiens	2014-10-06	Consensus sequence	GenBank	gb:NM_145297.1 /DB_XREF=gi:21699081 /TID=Hs2.334568.1 /CNT=17 /FEA=FLmRNA /TIER=FL /STK=2 /LL=199777 /UG_GENE=LOC199777 /UG=Hs.334568 /UG_TITLE=similar to DNA-binding protein; zinc finger protein 253 /DEF=Homo sapiens similar to DNA-binding protein; zinc finger protein 253 (LOC199777), mRNA. /FL=gb:BC007116.1 gb:NM_145297.1	NM_145297	zinc finger protein 626	ZNF626	199777	NM_001076675 /// NM_145297	0006351 // transcription, DNA-templated // inferred from electronic annotation /// 0006355 // regulation of transcription, DNA-templated // inferred from electronic annotation	0005622 // intracellular // inferred from electronic annotation /// 0005634 // nucleus // inferred from electronic annotation	0003676 // nucleic acid binding // inferred from electronic annotation /// 0003677 // DNA binding // inferred from electronic annotation /// 0046872 // metal ion binding // inferred from electronic annotation
1552644_a_at	NM_024947		Homo sapiens	2014-10-06	Consensus sequence	GenBank	gb:NM_024947.2 /DB_XREF=gi:21359977 /GEN=PHC3 /TID=Hs2.231977.1 /CNT=27 /FEA=FLmRNA /TIER=FL /STK=2 /LL=80012 /UG=Hs.231977 /DEF=Homo sapiens polyhomeotic like 3 (Drosophila) (PHC3), mRNA. /PROD=polyhomeotic like 3 /FL=gb:AF380154.1 gb:NM_024947.2	NM_024947	polyhomeotic homolog 3 (Drosophila)	PHC3	80012	NM_024947 /// XM_005247789 /// XM_005247790 /// XM_005247791 /// XM_005247793 /// XM_006713753 /// XM_006713754 /// XM_006713755 /// XM_006713756 /// XM_006713757 /// XR_241509	0007275 // multicellular organismal development // inferred from electronic annotation	0005634 // nucleus // inferred from direct assay /// 0005654 // nucleoplasm // traceable author statement /// 0005730 // nucleolus // inferred from direct assay /// 0015629 // actin cytoskeleton // inferred from direct assay /// 0031519 // PcG protein complex // inferred from direct assay /// 0035102 // PRC1 complex // inferred from direct assay /// 0043231 // intracellular membrane-bounded organ…	0003677 // DNA binding // inferred from electronic annotation /// 0005515 // protein binding // inferred from electronic annotation /// 0008270 // zinc ion binding // inferred from electronic annotation /// 0046872 // metal ion binding // inferred from electronic annotation
1552646_at	NM_147162		Homo sapiens	2014-10-06	Consensus sequence	GenBank	gb:NM_147162.1 /DB_XREF=gi:22212921 /GEN=IL11RA /TID=Hs2.64310.2 /CNT=25 /FEA=FLmRNA /TIER=FL /STK=2 /LL=3590 /UG=Hs.64310 /DEF=Homo sapiens interleukin 11 receptor, alpha (IL11RA), transcript variant 2, mRNA. /PROD=interleukin 11 receptor, alpha isoform 2precursor /FL=gb:NM_147162.1	NM_147162	interleukin 11 receptor, alpha	IL11RA	3590	NM_001142784 /// NM_004512 /// NM_147162 /// NR_052010	0007165 // signal transduction // traceable author statement /// 0019221 // cytokine-mediated signaling pathway // inferred from electronic annotation /// 0032502 // developmental process // inferred from mutant phenotype /// 0060322 // head development // inferred from mutant phenotype	0005887 // integral component of plasma membrane // traceable author statement /// 0016020 // membrane // inferred from electronic annotation /// 0016021 // integral component of membrane // inferred from electronic annotation	0004871 // signal transducer activity // traceable author statement /// 0004888 // transmembrane signaling receptor activity // traceable author statement /// 0004896 // cytokine receptor activity // inferred from electronic annotation /// 0005515 // protein binding // inferred from electronic annotation
1552648_a_at	NM_003844		Homo sapiens	2014-10-06	Consensus sequence	GenBank	gb:NM_003844.2 /DB_XREF=gi:21361085 /GEN=TNFRSF10A /TID=Hs2.249190.1 /CNT=23 /FEA=FLmRNA /TIER=FL /STK=2 /LL=8797 /UG=Hs.249190 /DEF=Homo sapiens tumor necrosis factor receptor superfamily, member 10a (TNFRSF10A), mRNA. /PROD=tumor necrosis factor receptor superfamily,member 10a /FL=gb:BC012866.1 gb:U90875.1 gb:NM_003844.2	NM_003844	tumor necrosis factor receptor superfamily, member 10a	TNFRSF10A	8797	NM_003844	0006915 // apoptotic process // non-traceable author statement /// 0006919 // activation of cysteine-type endopeptidase activity involved in apoptotic process // non-traceable author statement /// 0007165 // signal transduction // traceable author statement /// 0007250 // activation of NF-kappaB-inducing kinase activity // non-traceable author statement /// 0008625 // extrinsic apoptotic signalin…	0016020 // membrane // inferred from electronic annotation /// 0016021 // integral component of membrane // inferred by curator	0002020 // protease binding // inferred from physical interaction /// 0004872 // receptor activity // non-traceable author statement /// 0005035 // death receptor activity // traceable author statement /// 0005515 // protein binding // inferred from physical interaction /// 0008134 // transcription factor binding // inferred from physical interaction /// 0045569 // TRAIL binding // non-traceable …
1552649_a_at	NM_057178		Homo sapiens	2014-10-06	Consensus sequence	GenBank	gb:NM_057178.1 /DB_XREF=gi:17432432 /GEN=LOC117584 /TID=Hs2.172694.1 /CNT=19 /FEA=FLmRNA /TIER=FL /STK=2 /LL=117584 /UG=Hs.172694 /DEF=Homo sapiens fring (LOC117584), mRNA. /PROD=fring /FL=gb:AF434816.1 gb:NM_057178.1	NM_057178	RAD51L3-RFFL readthrough /// ring finger and FYVE-like domain containing E3 ubiquitin protein ligase	RAD51L3-RFFL /// RFFL	117584 /// 100529207	NM_001017368 /// NM_057178 /// NR_037713 /// NR_037714	0006200 // ATP catabolic process // inferred from electronic annotation /// 0006259 // DNA metabolic process // inferred from electronic annotation /// 0006511 // ubiquitin-dependent protein catabolic process // inferred from direct assay /// 0006511 // ubiquitin-dependent protein catabolic process // inferred from mutant phenotype /// 0006886 // intracellular protein transport // inferred from e…	0000139 // Golgi membrane // inferred from direct assay /// 0002947 // tumor necrosis factor receptor superfamily complex // inferred from direct assay /// 0005737 // cytoplasm // inferred from direct assay /// 0005764 // lysosome // inferred from direct assay /// 0005768 // endosome // inferred from electronic annotation /// 0005829 // cytosol // inferred from electronic annotation /// 0005886 /…	0002020 // protease binding // inferred from physical interaction /// 0002039 // p53 binding // inferred from physical interaction /// 0003677 // DNA binding // inferred from electronic annotation /// 0004842 // ubiquitin-protein transferase activity // inferred from direct assay /// 0005515 // protein binding // inferred from physical interaction /// 0005524 // ATP binding // inferred from elect…
1552651_a_at	AK093112		Homo sapiens	2014-10-06	Consensus sequence	GenBank	gb:AK093112.1 /DB_XREF=gi:21751877 /TID=Hs2.172694.1 /CNT=19 /FEA=FLmRNA /TIER=ConsEnd /STK=0 /LL=117584 /UG_GENE=LOC117584 /UG=Hs.172694 /UG_TITLE=fring /DEF=Homo sapiens cDNA FLJ35793 fis, clone TESTI2005784, weakly similar to INHIBITOR OF APOPTOSIS PROTEIN. /FL=gb:AF434816.1 gb:NM_057178.1	AK093112	RAD51L3-RFFL readthrough /// ring finger and FYVE-like domain containing E3 ubiquitin protein ligase	RAD51L3-RFFL /// RFFL	117584 /// 100529207	NM_001017368 /// NM_057178 /// NR_037713 /// NR_037714	0006200 // ATP catabolic process // inferred from electronic annotation /// 0006259 // DNA metabolic process // inferred from electronic annotation /// 0006511 // ubiquitin-dependent protein catabolic process // inferred from direct assay /// 0006511 // ubiquitin-dependent protein catabolic process // inferred from mutant phenotype /// 0006886 // intracellular protein transport // inferred from e…	0000139 // Golgi membrane // inferred from direct assay /// 0002947 // tumor necrosis factor receptor superfamily complex // inferred from direct assay /// 0005737 // cytoplasm // inferred from direct assay /// 0005764 // lysosome // inferred from direct assay /// 0005768 // endosome // inferred from electronic annotation /// 0005829 // cytosol // inferred from electronic annotation /// 0005886 /…	0002020 // protease binding // inferred from physical interaction /// 0002039 // p53 binding // inferred from physical interaction /// 0003677 // DNA binding // inferred from electronic annotation /// 0004842 // ubiquitin-protein transferase activity // inferred from direct assay /// 0005515 // protein binding // inferred from physical interaction /// 0005524 // ATP binding // inferred from elect…
1552652_at	NM_152843		Homo sapiens	2014-10-06	Consensus sequence	GenBank	gb:NM_152843.1 /DB_XREF=gi:23110973 /GEN=HPS4 /TID=Hs2.6657.2 /CNT=38 /FEA=FLmRNA /TIER=FL /STK=2 /LL=89781 /UG=Hs.6657 /DEF=Homo sapiens Hermansky-Pudlak syndrome 4 (HPS4), transcript variant 4, mRNA. /PROD=light ear protein isoform d /FL=gb:NM_152843.1	NM_152843	Hermansky-Pudlak syndrome 4	HPS4	89781	NM_022081 /// NM_152840 /// NM_152841 /// NM_152842 /// NM_152843 /// NR_073135 /// NR_073136 /// XM_006724353 /// XM_006724354 /// XM_006724355 /// XM_006724356 /// XM_006724357 /// XM_006724358 /// XM_006724359 /// XM_006724360 /// XM_006724361 /// XM_006724362 /// XM_006724363	0006605 // protein targeting // inferred from direct assay /// 0006996 // organelle organization // inferred from electronic annotation /// 0007040 // lysosome organization // inferred from direct assay /// 0007596 // blood coagulation // inferred from electronic annotation /// 0007599 // hemostasis // traceable author statement /// 0030318 // melanocyte differentiation // inferred from electroni…	0005737 // cytoplasm // inferred from direct assay /// 0005764 // lysosome // inferred from direct assay /// 0016020 // membrane // inferred from direct assay /// 0016023 // cytoplasmic membrane-bounded vesicle // inferred from electronic annotation /// 0031085 // BLOC-3 complex // inferred from physical interaction /// 0042470 // melanosome // inferred from direct assay /// 0042827 // platelet d…	0005515 // protein binding // inferred from physical interaction /// 0042803 // protein homodimerization activity // inferred from physical interaction /// 0046983 // protein dimerization activity // inferred from physical interaction
1552656_s_at	NM_144624		Homo sapiens	2014-10-06	Consensus sequence	GenBank	gb:NM_144624.1 /DB_XREF=gi:21389438 /GEN=KIS /TID=Hs2.127310.1 /CNT=15 /FEA=FLmRNA /TIER=FL /STK=2 /LL=127933 /UG=Hs.127310 /DEF=Homo sapiens kinase interacting with leukemia-associated gene (stathmin) (KIS), mRNA. /PROD=kinase interacting stathmin /FL=gb:NM_144624.1 gb:BC026046.1	NM_144624	U2AF homology motif (UHM) kinase 1	UHMK1	127933	NM_001184763 /// NM_144624 /// NM_175866	0006468 // protein phosphorylation // inferred from electronic annotation /// 0007050 // cell cycle arrest // inferred from mutant phenotype /// 0016310 // phosphorylation // inferred from electronic annotation /// 0018105 // peptidyl-serine phosphorylation // inferred from direct assay /// 0018105 // peptidyl-serine phosphorylation // inferred from sequence or structural similarity /// 0031175 /…	0005634 // nucleus // inferred from direct assay /// 0005737 // cytoplasm // inferred from electronic annotation /// 0030424 // axon // inferred from sequence or structural similarity /// 0032839 // dendrite cytoplasm // inferred from sequence or structural similarity /// 0071598 // neuronal ribonucleoprotein granule // inferred from sequence or structural similarity	0000166 // nucleotide binding // inferred from electronic annotation /// 0003676 // nucleic acid binding // inferred from electronic annotation /// 0003723 // RNA binding // inferred from electronic annotation /// 0004672 // protein kinase activity // inferred from electronic annotation /// 0004674 // protein serine/threonine kinase activity // inferred from direct assay /// 0004713 // protein ty…
1552657_a_at	NM_032243		Homo sapiens	2014-10-06	Consensus sequence	GenBank	gb:NM_032243.2 /DB_XREF=gi:18875315 /GEN=TXNDC2 /TID=Hs2.98712.1 /CNT=14 /FEA=FLmRNA /TIER=FL /STK=2 /LL=84203 /UG=Hs.98712 /DEF=Homo sapiens thioredoxin domain containing 2 (spermatozoa) (TXNDC2), mRNA. /PROD=thioredoxin domain-containing 2 /FL=gb:AF080095.1 gb:NM_032243.2	NM_032243	thioredoxin domain containing 2 (spermatozoa)	TXNDC2	84203	NM_001098529 /// NM_032243 /// XM_005258155 /// XM_005258156 /// XM_006722360	0006457 // protein folding // inferred from electronic annotation /// 0006662 // glycerol ether metabolic process // inferred from electronic annotation /// 0007275 // multicellular organismal development // inferred from electronic annotation /// 0007283 // spermatogenesis // non-traceable author statement /// 0030154 // cell differentiation // inferred from electronic annotation /// 0045454 // …	0001520 // outer dense fiber // inferred from electronic annotation /// 0005634 // nucleus // inferred from direct assay /// 0005730 // nucleolus // inferred from direct assay /// 0005737 // cytoplasm // inferred from direct assay /// 0005737 // cytoplasm // inferred from sequence or structural similarity /// 0031514 // motile cilium // inferred from electronic annotation	0003756 // protein disulfide isomerase activity // inferred from electronic annotation /// 0004791 // thioredoxin-disulfide reductase activity // inferred from direct assay /// 0004791 // thioredoxin-disulfide reductase activity // inferred from sequence or structural similarity /// 0009055 // electron carrier activity // inferred from electronic annotation /// 0015035 // protein disulfide oxidor…
1552658_a_at	NM_014903		Homo sapiens	2014-10-06	Consensus sequence	GenBank	gb:NM_014903.2 /DB_XREF=gi:27734089 /GEN=NAV3 /TID=Hs2.174188.1 /CNT=31 /FEA=FLmRNA /TIER=FL /STK=2 /LL=89795 /UG=Hs.174188 /DEF=Homo sapiens neuron navigator 3 (NAV3), mRNA. /PROD=neuron navigator 3 /FL=gb:NM_014903.2	NM_014903	neuron navigator 3	NAV3	89795	NM_001024383 /// NM_014903 /// XM_005269215 /// XM_006719675 /// XM_006719676 /// XM_006719677	0008152 // metabolic process // inferred from electronic annotation	0005634 // nucleus // inferred from electronic annotation /// 0005635 // nuclear envelope // inferred from electronic annotation /// 0005640 // nuclear outer membrane // inferred from electronic annotation /// 0016020 // membrane // inferred from electronic annotation	0000166 // nucleotide binding // inferred from electronic annotation /// 0005515 // protein binding // inferred from electronic annotation /// 0005524 // ATP binding // inferred from electronic annotation /// 0017111 // nucleoside-triphosphatase activity // inferred from electronic annotation
1552660_a_at	BC021215		Homo sapiens	2014-10-06	Consensus sequence	GenBank	gb:BC021215.1 /DB_XREF=gi:18203780 /TID=Hs2.151046.1 /CNT=29 /FEA=FLmRNA /TIER=FL /STK=1 /LL=55322 /UG_GENE=FLJ11193 /UG=Hs.151046 /DEF=Homo sapiens, clone MGC:12584 IMAGE:4302543, mRNA, complete cds. /PROD=Unknown (protein for MGC:12584) /FL=gb:NM_018356.1 gb:BC021215.1	BC021215	chromosome 5 open reading frame 22	C5orf22	55322	NM_018356 /// XM_005248319 /// XM_006714479 /// XM_006714480 /// XR_241704			0008013 // beta-catenin binding // inferred from electronic annotation
1552661_at	NM_032101		Homo sapiens	2014-10-06	Consensus sequence	GenBank	gb:NM_032101.1 /DB_XREF=gi:14270507 /GEN=PCDHGB7 /TID=Hs2.256783.1 /CNT=21 /FEA=FLmRNA /TIER=FL /STK=2 /LL=56099 /UG=Hs.256783 /DEF=Homo sapiens protocadherin gamma subfamily B, 7 (PCDHGB7), transcript variant 2, mRNA. /PROD=protocadherin gamma subfamily B, 7, isoform 2precursor /FL=gb:AF152523.1 gb:NM_032101.1	NM_032101	protocadherin gamma subfamily B, 7	PCDHGB7	56099	NM_018927 /// NM_032101	0007155 // cell adhesion // inferred from electronic annotation /// 0007155 // cell adhesion // traceable author statement /// 0007156 // homophilic cell adhesion // inferred from electronic annotation /// 0007283 // spermatogenesis // inferred from electronic annotation /// 0016339 // calcium-dependent cell-cell adhesion // non-traceable author statement	0005886 // plasma membrane // inferred from electronic annotation /// 0016020 // membrane // inferred from electronic annotation /// 0016020 // membrane // non-traceable author statement /// 0016021 // integral component of membrane // inferred from electronic annotation /// 0070062 // extracellular vesicular exosome // inferred from direct assay	0005509 // calcium ion binding // inferred from electronic annotation /// 0044822 // poly(A) RNA binding // inferred from direct assay
1552662_a_at	NM_032101		Homo sapiens	2014-10-06	Consensus sequence	GenBank	gb:NM_032101.1 /DB_XREF=gi:14270507 /GEN=PCDHGB7 /TID=Hs2.256783.1 /CNT=21 /FEA=FLmRNA /TIER=FL /STK=2 /LL=56099 /UG=Hs.256783 /DEF=Homo sapiens protocadherin gamma subfamily B, 7 (PCDHGB7), transcript variant 2, mRNA. /PROD=protocadherin gamma subfamily B, 7, isoform 2precursor /FL=gb:AF152523.1 gb:NM_032101.1	NM_032101	protocadherin gamma subfamily B, 7	PCDHGB7	56099	NM_018927 /// NM_032101	0007155 // cell adhesion // inferred from electronic annotation /// 0007155 // cell adhesion // traceable author statement /// 0007156 // homophilic cell adhesion // inferred from electronic annotation /// 0007283 // spermatogenesis // inferred from electronic annotation /// 0016339 // calcium-dependent cell-cell adhesion // non-traceable author statement	0005886 // plasma membrane // inferred from electronic annotation /// 0016020 // membrane // inferred from electronic annotation /// 0016020 // membrane // non-traceable author statement /// 0016021 // integral component of membrane // inferred from electronic annotation /// 0070062 // extracellular vesicular exosome // inferred from direct assay	0005509 // calcium ion binding // inferred from electronic annotation /// 0044822 // poly(A) RNA binding // inferred from direct assay
1552663_a_at	NM_015064		Homo sapiens	2014-10-06	Consensus sequence	GenBank	gb:NM_015064.1 /DB_XREF=gi:14149660 /GEN=ELKS /TID=Hs2.293705.1 /CNT=33 /FEA=FLmRNA /TIER=FL /STK=2 /LL=23085 /UG=Hs.293705 /DEF=Homo sapiens ELKS protein (ELKS), mRNA. /PROD=ELKS protein /FL=gb:AB015617.1 gb:NM_015064.1	NM_015064	ELKS/RAB6-interacting/CAST family member 1	ERC1	23085	NM_178039 /// NM_178040 /// NR_027946 /// NR_027948 /// NR_027949	0006355 // regulation of transcription, DNA-templated // non-traceable author statement /// 0006810 // transport // inferred from electronic annotation /// 0007252 // I-kappaB phosphorylation // inferred from direct assay /// 0007275 // multicellular organismal development // non-traceable author statement /// 0015031 // protein transport // inferred from electronic annotation /// 0042147 // retr…	0000139 // Golgi membrane // inferred from electronic annotation /// 0005737 // cytoplasm // traceable author statement /// 0005794 // Golgi apparatus // inferred from electronic annotation /// 0008385 // IkappaB kinase complex // inferred from direct assay /// 0016020 // membrane // inferred from electronic annotation /// 0042734 // presynaptic membrane // traceable author statement	0005515 // protein binding // inferred from physical interaction /// 0017137 // Rab GTPase binding // inferred from electronic annotation /// 0043522 // leucine zipper domain binding // non-traceable author statement
1552664_at	NM_144997		Homo sapiens	2014-10-06	Consensus sequence	GenBank	gb:NM_144997.2 /DB_XREF=gi:22907033 /GEN=BHD /TID=Hs2.172702.2 /CNT=27 /FEA=FLmRNA /TIER=FL /STK=2 /LL=201163 /UG=Hs.172702 /DEF=Homo sapiens folliculin (BHD), transcript variant 1, mRNA. /PROD=folliculin isoform 1 /FL=gb:AF517523.1 gb:NM_144997.2	NM_144997	folliculin	FLCN	201163	NM_144606 /// NM_144997 /// XM_005256515 /// XM_006721470 /// XR_429812	0000122 // negative regulation of transcription from RNA polymerase II promoter // inferred from direct assay /// 0000122 // negative regulation of transcription from RNA polymerase II promoter // inferred from mutant phenotype /// 0001701 // in utero embryonic development // inferred from sequence or structural similarity /// 0001932 // regulation of protein phosphorylation // inferred from dire…	0005634 // nucleus // inferred from direct assay /// 0005737 // cytoplasm // inferred from direct assay /// 0005886 // plasma membrane // inferred from direct assay /// 0030496 // midbody // inferred from direct assay /// 0044291 // cell-cell contact zone // inferred from direct assay	0005515 // protein binding // inferred from physical interaction /// 0032403 // protein complex binding // inferred from direct assay
1552665_at	NM_032903		Homo sapiens	2014-10-06	Consensus sequence	GenBank	gb:NM_032903.1 /DB_XREF=gi:14249673 /TID=Hs2.122655.1 /CNT=17 /FEA=FLmRNA /TIER=FL /STK=2 /LL=84989 /UG_GENE=MGC14425 /UG=Hs.122655 /UG_TITLE=hypothetical protein MGC14425 /DEF=Homo sapiens hypothetical protein MGC14425 (MGC14425), mRNA. /FL=gb:BC007866.1 gb:NM_032903.1	NM_032903	JMJD1C antisense RNA 1	JMJD1C-AS1	84989	NM_032903 /// NR_027182
1552666_a_at	NM_020794		Homo sapiens	2014-10-06	Consensus sequence	GenBank	gb:NM_020794.1 /DB_XREF=gi:16904382 /GEN=KIAA1365 /TID=Hs2.157325.1 /CNT=13 /FEA=FLmRNA /TIER=FL /STK=2 /LL=57554 /UG=Hs.157325 /DEF=Homo sapiens densin-180 (KIAA1365), mRNA. /PROD=densin-180 /FL=gb:AF434715.1 gb:NM_020794.1	NM_020794	leucine rich repeat containing 7	LRRC7	57554	NM_020794 /// XM_006710782		0005737 // cytoplasm // inferred from electronic annotation /// 0005886 // plasma membrane // inferred from electronic annotation /// 0014069 // postsynaptic density // inferred from electronic annotation /// 0016020 // membrane // inferred from electronic annotation /// 0030054 // cell junction // inferred from electronic annotation /// 0045202 // synapse // inferred from electronic annotation /…	0005515 // protein binding // inferred from physical interaction
1552667_a_at	NM_005489		Homo sapiens	2014-10-06	Consensus sequence	GenBank	gb:NM_005489.1 /DB_XREF=gi:4885526 /GEN=SH2D3C /TID=Hs2.26054.1 /CNT=12 /FEA=FLmRNA /TIER=FL /STK=2 /LL=10044 /UG=Hs.26054 /DEF=Homo sapiens SH2 domain containing 3C (SH2D3C), mRNA. /PROD=SH2 domain containing 3C /FL=gb:NM_005489.1 gb:AF124251.1	NM_005489	SH2 domain containing 3C	SH2D3C	10044	NM_001142531 /// NM_001142532 /// NM_001142533 /// NM_001142534 /// NM_001252334 /// NM_005489 /// NM_170600 /// XM_005251637 /// XM_005251639	0007254 // JNK cascade // traceable author statement /// 0007264 // small GTPase mediated signal transduction // inferred from electronic annotation /// 0009967 // positive regulation of signal transduction // traceable author statement /// 0043087 // regulation of GTPase activity // inferred from electronic annotation /// 0043547 // positive regulation of GTPase activity // inferred from electro…	0005622 // intracellular // inferred from electronic annotation /// 0005737 // cytoplasm // inferred from electronic annotation /// 0016020 // membrane // inferred from electronic annotation	0005070 // SH3/SH2 adaptor activity // traceable author statement /// 0005085 // guanyl-nucleotide exchange factor activity // inferred from electronic annotation /// 0005515 // protein binding // inferred from physical interaction
1552669_at	NM_024607		Homo sapiens	2014-10-06	Consensus sequence	GenBank	gb:NM_024607.1 /DB_XREF=gi:13375814 /TID=Hs2.28329.1 /CNT=25 /FEA=FLmRNA /TIER=FL /STK=0 /LL=79660 /UG_GENE=PPP1R3B /UG=Hs.28329 /UG_TITLE=protein phosphatase 1, regulatory (inhibitor) subunit 3B /DEF=Homo sapiens protein phosphatase 1, regulatory (inhibitor) subunit 3B (PPP1R3B), mRNA. /FL=gb:BC043388.1 gb:NM_024607.1	NM_024607	protein phosphatase 1, regulatory subunit 3B	PPP1R3B	79660	NM_001201329 /// NM_024607 /// XM_006716253 /// XM_006716254	0005975 // carbohydrate metabolic process // inferred from electronic annotation /// 0005977 // glycogen metabolic process // inferred from electronic annotation /// 0005979 // regulation of glycogen biosynthetic process // inferred from electronic annotation /// 0005981 // regulation of glycogen catabolic process // inferred from direct assay /// 0050790 // regulation of catalytic activity // in…	0000164 // protein phosphatase type 1 complex // inferred from electronic annotation /// 0042587 // glycogen granule // inferred from electronic annotation /// 0043231 // intracellular membrane-bounded organelle // inferred from electronic annotation	0005515 // protein binding // inferred from electronic annotation /// 0019888 // protein phosphatase regulator activity // inferred from electronic annotation /// 0019899 // enzyme binding // inferred from electronic annotation
1552670_a_at	NM_024607		Homo sapiens	2014-10-06	Consensus sequence	GenBank	gb:NM_024607.1 /DB_XREF=gi:13375814 /TID=Hs2.28329.1 /CNT=25 /FEA=FLmRNA /TIER=FL /STK=0 /LL=79660 /UG_GENE=PPP1R3B /UG=Hs.28329 /UG_TITLE=protein phosphatase 1, regulatory (inhibitor) subunit 3B /DEF=Homo sapiens protein phosphatase 1, regulatory (inhibitor) subunit 3B (PPP1R3B), mRNA. /FL=gb:BC043388.1 gb:NM_024607.1	NM_024607	protein phosphatase 1, regulatory subunit 3B	PPP1R3B	79660	NM_001201329 /// NM_024607 /// XM_006716253 /// XM_006716254	0005975 // carbohydrate metabolic process // inferred from electronic annotation /// 0005977 // glycogen metabolic process // inferred from electronic annotation /// 0005979 // regulation of glycogen biosynthetic process // inferred from electronic annotation /// 0005981 // regulation of glycogen catabolic process // inferred from direct assay /// 0050790 // regulation of catalytic activity // in…	0000164 // protein phosphatase type 1 complex // inferred from electronic annotation /// 0042587 // glycogen granule // inferred from electronic annotation /// 0043231 // intracellular membrane-bounded organelle // inferred from electronic annotation	0005515 // protein binding // inferred from electronic annotation /// 0019888 // protein phosphatase regulator activity // inferred from electronic annotation /// 0019899 // enzyme binding // inferred from electronic annotation
1552671_a_at	NM_032591		Homo sapiens	2014-10-06	Consensus sequence	GenBank	gb:NM_032591.1 /DB_XREF=gi:14211918 /GEN=SLC9A7 /TID=Hs2.154353.1 /CNT=22 /FEA=FLmRNA /TIER=FL /STK=2 /LL=84679 /UG=Hs.154353 /DEF=Homo sapiens solute carrier family 9 (sodiumhydrogen exchanger), isoform 7 (SLC9A7), mRNA. /PROD=solute carrier family 9, member 7 /FL=gb:NM_032591.1 gb:AF298591.1	NM_032591	solute carrier family 9, subfamily A (NHE7, cation proton antiporter 7), member 7	SLC9A7	84679	NM_001257291 /// NM_032591 /// XM_005272680 /// XM_005272681 /// XM_005272682 /// XM_005272684 /// XM_006724564	0006810 // transport // inferred from electronic annotation /// 0006811 // ion transport // traceable author statement /// 0006812 // cation transport // inferred from electronic annotation /// 0006813 // potassium ion transport // inferred from electronic annotation /// 0006814 // sodium ion transport // inferred from electronic annotation /// 0006885 // regulation of pH // inferred from direct …	0000139 // Golgi membrane // traceable author statement /// 0005768 // endosome // inferred from electronic annotation /// 0005794 // Golgi apparatus // inferred from electronic annotation /// 0005802 // trans-Golgi network // inferred from direct assay /// 0016020 // membrane // inferred from electronic annotation /// 0016021 // integral component of membrane // inferred from direct assay /// 00…	0005515 // protein binding // inferred from physical interaction /// 0015297 // antiporter activity // inferred from electronic annotation /// 0015299 // solute:proton antiporter activity // inferred from electronic annotation /// 0015385 // sodium:proton antiporter activity // inferred from direct assay /// 0015386 // potassium:proton antiporter activity // inferred from direct assay /// 0042803…
1552672_a_at	NM_001542		Homo sapiens	2014-10-06	Consensus sequence	GenBank	gb:NM_001542.1 /DB_XREF=gi:4504626 /GEN=IGSF3 /TID=Hs2.81234.1 /CNT=16 /FEA=FLmRNA /TIER=FL /STK=2 /LL=3321 /UG=Hs.81234 /DEF=Homo sapiens immunoglobulin superfamily, member 3 (IGSF3), mRNA. /PROD=immunoglobulin superfamily, member 3 /FL=gb:NM_001542.1 gb:AF031174.1	NM_001542	immunoglobulin superfamily, member 3	IGSF3	3321	NM_001007237 /// NM_001542 /// XM_005270793 /// XM_005270794 /// XM_006710593	0032808 // lacrimal gland development // inferred from mutant phenotype	0016020 // membrane // inferred from electronic annotation /// 0016021 // integral component of membrane // inferred from electronic annotation	0005515 // protein binding // inferred from electronic annotation
1552673_at	NM_173560		Homo sapiens	2014-10-06	Consensus sequence	GenBank	gb:NM_173560.1 /DB_XREF=gi:27734870 /TID=Hs2.352276.1 /CNT=14 /FEA=FLmRNA /TIER=FL /STK=2 /LL=222546 /UG_GENE=MGC33442 /UG=Hs.352276 /UG_TITLE=hypothetical protein MGC33442 /DEF=Homo sapiens hypothetical protein MGC33442 (MGC33442), mRNA. /FL=gb:NM_173560.1 gb:BC039248.1	NM_173560	regulatory factor X, 6	RFX6	222546	NM_173560	0003309 // type B pancreatic cell differentiation // inferred from sequence or structural similarity /// 0003310 // pancreatic A cell differentiation // inferred from sequence or structural similarity /// 0003311 // pancreatic D cell differentiation // inferred from sequence or structural similarity /// 0006351 // transcription, DNA-templated // inferred from electronic annotation /// 0006355 // …	0005634 // nucleus // inferred from sequence or structural similarity	0003677 // DNA binding // inferred from electronic annotation /// 0005515 // protein binding // inferred from physical interaction /// 0044212 // transcription regulatory region DNA binding // inferred from direct assay
1552674_at	NM_052952		Homo sapiens	2014-10-06	Consensus sequence	GenBank	gb:NM_052952.1 /DB_XREF=gi:16418442 /TID=Hs2.170656.1 /CNT=13 /FEA=FLmRNA /TIER=FL /STK=2 /LL=116093 /UG_GENE=DIRC1 /UG=Hs.170656 /UG_TITLE=disrupted in renal carcinoma 1 /DEF=Homo sapiens disrupted in renal carcinoma 1 (DIRC1), mRNA. /FL=gb:NM_052952.1 gb:AY039011.1	NM_052952	disrupted in renal carcinoma 1	DIRC1	116093	NM_052952
1552675_at	NM_145174		Homo sapiens	2014-10-06	Consensus sequence	GenBank	gb:NM_145174.1 /DB_XREF=gi:21553334 /TID=Hs2.20414.1 /CNT=12 /FEA=FLmRNA /TIER=FL /STK=2 /LL=150353 /UG_GENE=HSC3 /UG=Hs.20414 /UG_TITLE=HSC3 /DEF=Homo sapiens HSC3 (HSC3), mRNA. /FL=gb:AF085232.1 gb:NM_145174.1	NM_145174	DnaJ (Hsp40) homolog, subfamily B, member 7	DNAJB7	150353	NM_145174			0051087 // chaperone binding // inferred from physical interaction
1552676_at	NM_053049		Homo sapiens	2014-10-06	Consensus sequence	GenBank	gb:NM_053049.1 /DB_XREF=gi:16596691 /GEN=SPC /TID=Hs2.343668.1 /CNT=11 /FEA=FLmRNA /TIER=FL /STK=2 /LL=114131 /UG=Hs.343668 /DEF=Homo sapiens stresscopin (SPC), mRNA. /PROD=stresscopin /FL=gb:AY026949.1 gb:NM_053049.1	NM_053049	urocortin 3	UCN3	114131	NM_053049	0006950 // response to stress // inferred from electronic annotation /// 0007189 // adenylate cyclase-activating G-protein coupled receptor signaling pathway // inferred from electronic annotation /// 0007586 // digestion // inferred from electronic annotation /// 0009749 // response to glucose // inferred from electronic annotation /// 0031669 // cellular response to nutrient levels // inferred …	0005576 // extracellular region // inferred from electronic annotation /// 0005615 // extracellular space // inferred from electronic annotation /// 0030424 // axon // inferred from electronic annotation /// 0043005 // neuron projection // inferred from electronic annotation /// 0043196 // varicosity // inferred from electronic annotation /// 0043679 // axon terminus // inferred from electronic a…	0005179 // hormone activity // inferred from electronic annotation /// 0005515 // protein binding // inferred from electronic annotation /// 0051431 // corticotropin-releasing hormone receptor 2 binding // inferred from electronic annotation
1552677_a_at	NM_015151		Homo sapiens	2014-10-06	Consensus sequence	GenBank	gb:NM_015151.1 /DB_XREF=gi:24308002 /GEN=DIP2 /TID=Hs2.322903.1 /CNT=28 /FEA=FLmRNA /TIER=FL /STK=2 /LL=23181 /UG=Hs.322903 /DEF=Homo sapiens disco-interacting protein 2 (Drosophila) homolog (DIP2), mRNA. /PROD=disco-interacting protein 2 (Drosophila)homolog /FL=gb:AF490768.1 gb:NM_015151.1	NM_015151	DIP2 disco-interacting protein 2 homolog A (Drosophila)	DIP2A	23181	NM_001146114 /// NM_001146115 /// NM_001146116 /// NM_015151 /// NM_206889 /// NM_206890 /// NM_206891 /// XM_006723980	0007275 // multicellular organismal development // inferred from electronic annotation /// 0008152 // metabolic process // inferred from electronic annotation /// 0010629 // negative regulation of gene expression // inferred from direct assay /// 0042981 // regulation of apoptotic process // inferred from mutant phenotype	0005634 // nucleus // inferred from electronic annotation /// 0009986 // cell surface // inferred from direct assay	0003824 // catalytic activity // inferred from electronic annotation /// 0005515 // protein binding // inferred from physical interaction /// 0008134 // transcription factor binding // inferred from electronic annotation
1552678_a_at	NM_020886		Homo sapiens	2014-10-06	Consensus sequence	GenBank	gb:NM_020886.1 /DB_XREF=gi:16507199 /GEN=USP28 /TID=Hs2.142856.1 /CNT=28 /FEA=FLmRNA /TIER=FL /STK=2 /LL=57646 /UG=Hs.142856 /DEF=Homo sapiens ubiquitin specific protease 28 (USP28), mRNA. /PROD=ubiquitin specific protease 28 /FL=gb:AF266283.1 gb:NM_020886.1	NM_020886	ubiquitin specific peptidase 28	USP28	57646	NM_020886 /// XM_005271630 /// XM_005271631 /// XM_005271632 /// XM_005271633 /// XM_005271636 /// XM_005271637 /// XM_005271638 /// XM_005271639 /// XM_005271641	0000077 // DNA damage checkpoint // inferred from mutant phenotype /// 0006281 // DNA repair // inferred from electronic annotation /// 0006508 // proteolysis // inferred from electronic annotation /// 0006511 // ubiquitin-dependent protein catabolic process // inferred from electronic annotation /// 0006974 // cellular response to DNA damage stimulus // inferred from direct assay /// 0008283 // …	0005634 // nucleus // inferred from direct assay /// 0005654 // nucleoplasm // inferred from direct assay /// 0005730 // nucleolus // inferred from direct assay /// 0043234 // protein complex // inferred from direct assay	0004221 // ubiquitin thiolesterase activity // inferred from mutant phenotype /// 0004843 // ubiquitin-specific protease activity // inferred from direct assay /// 0005515 // protein binding // inferred from physical interaction /// 0008233 // peptidase activity // inferred from electronic annotation /// 0008234 // cysteine-type peptidase activity // inferred from electronic annotation /// 001678…
1552680_a_at	NM_020380		Homo sapiens	2014-10-06	Consensus sequence	GenBank	gb:NM_020380.2 /DB_XREF=gi:24475852 /GEN=AF15Q14 /TID=Hs2.283099.2 /CNT=10 /FEA=FLmRNA /TIER=FL /STK=2 /LL=57082 /UG=Hs.283099 /DEF=Homo sapiens AF15q14 protein (AF15Q14), mRNA. /PROD=AF15q14 protein /FL=gb:AF461041.1 gb:AB022190.1 gb:NM_020380.2 gb:NM_144508.1	NM_020380	cancer susceptibility candidate 5	CASC5	57082	NM_144508 /// NM_170589	0000278 // mitotic cell cycle // traceable author statement /// 0001675 // acrosome assembly // non-traceable author statement /// 0006334 // nucleosome assembly // traceable author statement /// 0007049 // cell cycle // inferred from electronic annotation /// 0007059 // chromosome segregation // inferred from electronic annotation /// 0007067 // mitotic nuclear division // inferred from electron…	0000775 // chromosome, centromeric region // inferred from electronic annotation /// 0000776 // kinetochore // inferred from electronic annotation /// 0000777 // condensed chromosome kinetochore // inferred from electronic annotation /// 0001669 // acrosomal vesicle // inferred from direct assay /// 0005634 // nucleus // inferred from direct assay /// 0005654 // nucleoplasm // traceable author st…	0005515 // protein binding // inferred from physical interaction
1552682_a_at	NM_144508		Homo sapiens	2014-10-06	Consensus sequence	GenBank	gb:NM_144508.1 /DB_XREF=gi:24476009 /GEN=AF15Q14 /TID=Hs2.283099.2 /CNT=10 /FEA=FLmRNA /TIER=FL /STK=2 /LL=57082 /UG=Hs.283099 /DEF=Homo sapiens AF15q14 protein (AF15Q14), mRNA. /PROD=AF15q14 protein isoform 2 /FL=gb:AF461041.1 gb:AB022190.1 gb:NM_020380.2 gb:NM_144508.1	NM_144508	cancer susceptibility candidate 5	CASC5	57082	NM_144508 /// NM_170589	0000278 // mitotic cell cycle // traceable author statement /// 0001675 // acrosome assembly // non-traceable author statement /// 0006334 // nucleosome assembly // traceable author statement /// 0007049 // cell cycle // inferred from electronic annotation /// 0007059 // chromosome segregation // inferred from electronic annotation /// 0007067 // mitotic nuclear division // inferred from electron…	0000775 // chromosome, centromeric region // inferred from electronic annotation /// 0000776 // kinetochore // inferred from electronic annotation /// 0000777 // condensed chromosome kinetochore // inferred from electronic annotation /// 0001669 // acrosomal vesicle // inferred from direct assay /// 0005634 // nucleus // inferred from direct assay /// 0005654 // nucleoplasm // traceable author st…	0005515 // protein binding // inferred from physical interaction
1552684_a_at	NM_145204		Homo sapiens	2014-10-06	Consensus sequence	GenBank	gb:NM_145204.1 /DB_XREF=gi:21624649 /GEN=SENP8 /TID=Hs2.111991.1 /CNT=10 /FEA=FLmRNA /TIER=FL /STK=2 /LL=123228 /UG=Hs.111991 /DEF=Homo sapiens sentrinSUMO-specific protease SENP8 (SENP8), mRNA. /PROD=sentrinSUMO-specific protease SENP8 /FL=gb:AY008293.1 gb:NM_145204.1	NM_145204	SUMO/sentrin specific peptidase family member 8	SENP8	123228	NM_001166340 /// NM_001172109 /// NM_001172110 /// NM_001172111 /// NM_145204 /// XM_005254157	0006508 // proteolysis // inferred from electronic annotation		0008233 // peptidase activity // inferred from electronic annotation /// 0008234 // cysteine-type peptidase activity // inferred from electronic annotation /// 0016787 // hydrolase activity // inferred from electronic annotation
1552685_a_at	NM_014552		Homo sapiens	2014-10-06	Consensus sequence	GenBank	gb:NM_014552.1 /DB_XREF=gi:7657296 /GEN=LBP-32 /TID=Hs2.321264.1 /CNT=18 /FEA=FLmRNA /TIER=FL /STK=2 /LL=29841 /UG=Hs.321264 /DEF=Homo sapiens LBP protein 32 (LBP-32), mRNA. /PROD=LBP protein 32 /FL=gb:AF198489.1 gb:NM_014552.1	NM_014552	grainyhead-like 1 (Drosophila)	GRHL1	29841	NM_198182 /// XM_005246158 /// XM_005246159 /// XM_006711882 /// XM_006711883 /// XM_006711884	0006351 // transcription, DNA-templated // inferred from electronic annotation /// 0006355 // regulation of transcription, DNA-templated // inferred from electronic annotation /// 0007275 // multicellular organismal development // inferred from electronic annotation /// 0044255 // cellular lipid metabolic process // traceable author statement /// 0044281 // small molecule metabolic process // tra…	0005634 // nucleus // inferred from direct assay /// 0005654 // nucleoplasm // traceable author statement /// 0005730 // nucleolus // inferred from direct assay /// 0005737 // cytoplasm // inferred from direct assay /// 0005794 // Golgi apparatus // inferred from direct assay /// 0043231 // intracellular membrane-bounded organelle // inferred from direct assay	0003677 // DNA binding // inferred from electronic annotation
1552686_at	NM_080834		Homo sapiens	2014-10-06	Consensus sequence	GenBank	gb:NM_080834.1 /DB_XREF=gi:18201889 /TID=Hs2.147150.1 /CNT=16 /FEA=FLmRNA /TIER=FL /STK=2 /LL=140894 /UG_GENE=C20orf152 /UG=Hs.147150 /UG_TITLE=chromosome 20 open reading frame 152 /DEF=Homo sapiens chromosome 20 open reading frame 152 (C20orf152), mRNA. /FL=gb:NM_080834.1	NM_080834	cyclic nucleotide binding domain containing 2	CNBD2	140894	NM_001207076 /// NM_080834 /// XM_005260295 /// XM_006723714
1552687_a_at	NM_080834		Homo sapiens	2014-10-06	Consensus sequence	GenBank	gb:NM_080834.1 /DB_XREF=gi:18201889 /TID=Hs2.147150.1 /CNT=16 /FEA=FLmRNA /TIER=FL /STK=2 /LL=140894 /UG_GENE=C20orf152 /UG=Hs.147150 /UG_TITLE=chromosome 20 open reading frame 152 /DEF=Homo sapiens chromosome 20 open reading frame 152 (C20orf152), mRNA. /FL=gb:NM_080834.1	NM_080834	cyclic nucleotide binding domain containing 2	CNBD2	140894	NM_001207076 /// NM_080834 /// XM_005260295 /// XM_006723714
1552689_at	NM_020764		Homo sapiens	2014-10-06	Consensus sequence	GenBank	gb:NM_020764.1 /DB_XREF=gi:18079215 /GEN=CASKIN1 /TID=Hs2.334479.1 /CNT=14 /FEA=FLmRNA /TIER=FL /STK=2 /LL=57524 /UG=Hs.334479 /DEF=Homo sapiens cask-interacting protein 1 (CASKIN1), mRNA. /PROD=cask-interacting protein 1 /FL=gb:NM_020764.1 gb:AF451977.1	NM_020764	CASK interacting protein 1	CASKIN1	57524	NM_020764 /// XM_005255458	0007165 // signal transduction // inferred from sequence or structural similarity	0005737 // cytoplasm // inferred from sequence or structural similarity	0005515 // protein binding // inferred from physical interaction
1552690_a_at	NM_172364		Homo sapiens	2014-10-06	Consensus sequence	GenBank	gb:NM_172364.1 /DB_XREF=gi:27312024 /GEN=CACNA2D4 /TID=Hs2.13768.1 /CNT=14 /FEA=FLmRNA /TIER=FL /STK=2 /LL=93589 /UG=Hs.13768 /DEF=Homo sapiens calcium channel, voltage-dependent, alpha 2delta subunit 4 (CACNA2D4), mRNA. /PROD=voltage-gated calcium channel alpha(2)delta-4subunit /FL=gb:AF516695.1 gb:NM_172364.1	NM_172364	calcium channel, voltage-dependent, alpha 2/delta subunit 4	CACNA2D4	93589	NM_001005737 /// NM_001005766 /// NM_172364 /// XR_242992	0006810 // transport // inferred from electronic annotation /// 0006811 // ion transport // inferred from electronic annotation /// 0006816 // calcium ion transport // inferred from electronic annotation /// 0034765 // regulation of ion transmembrane transport // inferred from electronic annotation /// 0050908 // detection of light stimulus involved in visual perception // inferred from mutant ph…	0005891 // voltage-gated calcium channel complex // inferred from direct assay /// 0016020 // membrane // inferred from electronic annotation /// 0016021 // integral component of membrane // inferred from electronic annotation	0005244 // voltage-gated ion channel activity // inferred from electronic annotation /// 0005245 // voltage-gated calcium channel activity // inferred from direct assay /// 0005262 // calcium channel activity // inferred from electronic annotation /// 0046872 // metal ion binding // inferred from electronic annotation
1552691_at	NM_138450		Homo sapiens	2014-10-06	Consensus sequence	GenBank	gb:NM_138450.2 /DB_XREF=gi:27764878 /TID=Hs2.348334.1 /CNT=14 /FEA=FLmRNA /TIER=FL /STK=2 /LL=115761 /UG_GENE=MGC17429 /UG=Hs.348334 /UG_TITLE=hypothetical protein MGC17429 /DEF=Homo sapiens hypothetical protein MGC17429 (MGC17429), mRNA. /FL=gb:NM_138450.2 gb:BC013150.1	NM_138450	ADP-ribosylation factor-like 11	ARL11	115761	NM_138450 /// XM_005266253	0006886 // intracellular protein transport // inferred from electronic annotation /// 0007264 // small GTPase mediated signal transduction // inferred from electronic annotation	0005622 // intracellular // inferred from electronic annotation /// 0005634 // nucleus // inferred from electronic annotation /// 0005737 // cytoplasm // inferred from electronic annotation	0000166 // nucleotide binding // inferred from electronic annotation /// 0005515 // protein binding // inferred from physical interaction /// 0005525 // GTP binding // inferred from electronic annotation
1552693_at	NM_138450		Homo sapiens	2014-10-06	Consensus sequence	GenBank	gb:NM_138450.2 /DB_XREF=gi:27764878 /TID=Hs2.348334.1 /CNT=14 /FEA=FLmRNA /TIER=ConsEnd /STK=0 /LL=115761 /UG_GENE=MGC17429 /UG=Hs.348334 /UG_TITLE=hypothetical protein MGC17429 /DEF=Homo sapiens hypothetical protein MGC17429 (MGC17429), mRNA. /FL=gb:NM_138450.2 gb:BC013150.1	NM_138450	ADP-ribosylation factor-like 11	ARL11	115761	NM_138450 /// XM_005266253	0006886 // intracellular protein transport // inferred from electronic annotation /// 0007264 // small GTPase mediated signal transduction // inferred from electronic annotation	0005622 // intracellular // inferred from electronic annotation /// 0005634 // nucleus // inferred from electronic annotation /// 0005737 // cytoplasm // inferred from electronic annotation	0000166 // nucleotide binding // inferred from electronic annotation /// 0005515 // protein binding // inferred from physical interaction /// 0005525 // GTP binding // inferred from electronic annotation
1552694_at	NM_052885		Homo sapiens	2014-10-06	Consensus sequence	GenBank	gb:NM_052885.1 /DB_XREF=gi:16418394 /GEN=SLC2A13 /TID=Hs2.117979.1 /CNT=13 /FEA=FLmRNA /TIER=FL /STK=2 /LL=114134 /UG=Hs.117979 /DEF=Homo sapiens solute carrier family 2 (facilitated glucose transporter), member 13 (SLC2A13), mRNA. /PROD=solute carrier family 2 (facilitated glucosetransporter), member 13 /FL=gb:NM_052885.1	NM_052885	solute carrier family 2 (facilitated glucose transporter), member 13	SLC2A13	114134	NM_052885 /// XM_005268616	0006810 // transport // inferred from electronic annotation /// 0007275 // multicellular organismal development // inferred from electronic annotation /// 0055085 // transmembrane transport // traceable author statement	0005886 // plasma membrane // traceable author statement /// 0016020 // membrane // inferred from electronic annotation /// 0016021 // integral component of membrane // inferred from electronic annotation	0004872 // receptor activity // inferred from electronic annotation /// 0005215 // transporter activity // inferred from electronic annotation /// 0022857 // transmembrane transporter activity // inferred from electronic annotation /// 0022891 // substrate-specific transmembrane transporter activity // inferred from electronic annotation
1552695_a_at	NM_052885		Homo sapiens	2014-10-06	Consensus sequence	GenBank	gb:NM_052885.1 /DB_XREF=gi:16418394 /GEN=SLC2A13 /TID=Hs2.117979.1 /CNT=13 /FEA=FLmRNA /TIER=FL /STK=2 /LL=114134 /UG=Hs.117979 /DEF=Homo sapiens solute carrier family 2 (facilitated glucose transporter), member 13 (SLC2A13), mRNA. /PROD=solute carrier family 2 (facilitated glucosetransporter), member 13 /FL=gb:NM_052885.1	NM_052885	solute carrier family 2 (facilitated glucose transporter), member 13	SLC2A13	114134	NM_052885 /// XM_005268616	0006810 // transport // inferred from electronic annotation /// 0007275 // multicellular organismal development // inferred from electronic annotation /// 0055085 // transmembrane transport // traceable author statement	0005886 // plasma membrane // traceable author statement /// 0016020 // membrane // inferred from electronic annotation /// 0016021 // integral component of membrane // inferred from electronic annotation	0004872 // receptor activity // inferred from electronic annotation /// 0005215 // transporter activity // inferred from electronic annotation /// 0022857 // transmembrane transporter activity // inferred from electronic annotation /// 0022891 // substrate-specific transmembrane transporter activity // inferred from electronic annotation
1552696_at	NM_144599		Homo sapiens	2014-10-06	Consensus sequence	GenBank	gb:NM_144599.1 /DB_XREF=gi:21389396 /TID=Hs2.352617.1 /CNT=12 /FEA=FLmRNA /TIER=FL /STK=2 /LL=123606 /UG_GENE=MGC35570 /UG=Hs.352617 /UG_TITLE=hypothetical protein MGC35570 /DEF=Homo sapiens hypothetical protein MGC35570 (MGC35570), mRNA. /FL=gb:BC025678.1 gb:NM_144599.1	NM_144599	non imprinted in Prader-Willi/Angelman syndrome 1	NIPA1	123606	NM_001142275 /// NM_144599	0006810 // transport // inferred from electronic annotation /// 0006811 // ion transport // inferred from electronic annotation /// 0008219 // cell death // inferred from electronic annotation /// 0015693 // magnesium ion transport // inferred from electronic annotation	0005768 // endosome // inferred from electronic annotation /// 0005769 // early endosome // inferred from electronic annotation /// 0005886 // plasma membrane // inferred from electronic annotation /// 0016020 // membrane // inferred from electronic annotation /// 0016021 // integral component of membrane // inferred from electronic annotation	0015095 // magnesium ion transmembrane transporter activity // inferred from electronic annotation
1552698_at	NM_145042		Homo sapiens	2014-10-06	Consensus sequence	GenBank	gb:NM_145042.1 /DB_XREF=gi:21450789 /TID=Hs2.339837.1 /CNT=10 /FEA=FLmRNA /TIER=FL /STK=2 /LL=113691 /UG_GENE=MGC16703 /UG=Hs.339837 /UG_TITLE=alpha tubulin-like /DEF=Homo sapiens alpha tubulin-like (MGC16703), mRNA. /FL=gb:BC009991.1 gb:NM_145042.1	NM_145042	tubulin, alpha 3f, pseudogene	TUBA3FP	113691	NR_003608
1552701_a_at	NM_052889		Homo sapiens	2014-10-06	Consensus sequence	GenBank	gb:NM_052889.1 /DB_XREF=gi:16751832 /GEN=COP /TID=Hs2.348365.1 /CNT=9 /FEA=FLmRNA /TIER=FL /STK=2 /LL=114769 /UG=Hs.348365 /DEF=Homo sapiens CARD only protein (COP), mRNA. /PROD=CARD only protein /FL=gb:AF367017.1 gb:NM_052889.1	NM_052889	caspase recruitment domain family, member 16	CARD16	114769	NM_001017534 /// NM_052889	0010466 // negative regulation of peptidase activity // inferred from electronic annotation /// 0010951 // negative regulation of endopeptidase activity // inferred from electronic annotation /// 0042981 // regulation of apoptotic process // inferred from electronic annotation	0005622 // intracellular // inferred from electronic annotation	0004869 // cysteine-type endopeptidase inhibitor activity // inferred from electronic annotation /// 0005515 // protein binding // inferred from electronic annotation /// 0030414 // peptidase inhibitor activity // inferred from electronic annotation
1552703_s_at	NM_052889		Homo sapiens	2014-10-06	Consensus sequence	GenBank	gb:NM_052889.1 /DB_XREF=gi:16751832 /GEN=COP /TID=Hs2.348365.1 /CNT=9 /FEA=FLmRNA /TIER=FL /STK=2 /LL=114769 /UG=Hs.348365 /DEF=Homo sapiens CARD only protein (COP), mRNA. /PROD=CARD only protein /FL=gb:AF367017.1 gb:NM_052889.1	NM_052889	caspase recruitment domain family, member 16 /// caspase 1, apoptosis-related cysteine peptidase	CARD16 /// CASP1	834 /// 114769	NM_001017534 /// NM_001223 /// NM_001257118 /// NM_001257119 /// NM_033292 /// NM_033293 /// NM_033294 /// NM_033295 /// NM_052889 /// XM_006718924	0001666 // response to hypoxia // inferred from electronic annotation /// 0006508 // proteolysis // inferred from direct assay /// 0006915 // apoptotic process // traceable author statement /// 0006919 // activation of cysteine-type endopeptidase activity involved in apoptotic process // traceable author statement /// 0007165 // signal transduction // traceable author statement /// 0008219 // cel…	0005576 // extracellular region // inferred from electronic annotation /// 0005622 // intracellular // inferred from electronic annotation /// 0005737 // cytoplasm // not recorded /// 0005829 // cytosol // traceable author statement /// 0072557 // IPAF inflammasome complex // not recorded /// 0072557 // IPAF inflammasome complex // inferred from sequence or structural similarity /// 0072558 // NL…	0004175 // endopeptidase activity // inferred from direct assay /// 0004197 // cysteine-type endopeptidase activity // not recorded /// 0004197 // cysteine-type endopeptidase activity // traceable author statement /// 0004869 // cysteine-type endopeptidase inhibitor activity // inferred from electronic annotation /// 0005515 // protein binding // inferred from physical interaction /// 0008233 // …
1552705_at	BC035000		Homo sapiens	2014-10-06	Consensus sequence	GenBank	gb:BC035000.1 /DB_XREF=gi:23273914 /TID=Hs2.132237.1 /CNT=20 /FEA=FLmRNA /TIER=FL /STK=2 /LL=142679 /UG_GENE=DUSP19 /UG=Hs.132237 /DEF=Homo sapiens, protein phosphatase, clone MGC:33229 IMAGE:5269106, mRNA, complete cds. /PROD=protein phosphatase /FL=gb:BC035000.1 gb:AB063186.1 gb:AB038770.1 gb:NM_080876.1	BC035000	dual specificity phosphatase 19	DUSP19	142679	NM_001142314 /// NM_080876	0000188 // inactivation of MAPK activity // inferred from electronic annotation /// 0006469 // negative regulation of protein kinase activity // inferred from sequence or structural similarity /// 0006470 // protein dephosphorylation // not recorded /// 0007254 // JNK cascade // not recorded /// 0016311 // dephosphorylation // inferred from electronic annotation /// 0035335 // peptidyl-tyrosine d…	0005737 // cytoplasm // inferred from electronic annotation	0004721 // phosphoprotein phosphatase activity // inferred from electronic annotation /// 0004725 // protein tyrosine phosphatase activity // inferred from electronic annotation /// 0004860 // protein kinase inhibitor activity // inferred from sequence or structural similarity /// 0005078 // MAP-kinase scaffold activity // inferred from sequence or structural similarity /// 0005515 // protein bin…
1552708_a_at	AB038770		Homo sapiens	2014-10-06	Consensus sequence	GenBank	gb:AB038770.1 /DB_XREF=gi:18146955 /TID=Hs2.132237.1 /CNT=20 /FEA=FLmRNA /TIER=FL /STK=1 /LL=142679 /UG_GENE=DUSP19 /UG=Hs.132237 /DEF=Homo sapiens mRNA for protein phosphatase, complete cds. /PROD=protein phosphatase /FL=gb:BC035000.1 gb:AB063186.1 gb:AB038770.1 gb:NM_080876.1	AB038770	dual specificity phosphatase 19	DUSP19	142679	NM_001142314 /// NM_080876	0000188 // inactivation of MAPK activity // inferred from electronic annotation /// 0006469 // negative regulation of protein kinase activity // inferred from sequence or structural similarity /// 0006470 // protein dephosphorylation // not recorded /// 0007254 // JNK cascade // not recorded /// 0016311 // dephosphorylation // inferred from electronic annotation /// 0035335 // peptidyl-tyrosine d…	0005737 // cytoplasm // inferred from electronic annotation	0004721 // phosphoprotein phosphatase activity // inferred from electronic annotation /// 0004725 // protein tyrosine phosphatase activity // inferred from electronic annotation /// 0004860 // protein kinase inhibitor activity // inferred from sequence or structural similarity /// 0005078 // MAP-kinase scaffold activity // inferred from sequence or structural similarity /// 0005515 // protein bin…
1552711_a_at	NM_144607		Homo sapiens	2014-10-06	Consensus sequence	GenBank	gb:NM_144607.1 /DB_XREF=gi:21389412 /TID=Hs2.27475.1 /CNT=17 /FEA=FLmRNA /TIER=FL /STK=2 /LL=124637 /UG_GENE=FLJ32499 /UG=Hs.27475 /UG_TITLE=hypothetical protein FLJ32499 /DEF=Homo sapiens hypothetical protein FLJ32499 (FLJ32499), mRNA. /FL=gb:NM_144607.1	NM_144607	cytochrome b5 domain containing 1	CYB5D1	124637	NM_144607 /// XM_005256440			0020037 // heme binding // inferred from electronic annotation /// 0046872 // metal ion binding // inferred from electronic annotation
1552712_a_at	NM_170706		Homo sapiens	2014-10-06	Consensus sequence	GenBank	gb:NM_170706.1 /DB_XREF=gi:25141324 /GEN=C1orf15 /TID=Hs2.158244.2 /CNT=16 /FEA=FLmRNA /TIER=FL /STK=2 /LL=23057 /UG=Hs.158244 /DEF=Homo sapiens chromosome 1 open reading frame 15 (C1orf15), transcript variant 2, mRNA. /PROD=nicotinamide mononucleotide adenylyltransferase2 isoform 2 /FL=gb:BC020998.1 gb:NM_170706.1	NM_170706	nicotinamide nucleotide adenylyltransferase 2	NMNAT2	23057	NM_015039 /// NM_170706	0006766 // vitamin metabolic process // traceable author statement /// 0006767 // water-soluble vitamin metabolic process // traceable author statement /// 0009058 // biosynthetic process // inferred from electronic annotation /// 0009435 // NAD biosynthetic process // inferred by curator /// 0009435 // NAD biosynthetic process // inferred from electronic annotation /// 0019363 // pyridine nucleo…	0000139 // Golgi membrane // traceable author statement /// 0005634 // nucleus // inferred from direct assay /// 0005737 // cytoplasm // inferred from electronic annotation /// 0005737 // cytoplasm // inferred from direct assay /// 0005770 // late endosome // inferred from electronic annotation /// 0005794 // Golgi apparatus // inferred from direct assay /// 0005802 // trans-Golgi network // infe…	0000166 // nucleotide binding // inferred from electronic annotation /// 0000309 // nicotinamide-nucleotide adenylyltransferase activity // traceable author statement /// 0003824 // catalytic activity // inferred from electronic annotation /// 0004515 // nicotinate-nucleotide adenylyltransferase activity // inferred from direct assay /// 0005524 // ATP binding // inferred from electronic annotati…
1552713_a_at	NM_000342		Homo sapiens	2014-10-06	Consensus sequence	GenBank	gb:NM_000342.1 /DB_XREF=gi:4507020 /GEN=SLC4A1 /TID=Hs2.185923.1 /CNT=14 /FEA=FLmRNA /TIER=FL /STK=2 /LL=6521 /UG=Hs.185923 /DEF=Homo sapiens solute carrier family 4, anion exchanger, member 1 (erythrocyte membrane protein band 3, Diego blood group) (SLC4A1), mRNA. /PROD=solute carrier family 4, anion exchanger, member1 (erythrocyte membrane protein band 3, Diego bloodgroup) /FL=gb:M27819.1 gb:NM…	NM_000342	solute carrier family 4 (anion exchanger), member 1 (Diego blood group)	SLC4A1	6521	NM_000342 /// XM_005257592 /// XM_005257593	0006810 // transport // inferred from electronic annotation /// 0006811 // ion transport // traceable author statement /// 0006820 // anion transport // inferred from direct assay /// 0006821 // chloride transport // inferred from sequence or structural similarity /// 0006873 // cellular ion homeostasis // traceable author statement /// 0015701 // bicarbonate transport // inferred from direct ass…	0005886 // plasma membrane // traceable author statement /// 0005887 // integral component of plasma membrane // inferred from direct assay /// 0016020 // membrane // inferred from electronic annotation /// 0016021 // integral component of membrane // non-traceable author statement /// 0016323 // basolateral plasma membrane // inferred from direct assay /// 0030018 // Z disc // inferred from sequ…	0003779 // actin binding // inferred from electronic annotation /// 0005215 // transporter activity // inferred from electronic annotation /// 0005452 // inorganic anion exchanger activity // inferred from direct assay /// 0005452 // inorganic anion exchanger activity // traceable author statement /// 0005515 // protein binding // inferred from physical interaction /// 0008022 // protein C-termin…
1552714_at	NM_153836		Homo sapiens	2014-10-06	Consensus sequence	GenBank	gb:NM_153836.1 /DB_XREF=gi:24475868 /GEN=CREG2 /TID=Hs2.232823.1 /CNT=13 /FEA=FLmRNA /TIER=FL /STK=2 /LL=200407 /UG=Hs.232823 /DEF=Homo sapiens cellular repressor of E1A-stimulated genes 2 (CREG2), mRNA. /PROD=cellular repressor of E1A-stimulated genes 2 /FL=gb:AB046109.1 gb:NM_153836.1	NM_153836	cellular repressor of E1A-stimulated genes 2	CREG2	200407	NM_153836	0055114 // oxidation-reduction process // inferred from electronic annotation	0005576 // extracellular region // inferred from electronic annotation /// 0005783 // endoplasmic reticulum // inferred from electronic annotation /// 0005794 // Golgi apparatus // inferred from electronic annotation	0010181 // FMN binding // inferred from electronic annotation /// 0016491 // oxidoreductase activity // inferred from electronic annotation
1552715_a_at	NM_021634		Homo sapiens	2014-10-06	Consensus sequence	GenBank	gb:NM_021634.1 /DB_XREF=gi:11056007 /GEN=LGR7 /TID=Hs2.209446.1 /CNT=10 /FEA=FLmRNA /TIER=FL /STK=2 /LL=59350 /UG=Hs.209446 /DEF=Homo sapiens leucine-rich repeat-containing G protein-coupled receptor 7 (LGR7), mRNA. /PROD=leucine-rich repeat-containing G protein-coupledreceptor 7 /FL=gb:AF190500.1 gb:NM_021634.1	NM_021634	relaxin/insulin-like family peptide receptor 1	RXFP1	59350	NM_001253727 /// NM_001253728 /// NM_001253729 /// NM_001253730 /// NM_001253732 /// NM_001253733 /// NM_021634 /// NR_045579 /// NR_045580 /// NR_045581 /// NR_045582 /// NR_045583 /// NR_045584	0007165 // signal transduction // inferred from electronic annotation /// 0007186 // G-protein coupled receptor signaling pathway // inferred from electronic annotation /// 0007188 // adenylate cyclase-modulating G-protein coupled receptor signaling pathway // inferred from electronic annotation /// 0007567 // parturition // inferred from electronic annotation /// 0030154 // cell differentiation …	0005886 // plasma membrane // traceable author statement /// 0016020 // membrane // inferred from electronic annotation /// 0016021 // integral component of membrane // inferred from electronic annotation	0004871 // signal transducer activity // inferred from electronic annotation /// 0004930 // G-protein coupled receptor activity // inferred from direct assay /// 0005515 // protein binding // inferred from physical interaction /// 0042562 // hormone binding // inferred from electronic annotation /// 0046872 // metal ion binding // inferred from electronic annotation
1552716_at	NM_144722		Homo sapiens	2014-10-06	Consensus sequence	GenBank	gb:NM_144722.1 /DB_XREF=gi:21389508 /TID=Hs2.137422.1 /CNT=10 /FEA=FLmRNA /TIER=FL /STK=2 /LL=153268 /UG_GENE=FLJ25395 /UG=Hs.137422 /UG_TITLE=hypothetical protein FLJ25395 /DEF=Homo sapiens hypothetical protein FLJ25395 (FLJ25395), mRNA. /FL=gb:NM_144722.1	NM_144722	sperm flagellar 2	SPEF2	79925	NM_024867 /// NM_144722 /// XM_005248376 /// XM_005248377 /// XM_005248378 /// XM_006714500 /// XM_006714501	0002520 // immune system development // inferred from electronic annotation /// 0006139 // nucleobase-containing compound metabolic process // inferred from electronic annotation /// 0007283 // spermatogenesis // inferred from electronic annotation /// 0009566 // fertilization // inferred from electronic annotation /// 0010259 // multicellular organismal aging // inferred from electronic annotati…	0002177 // manchette // inferred from electronic annotation /// 0005737 // cytoplasm // inferred from electronic annotation /// 0005794 // Golgi apparatus // inferred from electronic annotation /// 0097225 // sperm midpiece // inferred from electronic annotation	0005515 // protein binding // inferred from electronic annotation /// 0005524 // ATP binding // inferred from electronic annotation /// 0019205 // nucleobase-containing compound kinase activity // inferred from electronic annotation /// 0046983 // protein dimerization activity // inferred from electronic annotation
1552717_s_at	NM_153243		Homo sapiens	2014-10-06	Consensus sequence	GenBank	gb:NM_153243.1 /DB_XREF=gi:24158471 /TID=Hs2.356636.1 /CNT=10 /FEA=FLmRNA /TIER=FL /STK=2 /LL=220766 /UG_GENE=MGC26143 /UG=Hs.356636 /UG_TITLE=hypothetical protein MGC26143 /DEF=Homo sapiens hypothetical protein MGC26143 (MGC26143), mRNA. /FL=gb:BC014590.1 gb:NM_153243.1	NM_153243	centrosomal protein 170kDa /// centrosomal protein 170kDa pseudogene 1	CEP170 /// CEP170P1	9859 /// 645455	NM_001042404 /// NM_001042405 /// NM_014812 /// NM_153243 /// NR_003135 /// XM_005273361 /// XM_006711843 /// XM_006711844 /// XM_006711845 /// XM_006711846 /// XM_006711847 /// XM_006711848 /// XM_006711849 /// XM_006711850 /// XM_006711851 /// XM_006711852 /// XM_006724974 /// XM_006724975 /// XM_006724976 /// XM_006724977 /// XM_006724978 /// XM_006724979 /// XM_006724980 /// XM_006724981 /// …		0005737 // cytoplasm // inferred from direct assay /// 0005813 // centrosome // inferred from direct assay /// 0005814 // centriole // inferred from direct assay /// 0005819 // spindle // inferred from electronic annotation /// 0005856 // cytoskeleton // inferred from electronic annotation /// 0005874 // microtubule // inferred from electronic annotation /// 0031965 // nuclear membrane // inferre…	0005515 // protein binding // inferred from physical interaction /// 0042802 // identical protein binding // inferred from physical interaction
1552718_at	NM_080820		Homo sapiens	2014-10-06	Consensus sequence	GenBank	gb:NM_080820.2 /DB_XREF=gi:21361784 /GEN=HARS2 /TID=Hs2.352419.1 /CNT=9 /FEA=FLmRNA /TIER=FL /STK=2 /LL=92675 /UG=Hs.352419 /DEF=Homo sapiens histidyl-tRNA synthetase 2 (HARS2), mRNA. /PROD=histidyl-tRNA synthetase 2 /FL=gb:NM_080820.2	NM_080820	D-tyrosyl-tRNA deacylase 1	DTD1	92675	NM_080820 /// XM_005260871 /// XM_005260872	0006260 // DNA replication // inferred from electronic annotation /// 0019478 // D-amino acid catabolic process // inferred from electronic annotation	0005634 // nucleus // inferred from electronic annotation /// 0005737 // cytoplasm // inferred from electronic annotation	0003677 // DNA binding // inferred from electronic annotation /// 0016787 // hydrolase activity // inferred from electronic annotation /// 0016788 // hydrolase activity, acting on ester bonds // inferred from electronic annotation /// 0046872 // metal ion binding // inferred from electronic annotation
1552719_at	NM_138423		Homo sapiens	2014-10-06	Consensus sequence	GenBank	gb:NM_138423.1 /DB_XREF=gi:19923946 /TID=Hs2.323966.1 /CNT=9 /FEA=FLmRNA /TIER=FL /STK=2 /LL=113201 /UG_GENE=LOC113201 /UG=Hs.323966 /UG_TITLE=hypothetical protein BC012124 /DEF=Homo sapiens hypothetical protein BC012124 (LOC113201), mRNA. /FL=gb:BC012124.1 gb:NM_138423.1	NM_138423	cancer susceptibility candidate 4	CASC4	113201	NM_138423 /// NM_177974 /// XM_006720380 /// XM_006720381		0005794 // Golgi apparatus // inferred from direct assay /// 0016020 // membrane // inferred from electronic annotation /// 0016021 // integral component of membrane // inferred from electronic annotation
1552721_a_at	NM_033136		Homo sapiens	2014-10-06	Consensus sequence	GenBank	gb:NM_033136.1 /DB_XREF=gi:15055540 /GEN=FGF1 /TID=Hs2.75297.2 /CNT=8 /FEA=FLmRNA /TIER=FL /STK=2 /LL=2246 /UG=Hs.75297 /DEF=Homo sapiens fibroblast growth factor 1 (acidic) (FGF1), transcript variant 2, mRNA. /PROD=fibroblast growth factor 1 (acidic) isoform 2precursor /FL=gb:NM_033137.1 gb:NM_033136.1	NM_033136	fibroblast growth factor 1 (acidic)	FGF1	2246	NM_000800 /// NM_001144892 /// NM_001144934 /// NM_001144935 /// NM_001257205 /// NM_001257206 /// NM_001257207 /// NM_001257208 /// NM_001257209 /// NM_001257210 /// NM_001257211 /// NM_001257212 /// NM_033136 /// NM_033137 /// XM_005268390 /// XM_006714762	0001525 // angiogenesis // inferred from electronic annotation /// 0001759 // organ induction // inferred from electronic annotation /// 0001934 // positive regulation of protein phosphorylation // inferred from electronic annotation /// 0007165 // signal transduction // non-traceable author statement /// 0007173 // epidermal growth factor receptor signaling pathway // traceable author statement …	0005576 // extracellular region // inferred from direct assay /// 0005576 // extracellular region // traceable author statement /// 0005578 // proteinaceous extracellular matrix // inferred from electronic annotation /// 0005615 // extracellular space // inferred from direct assay /// 0005634 // nucleus // inferred from direct assay /// 0005730 // nucleolus // inferred from direct assay /// 00057…	0005102 // receptor binding // inferred from electronic annotation /// 0005104 // fibroblast growth factor receptor binding // inferred from physical interaction /// 0005515 // protein binding // inferred from physical interaction /// 0008083 // growth factor activity // inferred from direct assay /// 0008201 // heparin binding // inferred from direct assay /// 0030544 // Hsp70 protein binding //…
1552722_at	NM_016300		Homo sapiens	2014-10-06	Consensus sequence	GenBank	gb:NM_016300.2 /DB_XREF=gi:20127547 /GEN=ARPP-21 /TID=Hs2.351088.1 /CNT=8 /FEA=FLmRNA /TIER=FL /STK=2 /LL=10777 /UG=Hs.351088 /DEF=Homo sapiens cyclic AMP-regulated phosphoprotein, 21 kD (ARPP-21), mRNA. /PROD=cyclic AMP-regulated phosphoprotein, 21 kD /FL=gb:NM_016300.2 gb:BC017805.1	NM_016300	cAMP-regulated phosphoprotein, 21kDa	ARPP21	10777	NM_001025068 /// NM_001025069 /// NM_001267616 /// NM_001267617 /// NM_001267618 /// NM_001267619 /// NM_016300 /// NM_198399 /// XM_005264810 /// XM_005264811 /// XM_005264812 /// XM_005264813 /// XM_005264815 /// XM_005264816 /// XM_006712942 /// XM_006712943 /// XM_006712944 /// XM_006712945	0034605 // cellular response to heat // inferred from electronic annotation	0005737 // cytoplasm // inferred from electronic annotation	0003676 // nucleic acid binding // inferred from electronic annotation /// 0005516 // calmodulin binding // inferred from electronic annotation
1552724_at	AY099086		Homo sapiens	2014-10-06	Consensus sequence	GenBank	gb:AY099086.1 /DB_XREF=gi:20563000 /TID=Hs2.196956.1 /CNT=8 /FEA=FLmRNA /TIER=FL /STK=2 /LL=158800 /UG_GENE=OTEX /UG=Hs.196956 /DEF=Homo sapiens paired-like homeobox protein OTEX mRNA, complete cds. /PROD=paired-like homeobox protein OTEX /FL=gb:NM_139282.1 gb:AY099086.1	AY099086	Rhox homeobox family, member 1	RHOXF1	158800	NM_139282	0006351 // transcription, DNA-templated // inferred from electronic annotation /// 0006355 // regulation of transcription, DNA-templated // non-traceable author statement /// 0007275 // multicellular organismal development // non-traceable author statement /// 0007276 // gamete generation // non-traceable author statement /// 0019953 // sexual reproduction // inferred from expression pattern /// …	0005634 // nucleus // inferred from direct assay	0000976 // transcription regulatory region sequence-specific DNA binding // inferred from electronic annotation /// 0003677 // DNA binding // non-traceable author statement /// 0003700 // sequence-specific DNA binding transcription factor activity // non-traceable author statement /// 0043565 // sequence-specific DNA binding // inferred from electronic annotation
1552725_s_at	NM_139057		Homo sapiens	2014-10-06	Consensus sequence	GenBank	gb:NM_139057.1 /DB_XREF=gi:21265063 /GEN=ADAMTS17 /TID=Hs2.349970.1 /CNT=17 /FEA=FLmRNA /TIER=FL /STK=2 /LL=170691 /UG=Hs.349970 /DEF=Homo sapiens a disintegrin-like and metalloprotease (reprolysin type) with thrombospondin type 1 motif, 17 (ADAMTS17), mRNA. /PROD=a disintegrin-like and metalloprotease(reprolysin type) with thrombospondin type 1 motif, 17preproprotein /FL=gb:NM_139057.1	NM_139057	ADAM metallopeptidase with thrombospondin type 1 motif, 17	ADAMTS17	170691	NM_139057 /// XM_005254872	0006508 // proteolysis // inferred from electronic annotation	0005576 // extracellular region // inferred from electronic annotation /// 0005578 // proteinaceous extracellular matrix // inferred from electronic annotation /// 0031012 // extracellular matrix // inferred from electronic annotation	0004222 // metalloendopeptidase activity // inferred from electronic annotation /// 0008233 // peptidase activity // inferred from electronic annotation /// 0008237 // metallopeptidase activity // inferred from electronic annotation /// 0008270 // zinc ion binding // inferred from electronic annotation /// 0016787 // hydrolase activity // inferred from electronic annotation /// 0046872 // metal i…
1552726_at	AA022668		Homo sapiens	2014-10-06	Consensus sequence	GenBank	gb:AA022668 /DB_XREF=gi:1486749 /DB_XREF=ze71e08.s1 /CLONE=IMAGE:364454 /TID=Hs2.349970.1 /CNT=17 /FEA=FLmRNA /TIER=ConsEnd /STK=2 /LL=170691 /UG_GENE=ADAMTS17 /UG=Hs.349970 /UG_TITLE=a disintegrin-like and metalloprotease (reprolysin type) with thrombospondin type 1 motif, 17 /FL=gb:NM_139057.1	AA022668	ADAM metallopeptidase with thrombospondin type 1 motif, 17	ADAMTS17	170691	NM_139057 /// XM_005254872	0006508 // proteolysis // inferred from electronic annotation	0005576 // extracellular region // inferred from electronic annotation /// 0005578 // proteinaceous extracellular matrix // inferred from electronic annotation /// 0031012 // extracellular matrix // inferred from electronic annotation	0004222 // metalloendopeptidase activity // inferred from electronic annotation /// 0008233 // peptidase activity // inferred from electronic annotation /// 0008237 // metallopeptidase activity // inferred from electronic annotation /// 0008270 // zinc ion binding // inferred from electronic annotation /// 0016787 // hydrolase activity // inferred from electronic annotation /// 0046872 // metal i…
1552727_s_at	AA022668		Homo sapiens	2014-10-06	Consensus sequence	GenBank	gb:AA022668 /DB_XREF=gi:1486749 /DB_XREF=ze71e08.s1 /CLONE=IMAGE:364454 /TID=Hs2.349970.1 /CNT=17 /FEA=FLmRNA /TIER=ConsEnd /STK=2 /LL=170691 /UG_GENE=ADAMTS17 /UG=Hs.349970 /UG_TITLE=a disintegrin-like and metalloprotease (reprolysin type) with thrombospondin type 1 motif, 17 /FL=gb:NM_139057.1	AA022668	ADAM metallopeptidase with thrombospondin type 1 motif, 17	ADAMTS17	170691	NM_139057 /// XM_005254872	0006508 // proteolysis // inferred from electronic annotation	0005576 // extracellular region // inferred from electronic annotation /// 0005578 // proteinaceous extracellular matrix // inferred from electronic annotation /// 0031012 // extracellular matrix // inferred from electronic annotation	0004222 // metalloendopeptidase activity // inferred from electronic annotation /// 0008233 // peptidase activity // inferred from electronic annotation /// 0008237 // metallopeptidase activity // inferred from electronic annotation /// 0008270 // zinc ion binding // inferred from electronic annotation /// 0016787 // hydrolase activity // inferred from electronic annotation /// 0046872 // metal i…
1552729_at	NM_032887		Homo sapiens	2014-10-06	Consensus sequence	GenBank	gb:NM_032887.1 /DB_XREF=gi:14249643 /TID=Hs2.334521.1 /CNT=15 /FEA=FLmRNA /TIER=FL /STK=2 /LL=84973 /UG_GENE=MGC16037 /UG=Hs.334521 /UG_TITLE=hypothetical protein MGC16037 /DEF=Homo sapiens hypothetical protein MGC16037 (MGC16037), mRNA. /FL=gb:NM_032887.1 gb:BC007651.1	NM_032887	small nucleolar RNA host gene 7 (non-protein coding) /// small nucleolar RNA, H/ACA box 17 /// small nucleolar RNA, H/ACA box 43	SNHG7 /// SNORA17 /// SNORA43	84973 /// 677804 /// 677824	NR_002958 /// NR_002975 /// NR_003672 /// NR_024542 /// NR_024543
1552730_at	NM_021044		Homo sapiens	2014-10-06	Consensus sequence	GenBank	gb:NM_021044.2 /DB_XREF=gi:23346635 /GEN=DHH /TID=Hs2.352607.1 /CNT=13 /FEA=FLmRNA /TIER=FL /STK=2 /LL=50846 /UG=Hs.352607 /DEF=Homo sapiens desert hedgehog homolog (Drosophila) (DHH), mRNA. /PROD=desert hedgehog preproprotein /FL=gb:BC033507.1 gb:NM_021044.2	NM_021044	desert hedgehog	DHH	50846	NM_021044	0006508 // proteolysis // inferred from electronic annotation /// 0007154 // cell communication // inferred from electronic annotation /// 0007267 // cell-cell signaling // inferred from electronic annotation /// 0007275 // multicellular organismal development // inferred from electronic annotation /// 0007286 // spermatid development // inferred from electronic annotation /// 0022402 // cell cyc…	0005576 // extracellular region // inferred from electronic annotation /// 0005615 // extracellular space // inferred from electronic annotation /// 0005886 // plasma membrane // inferred from electronic annotation /// 0016020 // membrane // inferred from electronic annotation	0005113 // patched binding // inferred from electronic annotation /// 0005509 // calcium ion binding // inferred from direct assay /// 0005515 // protein binding // inferred from physical interaction /// 0008233 // peptidase activity // inferred from electronic annotation /// 0008270 // zinc ion binding // inferred from direct assay /// 0016787 // hydrolase activity // inferred from electronic an…
1552731_at	NM_139166		Homo sapiens	2014-10-06	Consensus sequence	GenBank	gb:NM_139166.1 /DB_XREF=gi:21040250 /GEN=STARS /TID=Hs2.374668.1 /CNT=12 /FEA=FLmRNA /TIER=FL /STK=2 /LL=137735 /UG=Hs.374668 /DEF=Homo sapiens striated muscle activator of Rho-dependent signaling (STARS), mRNA. /PROD=striated muscle activator of Rho-dependentsignaling /FL=gb:AF503617.1 gb:NM_139166.1	NM_139166	actin-binding Rho activating protein	ABRA	137735	NM_139166	0000060 // protein import into nucleus, translocation // inferred from electronic annotation /// 0006351 // transcription, DNA-templated // inferred from electronic annotation /// 0006355 // regulation of transcription, DNA-templated // inferred from electronic annotation /// 0006810 // transport // inferred from electronic annotation /// 0015031 // protein transport // inferred from electronic a…	0005737 // cytoplasm // inferred from electronic annotation /// 0005856 // cytoskeleton // inferred from electronic annotation /// 0005886 // plasma membrane // inferred from direct assay /// 0015629 // actin cytoskeleton // inferred from sequence or structural similarity /// 0030016 // myofibril // inferred from electronic annotation /// 0030017 // sarcomere // inferred from sequence or structur…	0003713 // transcription coactivator activity // inferred from electronic annotation /// 0003779 // actin binding // inferred from sequence or structural similarity
1552732_at	AL832152		Homo sapiens	2014-10-06	Consensus sequence	GenBank	gb:AL832152.1 /DB_XREF=gi:21732696 /TID=Hs2.374668.1 /CNT=12 /FEA=FLmRNA /TIER=ConsEnd /STK=0 /LL=137735 /UG_GENE=STARS /UG=Hs.374668 /UG_TITLE=striated muscle activator of Rho-dependent signaling /DEF=Homo sapiens mRNA; cDNA DKFZp686C0314 (from clone DKFZp686C0314). /FL=gb:AF503617.1 gb:NM_139166.1	AL832152	actin-binding Rho activating protein	ABRA	137735	NM_139166	0000060 // protein import into nucleus, translocation // inferred from electronic annotation /// 0006351 // transcription, DNA-templated // inferred from electronic annotation /// 0006355 // regulation of transcription, DNA-templated // inferred from electronic annotation /// 0006810 // transport // inferred from electronic annotation /// 0015031 // protein transport // inferred from electronic a…	0005737 // cytoplasm // inferred from electronic annotation /// 0005856 // cytoskeleton // inferred from electronic annotation /// 0005886 // plasma membrane // inferred from direct assay /// 0015629 // actin cytoskeleton // inferred from sequence or structural similarity /// 0030016 // myofibril // inferred from electronic annotation /// 0030017 // sarcomere // inferred from sequence or structur…	0003713 // transcription coactivator activity // inferred from electronic annotation /// 0003779 // actin binding // inferred from sequence or structural similarity
1552733_at	NM_172193		Homo sapiens	2014-10-06	Consensus sequence	GenBank	gb:NM_172193.1 /DB_XREF=gi:26190615 /TID=Hs2.335887.1 /CNT=12 /FEA=FLmRNA /TIER=FL /STK=2 /LL=122773 /UG_GENE=KLHDC1 /UG=Hs.335887 /UG_TITLE=kelch domain containing 1 /DEF=Homo sapiens kelch domain containing 1 (KLHDC1), mRNA. /FL=gb:AF111806.1 gb:NM_172193.1	NM_172193	kelch domain containing 1	KLHDC1	122773	NM_172193		0005737 // cytoplasm // inferred from direct assay	0005515 // protein binding // inferred from electronic annotation
1552734_at	NM_152756		Homo sapiens	2014-10-06	Consensus sequence	GenBank	gb:NM_152756.1 /DB_XREF=gi:22749480 /TID=Hs2.222006.1 /CNT=10 /FEA=FLmRNA /TIER=FL /STK=2 /LL=253260 /UG_GENE=MGC39830 /UG=Hs.222006 /UG_TITLE=hypothetical protein MGC39830 /DEF=Homo sapiens hypothetical protein MGC39830 (MGC39830), mRNA. /FL=gb:BC029608.1 gb:NM_152756.1	NM_152756	RPTOR independent companion of MTOR, complex 2	RICTOR	253260	NM_001285439 /// NM_001285440 /// NM_152756 /// XM_005248278 /// XM_006714463	0001938 // positive regulation of endothelial cell proliferation // inferred from electronic annotation /// 0007173 // epidermal growth factor receptor signaling pathway // traceable author statement /// 0007275 // multicellular organismal development // inferred from electronic annotation /// 0008543 // fibroblast growth factor receptor signaling pathway // traceable author statement /// 0009790…	0005829 // cytosol // traceable author statement /// 0031932 // TORC2 complex // inferred from direct assay	0005515 // protein binding // inferred from physical interaction /// 0043022 // ribosome binding // inferred from electronic annotation
1552735_at	AL832028		Homo sapiens	2014-10-06	Consensus sequence	GenBank	gb:AL832028.1 /DB_XREF=gi:21732568 /TID=Hs2.210349.1 /CNT=9 /FEA=FLmRNA /TIER=ConsEnd /STK=0 /LL=56111 /UG_GENE=PCDHGA4 /UG=Hs.210349 /UG_TITLE=protocadherin gamma subfamily A, 4 /DEF=Homo sapiens mRNA; cDNA DKFZp451N244 (from clone DKFZp451N244). /FL=gb:AF152511.1 gb:NM_032053.1	AL832028	protocadherin gamma subfamily A, 4	PCDHGA4	56111	NM_018917 /// NM_032053	0007155 // cell adhesion // inferred from electronic annotation /// 0007155 // cell adhesion // traceable author statement /// 0007156 // homophilic cell adhesion // inferred from electronic annotation /// 0007283 // spermatogenesis // inferred from electronic annotation /// 0016339 // calcium-dependent cell-cell adhesion // non-traceable author statement	0005886 // plasma membrane // inferred from electronic annotation /// 0016020 // membrane // inferred from electronic annotation /// 0016020 // membrane // non-traceable author statement /// 0016021 // integral component of membrane // inferred from electronic annotation /// 0070062 // extracellular vesicular exosome // inferred from direct assay	0005509 // calcium ion binding // inferred from electronic annotation /// 0044822 // poly(A) RNA binding // inferred from direct assay
1552736_a_at	NM_138966		Homo sapiens	2014-10-06	Consensus sequence	GenBank	gb:NM_138966.2 /DB_XREF=gi:23510394 /GEN=NETO1 /TID=Hs2.60563.1 /CNT=9 /FEA=FLmRNA /TIER=FL /STK=2 /LL=81832 /UG=Hs.60563 /DEF=Homo sapiens neuropilin (NRP) and tolloid (TLL)-like 1 (NETO1), transcript variant 3, mRNA. /PROD=neuropilin- and tolloid-like protein 1 isoform 3precursor /FL=gb:AF448838.1 gb:NM_138966.2	NM_138966	neuropilin (NRP) and tolloid (TLL)-like 1	NETO1	81832	NM_001201465 /// NM_138966 /// NM_138999 /// NM_153181 /// XM_005266773 /// XM_005266774 /// XM_005266776 /// XM_006722553	0007613 // memory // inferred from sequence or structural similarity /// 0008542 // visual learning // inferred from sequence or structural similarity /// 0048168 // regulation of neuronal synaptic plasticity // inferred from electronic annotation /// 0048169 // regulation of long-term neuronal synaptic plasticity // inferred from sequence or structural similarity	0005576 // extracellular region // inferred from electronic annotation /// 0005886 // plasma membrane // inferred from electronic annotation /// 0014069 // postsynaptic density // inferred from sequence or structural similarity /// 0016020 // membrane // inferred from electronic annotation /// 0016021 // integral component of membrane // inferred from electronic annotation /// 0030054 // cell jun…	0005515 // protein binding // inferred from electronic annotation
1552737_s_at	NM_007014		Homo sapiens	2014-10-06	Consensus sequence	GenBank	gb:NM_007014.2 /DB_XREF=gi:8400741 /GEN=WWP2 /TID=Hs2.333382.1 /CNT=8 /FEA=FLmRNA /TIER=FL /STK=2 /LL=11060 /UG=Hs.333382 /DEF=Homo sapiens Nedd-4-like ubiquitin-protein ligase (WWP2), mRNA. /PROD=Nedd-4-like ubiquitin-protein ligase /FL=gb:U96114.1 gb:NM_007014.2	NM_007014	WW domain containing E3 ubiquitin protein ligase 2	WWP2	11060	NM_001270453 /// NM_001270454 /// NM_001270455 /// NM_007014 /// NM_199424 /// XM_005255778	0000122 // negative regulation of transcription from RNA polymerase II promoter // inferred from mutant phenotype /// 0000122 // negative regulation of transcription from RNA polymerase II promoter // inferred from sequence or structural similarity /// 0006464 // cellular protein modification process // traceable author statement /// 0010629 // negative regulation of gene expression // inferred f…	0000151 // ubiquitin ligase complex // traceable author statement /// 0005634 // nucleus // inferred from direct assay /// 0005737 // cytoplasm // not recorded /// 0005737 // cytoplasm // inferred from sequence or structural similarity /// 0016020 // membrane // inferred from direct assay	0001085 // RNA polymerase II transcription factor binding // inferred from physical interaction /// 0001085 // RNA polymerase II transcription factor binding // inferred from sequence or structural similarity /// 0004842 // ubiquitin-protein transferase activity // inferred from direct assay /// 0004842 // ubiquitin-protein transferase activity // inferred from mutant phenotype /// 0005515 // pro…
1552738_a_at	NM_138729		Homo sapiens	2014-10-06	Consensus sequence	GenBank	gb:NM_138729.1 /DB_XREF=gi:21264622 /GEN=ST7L /TID=Hs2.293483.2 /CNT=8 /FEA=FLmRNA /TIER=FL /STK=2 /LL=54879 /UG=Hs.293483 /DEF=Homo sapiens suppression of tumorigenicity 7 like (ST7L), transcript variant 4, mRNA. /PROD=suppression of tumorigenicity 7-like isoform 4 /FL=gb:AB081320.1 gb:NM_138729.1	NM_138729	suppression of tumorigenicity 7 like	ST7L	54879	NM_017744 /// NM_138727 /// NM_138728 /// NM_138729 /// NM_198327 /// NM_198328 /// XM_005270963 /// XM_005270964 /// XM_005270966 /// XM_005270970 /// XM_006710708 /// XM_006710709 /// XR_246280	0002062 // chondrocyte differentiation // inferred from expression pattern /// 0002088 // lens development in camera-type eye // inferred from sequence or structural similarity /// 0007275 // multicellular organismal development // inferred from electronic annotation /// 0008584 // male gonad development // inferred from expression pattern /// 0016055 // Wnt signaling pathway // inferred from ele…	0005576 // extracellular region // inferred from electronic annotation /// 0005576 // extracellular region // traceable author statement /// 0005578 // proteinaceous extracellular matrix // inferred from electronic annotation /// 0005615 // extracellular space // non-traceable author statement /// 0016020 // membrane // inferred from electronic annotation /// 0016021 // integral component of memb…	0005102 // receptor binding // inferred from electronic annotation /// 0005109 // frizzled binding //
1552739_s_at	NM_138729		Homo sapiens	2014-10-06	Consensus sequence	GenBank	gb:NM_138729.1 /DB_XREF=gi:21264622 /GEN=ST7L /TID=Hs2.293483.2 /CNT=8 /FEA=FLmRNA /TIER=FL /STK=2 /LL=54879 /UG=Hs.293483 /DEF=Homo sapiens suppression of tumorigenicity 7 like (ST7L), transcript variant 4, mRNA. /PROD=suppression of tumorigenicity 7-like isoform 4 /FL=gb:AB081320.1 gb:NM_138729.1	NM_138729	suppression of tumorigenicity 7 like	ST7L	54879	NM_017744 /// NM_138727 /// NM_138728 /// NM_138729 /// NM_198327 /// NM_198328 /// XM_005270963 /// XM_005270964 /// XM_005270966 /// XM_005270970 /// XM_006710708 /// XM_006710709 /// XR_246280	0002062 // chondrocyte differentiation // inferred from expression pattern /// 0002088 // lens development in camera-type eye // inferred from sequence or structural similarity /// 0007275 // multicellular organismal development // inferred from electronic annotation /// 0008584 // male gonad development // inferred from expression pattern /// 0016055 // Wnt signaling pathway // inferred from ele…	0005576 // extracellular region // inferred from electronic annotation /// 0005576 // extracellular region // traceable author statement /// 0005578 // proteinaceous extracellular matrix // inferred from electronic annotation /// 0005615 // extracellular space // non-traceable author statement /// 0016020 // membrane // inferred from electronic annotation /// 0016021 // integral component of memb…	0005102 // receptor binding // inferred from electronic annotation /// 0005109 // frizzled binding //
1552740_at	NM_144706		Homo sapiens	2014-10-06	Consensus sequence	GenBank	gb:NM_144706.1 /DB_XREF=gi:21389620 /TID=Hs2.352211.1 /CNT=8 /FEA=FLmRNA /TIER=FL /STK=2 /LL=150590 /UG_GENE=MGC29762 /UG=Hs.352211 /UG_TITLE=hypothetical protein MGC29762 /DEF=Homo sapiens hypothetical protein MGC29762 (MGC29762), mRNA. /FL=gb:NM_144706.1 gb:BC021264.1	NM_144706	chromosome 2 open reading frame 15	C2orf15	150590	NM_144706			0044822 // poly(A) RNA binding // inferred from direct assay
1552742_at	NM_144633		Homo sapiens	2014-10-06	Consensus sequence	GenBank	gb:NM_144633.2 /DB_XREF=gi:27886666 /GEN=KCNH8 /TID=Hs2.144549.1 /CNT=7 /FEA=FLmRNA /TIER=FL /STK=2 /LL=131096 /UG=Hs.144549 /DEF=Homo sapiens potassium voltage-gated channel, subfamily H (eag-related), member 8 (KCNH8), mRNA. /PROD=potassium voltage-gated channel, subfamily H,member 8 /FL=gb:AY053503.1 gb:NM_144633.2	NM_144633	potassium voltage-gated channel, subfamily H (eag-related), member 8	KCNH8	131096	NM_144633 /// XM_006712961 /// XM_006712962 /// XM_006712963 /// XM_006712964	0000160 // phosphorelay signal transduction system // inferred from electronic annotation /// 0006355 // regulation of transcription, DNA-templated // inferred from electronic annotation /// 0006810 // transport // inferred from electronic annotation /// 0006811 // ion transport // inferred from electronic annotation /// 0006813 // potassium ion transport // inferred from electronic annotation //…	0005886 // plasma membrane // traceable author statement /// 0005887 // integral component of plasma membrane // not recorded /// 0016020 // membrane // inferred from electronic annotation /// 0016021 // integral component of membrane // inferred from electronic annotation	0000155 // phosphorelay sensor kinase activity // inferred from electronic annotation /// 0000166 // nucleotide binding // inferred from electronic annotation /// 0004871 // signal transducer activity // inferred from electronic annotation /// 0005216 // ion channel activity // inferred from electronic annotation /// 0005244 // voltage-gated ion channel activity // inferred from electronic annota…
1552743_at	NM_024979		Homo sapiens	2014-10-06	Consensus sequence	GenBank	gb:NM_024979.2 /DB_XREF=gi:27777654 /GEN=MCF2L /TID=Hs2.25515.1 /CNT=7 /FEA=FLmRNA /TIER=FL /STK=2 /LL=23263 /UG=Hs.25515 /DEF=Homo sapiens MCF.2 cell line derived transforming sequence-like (MCF2L), mRNA. /PROD=MCF.2 cell line derived transformingsequence-like /FL=gb:BC020208.1 gb:NM_024979.2	NM_024979	MCF.2 cell line derived transforming sequence-like	MCF2L	23263	NM_001112732 /// NM_024979 /// XM_005268307 /// XM_005268308 /// XM_005268309 /// XM_005268310 /// XM_005268312 /// XM_005268313 /// XM_005268314 /// XM_005268315 /// XM_005268316 /// XM_006719966 /// XM_006719967 /// XM_006719968 /// XR_429282	0007264 // small GTPase mediated signal transduction // traceable author statement /// 0007266 // Rho protein signal transduction // inferred from electronic annotation /// 0032319 // regulation of Rho GTPase activity // inferred from electronic annotation /// 0032321 // positive regulation of Rho GTPase activity // inferred from electronic annotation /// 0035023 // regulation of Rho protein sign…	0005615 // extracellular space // inferred from direct assay /// 0005737 // cytoplasm // inferred from electronic annotation /// 0005829 // cytosol // traceable author statement /// 0005886 // plasma membrane // inferred from electronic annotation /// 0016020 // membrane // inferred from electronic annotation /// 0030027 // lamellipodium // inferred from electronic annotation	0005085 // guanyl-nucleotide exchange factor activity // inferred from electronic annotation /// 0005089 // Rho guanyl-nucleotide exchange factor activity // inferred from electronic annotation /// 0005515 // protein binding // inferred from electronic annotation /// 0005545 // 1-phosphatidylinositol binding // inferred from electronic annotation
1552745_at	NM_173488		Homo sapiens	2014-10-06	Consensus sequence	GenBank	gb:NM_173488.1 /DB_XREF=gi:27735082 /TID=Hs2.388874.1 /CNT=7 /FEA=FLmRNA /TIER=FL /STK=2 /LL=133482 /UG_GENE=MGC26949 /UG=Hs.388874 /UG_TITLE=hypothetical protein MGC26949 /DEF=Homo sapiens hypothetical protein MGC26949 (MGC26949), mRNA. /FL=gb:NM_173488.1 gb:BC034976.1	NM_173488	solute carrier organic anion transporter family, member 6A1	SLCO6A1	133482	NM_001289002 /// NM_001289004 /// NM_173488 /// XM_005271874	0006810 // transport // inferred from electronic annotation /// 0055085 // transmembrane transport // inferred from electronic annotation	0005886 // plasma membrane // inferred from electronic annotation /// 0016020 // membrane // inferred from electronic annotation /// 0016021 // integral component of membrane // inferred from electronic annotation	0005215 // transporter activity // inferred from electronic annotation /// 0005515 // protein binding // inferred from electronic annotation
1552747_a_at	NM_144714		Homo sapiens	2014-10-06	Consensus sequence	GenBank	gb:NM_144714.1 /DB_XREF=gi:21389492 /TID=Hs2.122800.1 /CNT=7 /FEA=FLmRNA /TIER=FL /STK=2 /LL=151649 /UG_GENE=FLJ25449 /UG=Hs.122800 /UG_TITLE=hypothetical protein MGC27069 /DEF=Homo sapiens hypothetical protein MGC27069 (FLJ25449), mRNA. /FL=gb:NM_144714.1 gb:BC021717.1	NM_144714	protein phosphatase 2C-like domain containing 1	PP2D1	151649	NM_001252657 /// NM_144714 /// NR_027694 /// XM_006712988 /// XM_006712989	0008152 // metabolic process // inferred from electronic annotation		0003824 // catalytic activity // inferred from electronic annotation
1552749_a_at	NM_145275		Homo sapiens	2014-10-06	Consensus sequence	GenBank	gb:NM_145275.1 /DB_XREF=gi:21687234 /TID=Hs2.298079.1 /CNT=7 /FEA=FLmRNA /TIER=FL /STK=2 /LL=147700 /UG_GENE=LOC147700 /UG=Hs.298079 /UG_TITLE=similar to kinesin light chain KLCt /DEF=Homo sapiens similar to kinesin light chain KLCt (LOC147700), mRNA. /FL=gb:BC025318.1 gb:NM_145275.1	NM_145275	kinesin light chain 3	KLC3	147700	NM_145275 /// NM_177417 /// XM_005258536	0008088 // axon cargo transport // inferred from electronic annotation /// 0008152 // metabolic process // inferred from electronic annotation	0005737 // cytoplasm // inferred from electronic annotation /// 0005856 // cytoskeleton // inferred from electronic annotation /// 0005871 // kinesin complex // inferred from electronic annotation /// 0005874 // microtubule // inferred from electronic annotation /// 0031514 // motile cilium // inferred from electronic annotation /// 0035253 // ciliary rootlet // inferred from electronic annotatio…	0003777 // microtubule motor activity // inferred from electronic annotation /// 0008017 // microtubule binding // inferred from electronic annotation /// 0019894 // kinesin binding // inferred from electronic annotation
1552750_at	NM_054113		Homo sapiens	2014-10-06	Consensus sequence	GenBank	gb:NM_054113.1 /DB_XREF=gi:16930816 /GEN=KIP3 /TID=Hs2.255432.1 /CNT=7 /FEA=FLmRNA /TIER=FL /STK=2 /LL=117286 /UG=Hs.255432 /DEF=Homo sapiens DNA-dependent protein kinase catalytic subunit-interacting protein 3 (KIP3), mRNA. /PROD=DNA-dependent protein kinase catalyticsubunit-interacting protein 3 /FL=gb:AB050868.1 gb:NM_054113.1	NM_054113	calcium and integrin binding family member 3	CIB3	117286	NM_054113 /// XM_005259728	0007229 // integrin-mediated signaling pathway // inferred from electronic annotation		0005509 // calcium ion binding // inferred from electronic annotation /// 0046872 // metal ion binding // inferred from electronic annotation
1552751_a_at	NM_054113		Homo sapiens	2014-10-06	Consensus sequence	GenBank	gb:NM_054113.1 /DB_XREF=gi:16930816 /GEN=KIP3 /TID=Hs2.255432.1 /CNT=7 /FEA=FLmRNA /TIER=FL /STK=2 /LL=117286 /UG=Hs.255432 /DEF=Homo sapiens DNA-dependent protein kinase catalytic subunit-interacting protein 3 (KIP3), mRNA. /PROD=DNA-dependent protein kinase catalyticsubunit-interacting protein 3 /FL=gb:AB050868.1 gb:NM_054113.1	NM_054113	calcium and integrin binding family member 3	CIB3	117286	NM_054113 /// XM_005259728	0007229 // integrin-mediated signaling pathway // inferred from electronic annotation		0005509 // calcium ion binding // inferred from electronic annotation /// 0046872 // metal ion binding // inferred from electronic annotation
1552752_a_at	NM_153184		Homo sapiens	2014-10-06	Consensus sequence	GenBank	gb:NM_153184.1 /DB_XREF=gi:23346423 /TID=Hs2.48507.1 /CNT=15 /FEA=FLmRNA /TIER=FL /STK=2 /LL=253559 /UG_GENE=LOC253559 /UG=Hs.48507 /UG_TITLE=nectin-like protein 3 /DEF=Homo sapiens nectin-like protein 3 (LOC253559), mRNA. /FL=gb:NM_153184.1	NM_153184	cell adhesion molecule 2	CADM2	253559	NM_001167674 /// NM_001167675 /// NM_001256502 /// NM_001256503 /// NM_001256504 /// NM_001256505 /// NM_153184 /// XM_006713081 /// XM_006713082	0007155 // cell adhesion // inferred from electronic annotation /// 0007420 // brain development // inferred from electronic annotation /// 0034329 // cell junction assembly // traceable author statement /// 0034332 // adherens junction organization // traceable author statement /// 0045216 // cell-cell junction organization // traceable author statement	0005737 // cytoplasm // inferred from electronic annotation /// 0005886 // plasma membrane // traceable author statement /// 0016020 // membrane // inferred from electronic annotation /// 0016021 // integral component of membrane // inferred from electronic annotation /// 0030054 // cell junction // inferred from electronic annotation /// 0030424 // axon // inferred from electronic annotation ///…	0005515 // protein binding // inferred from electronic annotation
[truncated: 2,629 more rows]
