# Supplementary material for: An immune-related seven-gene signature for predicting lymph node metastasis in breast cancer
Source: Front Mol Biosci. 2025 May 30;12:1615524. doi: 10.3389/fmolb.2025.1615524 (PMC12162330; doi:10.3389/fmolb.2025.1615524)
Supplement: Supplementary file 1 [file DataSheet1.zip › Original data of database and experiments and analysis process_peer review only/4.R code.txt]

1.R codes for differential analysis
#if (!requireNamespace("BiocManager", quietly = TRUE))
#    install.packages("BiocManager")
#BiocManager::install("limma")

library("limma")

setwd("C:\\Users\\Administrator\\Desktop\\1")          
inputFile="symbol.txt"                                              
fdrFilter=0.05                                                       
logFCfilter=0                                                       
conNum=                                                           
treatNum=                                                      

outTab=data.frame()
grade=c(rep(1,conNum),rep(2,treatNum))
rt=read.table(inputFile,sep="\t",header=T,check.names=F)
rt=as.matrix(rt)
rownames(rt)=rt[,1]
exp=rt[,2:ncol(rt)]
dimnames=list(rownames(exp),colnames(exp))
data=matrix(as.numeric(as.matrix(exp)),nrow=nrow(exp),dimnames=dimnames)
data=avereps(data)
data=data[rowMeans(data)>0.1,]

for(i in row.names(data)){
  geneName=unlist(strsplit(i,"\\|",))[1]
  geneName=gsub("\\/", "_", geneName)
  rt=rbind(expression=data[i,],grade=grade)
  rt=as.matrix(t(rt))
  wilcoxTest<-wilcox.test(expression ~ grade, data=rt)
  conGeneMeans=mean(data[i,1:conNum])
  treatGeneMeans=mean(data[i,(conNum+1):ncol(data)])
  logFC=log2(treatGeneMeans)-log2(conGeneMeans)
  pvalue=wilcoxTest$p.value
  conMed=median(data[i,1:conNum])
  treatMed=median(data[i,(conNum+1):ncol(data)])
  diffMed=treatMed-conMed
	if( ((logFC>0) & (diffMed>0)) | ((logFC<0) & (diffMed<0)) ){  
		  outTab=rbind(outTab,cbind(gene=i,conMean=conGeneMeans,treatMean=treatGeneMeans,logFC=logFC,pValue=pvalue))
	 }
}
pValue=outTab[,"pValue"]
fdr=p.adjust(as.numeric(as.vector(pValue)),method="fdr")
outTab=cbind(outTab,fdr=fdr)

write.table(outTab,file="all.xls",sep="\t",row.names=F,quote=F)

outDiff=outTab[( abs(as.numeric(as.vector(outTab$logFC)))>logFCfilter & as.numeric(as.vector(outTab$fdr))<fdrFilter),]
write.table(outDiff,file="diff.xls",sep="\t",row.names=F,quote=F)

2.R codes for enrichment analysis
#install.packages("colorspace")
#install.packages("stringi")
#install.packages("ggplot2")

#if (!requireNamespace("BiocManager", quietly = TRUE))
#    install.packages("BiocManager")
#BiocManager::install("DOSE")

#if (!requireNamespace("BiocManager", quietly = TRUE))
#    install.packages("BiocManager")
#BiocManager::install("clusterProfiler")

#if (!requireNamespace("BiocManager", quietly = TRUE))
#    install.packages("BiocManager")
#BiocManager::install("enrichplot")

library("clusterProfiler")
library("org.Hs.eg.db")
library("enrichplot")
library("ggplot2")

setwd("E:\\CCC_Perform\\abcd")                
rt=read.table("id.txt",sep="\t",header=T,check.names=F)          
rt=rt[is.na(rt[,"entrezID"])==F,]                               
gene=rt$entrezID

kk <- enrichGO(gene = gene,
               OrgDb = org.Hs.eg.db, 
               pvalueCutoff =0.05, 
               qvalueCutoff = 0.05,
               ont="all",
               readable =T)
write.table(kk,file="GO.txt",sep="\t",quote=F,row.names = F)                

pdf(file="barplot.pdf",width = 16,height = 8)
barplot(kk, drop = TRUE, showCategory =10,split="ONTOLOGY") + facet_grid(ONTOLOGY~., scale='free')
dev.off()

pdf(file="bubble.pdf",width = 16,height = 8)
dotplot(kk,showCategory = 10,split="ONTOLOGY") + facet_grid(ONTOLOGY~., scale='free')
dev.off()

3.R codes for correlation analysis
library(ggplot2)
library(ggpubr)
library(ggExtra)

inputFile="input.txt"      
gene1="TMB"            
gene2="CMTM7"              
setwd("D:\\biowolf\\bioR\\22.cor")      

rt=read.table(inputFile,sep="\t",header=T,check.names=F,row.names=1)
x=as.numeric(rt[gene1,])
y=as.numeric(rt[gene2,])

df1=as.data.frame(cbind(x,y))
corT=cor.test(x,y,method="spearman")
cor=corT$estimate
pValue=corT$p.value
p1=ggplot(df1, aes(x, y)) + 
			xlab(gene1)+ylab(gene2)+
			geom_point()+ geom_smooth(method="lm",formula = y ~ x) + theme_bw()+
			stat_cor(method = 'spearman', aes(x =x, y =y))
p2=ggMarginal(p1, type = "density", xparams = list(fill = "orange"),yparams = list(fill = "blue"))

pdf(file="cor.pdf",width=5,height=4.8)
print(p1)
dev.off()

pdf(file="cor.density.pdf",width=5,height=5)
print(p2)
dev.off()

4.R codes for nomogram
library(survival)
library(survminer)
library(timeROC)
library(rms)
library(regplot)
riskFile="trainRisk.txt"   
cliFile="clinical.txt"    
setwd("C:\\Users\\Administrator\\Desktop\\1")   

risk=read.table(riskFile, header=T, sep="\t", check.names=F, row.names=1)
risk=risk[,c("futime", "fustat", "risk")]

cli=read.table(cliFile, header=T, sep="\t", check.names=F, row.names=1)
cli=cli[apply(cli,1,function(x)any(is.na(match('unknow',x)))),,drop=F]
cli$Age=as.numeric(cli$Age)

samSample=intersect(row.names(risk), row.names(cli))
risk1=risk[samSample,,drop=F]
cli=cli[samSample,,drop=F]
rt=cbind(risk1, cli)

res.cox=coxph(Surv(futime, fustat) ~ . , data = rt)
nom1=regplot(res.cox,
              plots = c("density", "boxes"),
              clickable=F,
              title="",
              points=TRUE,
              droplines=TRUE,
              observation=rt[1,],
              rank="sd",
              failtime = c(1,2,3),
              prfail = T)

nomoRisk=predict(res.cox, data=rt, type="risk")
rt$nomoRisk=nomoRisk
ROC_rt=timeROC(T=rt$futime, delta=rt$fustat,
	           marker=rt$nomoRisk, cause=1,
	           weighting='aalen',
	           times=c(1,2,3), ROC=TRUE)
pdf(file="ROC.pdf", width=5, height=5)
plot(ROC_rt,time=1,col='green',title=FALSE,lwd=2)
plot(ROC_rt,time=2,col='blue',add=TRUE,title=FALSE,lwd=2)
plot(ROC_rt,time=3,col='red',add=TRUE,title=FALSE,lwd=2)
legend('bottomright',
	    c(paste0('AUC at 1 years: ',sprintf("%.03f",ROC_rt$AUC[1])),
	      paste0('AUC at 2 years: ',sprintf("%.03f",ROC_rt$AUC[2])),
	      paste0('AUC at 3 years: ',sprintf("%.03f",ROC_rt$AUC[3]))),
	      col=c("green","blue","red"),lwd=2,bty = 'n')
dev.off()
	

pdf(file="calibration.pdf", width=5, height=5)

f <- cph(Surv(futime, fustat) ~ nomoRisk, x=T, y=T, surv=T, data=rt, time.inc=1)
cal <- calibrate(f, cmethod="KM", method="boot", u=1, m=(nrow(rt)/3), B=1000)
plot(cal, xlim=c(0,1), ylim=c(0,1),
	 xlab="Nomogram-predicted OS (%)", ylab="Observed OS (%)", lwd=1.5, col="green", sub=F)

f <- cph(Surv(futime, fustat) ~ nomoRisk, x=T, y=T, surv=T, data=rt, time.inc=2)
cal <- calibrate(f, cmethod="KM", method="boot", u=2, m=(nrow(rt)/3), B=1000)
plot(cal, xlim=c(0,1), ylim=c(0,1), xlab="", ylab="", lwd=1.5, col="blue", sub=F, add=T)

f <- cph(Surv(futime, fustat) ~ nomoRisk, x=T, y=T, surv=T, data=rt, time.inc=3)
cal <- calibrate(f, cmethod="KM", method="boot", u=3, m=(nrow(rt)/3), B=1000)
plot(cal, xlim=c(0,1), ylim=c(0,1), xlab="", ylab="",  lwd=1.5, col="red", sub=F, add=T)
legend('bottomright', c('1-year', '2-year', '3-year'),
	   col=c("green","blue","red"), lwd=1.5, bty = 'n')
dev.off()
