# Supplementary material for: An immune-related seven-gene signature for predicting lymph node metastasis in breast cancer
Source: Front Mol Biosci. 2025 May 30;12:1615524. doi: 10.3389/fmolb.2025.1615524 (PMC12162330; doi:10.3389/fmolb.2025.1615524)
Supplement: Supplementary file 1 [file DataSheet1.zip › Original data of database and experiments and analysis process_peer review only/5.SPSS results_logistic regression analysis.xlsx]

## Sheet: single logistic regression
id	P Value	OR	95%CI_Low	95%CI_High
NAB1	1.93818e-06	0.931753	0.905023	0.959273
LY75	8.03746e-06	0.790937	0.713546	0.876722
S1PR2	1.635e-05	0.881932	0.832951	0.933792
F2R	6.22921e-05	1.0205	1.01042	1.03069
VEGFA	7.74027e-05	0.965551	0.948911	0.982484
CD83	0.000156145	0.964793	0.947034	0.982885
S100B	0.000157116	0.981973	0.972753	0.99128
UBR1	0.000176416	1.11477	1.05324	1.1799
GNRH1	0.000189596	0.709294	0.592235	0.849491
RFX5	0.00024129	0.966908	0.949692	0.984436
GDF5	0.000242581	0.727196	0.613431	0.862059
IL12RB2	0.000266222	0.855213	0.786251	0.930224
NFE2L3	0.000306835	0.971599	0.956517	0.986919
IKZF2	0.000365546	1.17248	1.07424	1.27971
CXCL16	0.000432395	0.987544	0.980674	0.994461
TXLNA	0.000518865	0.968957	0.951855	0.986367
LTBP2	0.000566828	1.01454	1.00625	1.0229
NEDD4	0.000727879	1.16037	1.06445	1.26493
PPARA	0.0008087	0.811746	0.718493	0.917104
	0.001
MPL	0.00111495	0.100593	0.0252848	0.400202
HLAF	0.00116821	0.988467	0.981569	0.995414
ST6GAL1	0.00121823	0.980486	0.968847	0.992264
RNASEL	0.00122197	1.14036	1.0531	1.23486
NFKBIE	0.00128772	0.964776	0.943938	0.986074
CALR	0.0013374	0.998861	0.998166	0.999557
ICAM1	0.00133862	0.986321	0.978054	0.994657
NR2F2	0.00137679	1.01646	1.00634	1.02668
PDGFRB	0.00140557	1.01124	1.00433	1.0182
UNC93B1	0.00146678	1.02469	1.00941	1.04021
NR1D1	0.00168096	1.02972	1.01108	1.04871
IL7	0.00173543	0.651171	0.497867	0.851682
ANGPTL2	0.0017691	1.0143	1.00531	1.02337
NFATC1	0.00192439	0.897482	0.83819	0.960968
TRAF3	0.00211098	0.899459	0.840702	0.962324
IL18BP	0.00212212	0.934802	0.895452	0.975882
NOX4	0.00230728	1.16004	1.05441	1.27625
CRHR1	0.00232882	0.887866	0.822427	0.958511
AHNAK	0.00233473	1.00432	1.00154	1.00711
BCL2L1	0.00233501	1.01531	1.00543	1.0253
ANKRD10	0.00259326	0.979302	0.966065	0.99272
MIA	0.00261975	0.978902	0.965401	0.992593
LIMA1	0.00271749	1.01698	1.00585	1.02823
PGRMC2	0.00273704	1.01705	1.00586	1.02837
FGFR1	0.00281125	1.01131	1.00387	1.01879
ARG2	0.00287258	0.853594	0.769221	0.947222
RELB	0.00288811	0.970433	0.951461	0.989783
RAC1	0.00303791	1.00616	1.00208	1.01026
PDK1	0.00316916	0.861638	0.78049	0.951223
GTPBP1	0.00327665	0.933821	0.89216	0.977426
TAP2	0.00350766	0.967666	0.946546	0.989257
CMTM7	0.00406494	0.975577	0.959259	0.992172
IGHA2	0.00412222	1.00071	1.00023	1.0012
TAPBP	0.00429219	0.993762	0.989504	0.998039
SH3BP2	0.00431984	0.912744	0.85727	0.971809
HLAG	0.00456584	0.936887	0.895615	0.980061
MAPK3	0.00474829	1.01633	1.00497	1.02782
TKFC	0.00535329	1.04985	1.01452	1.08642
IL27RA	0.00535484	0.982142	0.969766	0.994677
ILF3	0.00560899	0.979324	0.964952	0.99391
TNFRSF11B	0.00592948	0.962693	0.936972	0.989121
THRA	0.00634863	1.02717	1.00758	1.04713
RAB3D	0.00653574	1.01978	1.00549	1.03428
HDAC4	0.00655275	0.785552	0.660095	0.934854
GREM1	0.00685499	1.04356	1.0118	1.07631
SDC3	0.0069079	0.981673	0.968586	0.994937
PSMC6	0.0069311	1.05746	1.01543	1.10123
ADAT2	0.00724006	0.731112	0.581727	0.91886
TNFRSF21	0.0075537	0.988792	0.980648	0.997003
HLADOB	0.00769823	0.956695	0.926049	0.988356
TCF7L2	0.00786969	0.957848	0.927904	0.988758
LTBR	0.0087316	0.980906	0.966874	0.995142
CNIH1	0.0088109	1.02837	1.00707	1.05013
NFYC	0.00924484	0.947984	0.91061	0.986893
CDH1	0.0101748	1.00229	1.00054	1.00405
TAPBPL	0.0103454	0.976999	0.959775	0.994533
PRLH	0.0103512	1.34963	1.07318	1.6973
VEGFC	0.0106564	1.06666	1.01512	1.12082
CD44	0.0107975	0.996085	0.993086	0.999094
ANXA6	0.0108616	1.0064	1.00147	1.01136
AKT1	0.0110344	1.02243	1.00509	1.04007
IFNGR1	0.0110417	0.990533	0.983292	0.997826
PRKRA	0.0111633	0.954268	0.920382	0.989402
IGHG2	0.0112679	1.0003	1.00007	1.00054
TNF	0.0113034	0.935937	0.889201	0.98513
NFAM1	0.0115635	0.917641	0.858421	0.980945
SEMA3C	0.0117358	1.00697	1.00155	1.01243
TIE1	0.0118786	1.06283	1.01355	1.11451
RNF145	0.0120682	0.982191	0.968506	0.996069
TNFRSF10B	0.0131777	0.964378	0.937114	0.992435
C5AR2	0.0134824	1.05436	1.011	1.09958
HDGF	0.0142481	0.997311	0.995166	0.999461
CHST4	0.0150838	0.841338	0.731919	0.967115
CXCL3	0.0153534	0.667682	0.481635	0.925594
IL1B	0.0153857	0.919668	0.859438	0.984119
SOS2	0.0154686	1.04949	1.00925	1.09135
INHBA	0.0164889	1.01644	1.00298	1.03009
IGHA1	0.0172597	1.00013	1.00002	1.00023
MAP3K14	0.0175708	0.928495	0.873342	0.98713
MARCO	0.0182804	0.982784	0.968711	0.997061
SEMA3F	0.0199116	1.01044	1.00164	1.01932
S100P	0.0200126	1.00208	1.00033	1.00384
MAPK14	0.0218316	1.04482	1.00639	1.08472
HLAA	0.0219792	0.999553	0.999171	0.999935
NMB	0.0225391	0.974991	0.954003	0.99644
WFDC2	0.0228255	0.998831	0.997825	0.999837
MAGEH1	0.0228311	1.0193	1.00266	1.03622
PDGFD	0.0231731	1.03039	1.0041	1.05737
TRGC1	0.0271147	1.06289	1.00692	1.12197
ARAF	0.0272772	1.01916	1.00213	1.03648
ACKR3	0.0285403	1.01001	1.00105	1.01905
HDAC1	0.0296467	0.989269	0.979697	0.998935
LEPROT	0.0296501	1.01796	1.00176	1.03442
CCL14	0.0304611	1.17578	1.01539	1.3615
ADPRH	0.0317738	0.906099	0.828106	0.991436
BID	0.0325204	0.955939	0.917254	0.996256
GMFB	0.032759	1.03285	1.00265	1.06395
CEBPB	0.0332468	0.994925	0.990277	0.999596
TK2	0.0342454	1.07381	1.0053	1.14699
CD58	0.0343371	0.953772	0.912863	0.996514
KAT6A	0.0348324	1.01738	1.00123	1.03379
NPPC	0.0353832	0.94969	0.905102	0.996474
TXK	0.0354259	0.690072	0.488404	0.975012
PRLR	0.0358709	1.0077	1.00051	1.01494
RHOA	0.0372346	1.00224	1.00013	1.00435
TNFAIP2	0.0373698	0.994527	0.989401	0.999679
CLEC5A	0.0374787	0.937939	0.883002	0.996295
MBP	0.0406744	0.906768	0.82565	0.995855
PDGFRL	0.0410045	1.01502	1.00061	1.02964
IGKV1D16	0.0414555	1.01187	1.00046	1.0234
SEMA6A	0.0421703	0.954699	0.912946	0.998362
CRABP2	0.042419	1.00023	1.00001	1.00046
APLNR	0.0436631	1.01733	1.00049	1.03446
BMP2	0.0438338	0.903492	0.818591	0.997199
S100A14	0.0443468	1.00071	1.00002	1.00141
S100A1	0.0446758	0.997844	0.995743	0.999949
S100A16	0.045689	1.00116	1.00002	1.00229
PLXNC1	0.0468148	1.04198	1.00058	1.0851
CHP1	0.0479322	1.01	1.00009	1.02
GRK2	0.0482802	1.01379	1.0001	1.02767
CEBPG	0.0493193	0.983982	0.968267	0.999952
SDC1	0.0493735	1.00133	1	1.00266
RPS19	0.050442	0.999117	0.998232	1
EDNRA	0.0516278	1.02061	0.999856	1.04179
STAT3	0.0522982	0.992407	0.984797	1.00008
CD34	0.0532492	1.02609	0.999639	1.05325
ADM2	0.0540608	0.963707	0.928133	1.00065
SEMA5A	0.0544911	1.03621	0.999315	1.07446
IGHV374	0.0548923	1.00195	0.999959	1.00393
NFIL3	0.0549376	0.987116	0.974131	1.00027
NFYB	0.0551668	1.05194	0.998881	1.10783
IGHV338	0.0555873	1.11331	0.99744	1.24264
ANGPTL6	0.0567985	0.50581	0.250849	1.01991
IGHV428	0.0571446	1.00916	0.999723	1.01869
NOX1	0.0571542	1.40372	0.989742	1.99084
C8G	0.0594124	0.859677	0.734622	1.00602
ENTPD1	0.0623645	1.06986	0.996518	1.1486
GDF3	0.0668876	2.42542	0.940198	6.25682
FGFR2	0.0672694	0.989614	0.978609	1.00074
TBK1	0.0684617	1.03634	0.9973	1.0769
YTHDF2	0.0689254	0.984401	0.967865	1.00122
IGKV320	0.0702353	1.00016	0.999986	1.00034
CD276	0.0723266	1.01123	0.998988	1.02363
SBDS	0.0727163	1.00778	0.999286	1.01635
PDGFRA	0.0728851	1.02777	0.997462	1.05899
ANOS1	0.0729468	1.02592	0.997623	1.05501
IGHJ2	0.0733963	1.00529	0.9995	1.01112
CMTM3	0.0782707	1.01022	0.99885	1.02173
TEK	0.0801348	1.0524	0.993888	1.11436
GATA3	0.0804562	1.00073	0.999911	1.00156
IL4I1	0.080631	0.980151	0.958352	1.00245
IGLV140	0.0816833	1.00036	0.999955	1.00076
IGHV323	0.082217	1.00027	0.999965	1.00058
CALCRL	0.0827326	1.02739	0.996504	1.05923
RABEP1	0.0841976	1.00549	0.999261	1.01176
FGF2	0.0845089	0.966996	0.930819	1.00458
KL	0.0848609	1.22257	0.972761	1.53653
IGHV226	0.0851468	1.00163	0.999774	1.0035
ZEB1	0.0855514	1.03855	0.994721	1.0843
RALGPS2	0.0865184	1.01612	0.997708	1.03488
ESM1	0.0867604	0.974184	0.945459	1.00378
FCGRT	0.089254	1.00382	0.999416	1.00824
FGF1	0.0899271	1.04686	0.99289	1.10377
IGKV3D11	0.0938101	1.016	0.99731	1.03505
IGLV147	0.097514	1.0005	0.999908	1.0011
RARA	0.0986392	1.00404	0.999246	1.00887
VAV3	0.0988869	1.00411	0.999231	1.00901
SSH1	0.0990264	1.07479	0.986522	1.17095
IGLV537	0.102552	1.01953	0.99613	1.04348
TPO	0.104242	1.34988	0.939952	1.93858
IFITM2	0.108225	1.00195	0.999571	1.00433
CXCL2	0.108891	0.974696	0.944629	1.00572
SEMA3G	0.110339	1.01949	0.995619	1.04392
IGLV469	0.111164	1.00079	0.999817	1.00177
BCL10	0.111785	0.968672	0.931406	1.00743
GPER1	0.112494	1.01197	0.997209	1.02694
IGKV139	0.113288	1.00843	0.998008	1.01895
IGKV127	0.117236	1.00124	0.999688	1.0028
CCL21	0.119371	1.00389	0.998997	1.00881
SLIT2	0.120417	1.06285	0.984154	1.14785
IGHV781	0.12212	1.06957	0.982148	1.16478
IGHE	0.12428	1.03059	0.991744	1.07096
LAYN	0.12702	1.0562	0.984568	1.13305
IGHV330	0.127672	1.00058	0.999833	1.00133
GPNMB	0.12776	1.0024	0.999313	1.0055
IL6R	0.13039	0.961081	0.912895	1.01181
FGF18	0.132417	1.11622	0.967276	1.2881
VAMP5	0.13257	1.00549	0.998341	1.0127
OSGIN1	0.133926	1.03232	0.990262	1.07616
RXRG	0.134977	1.43424	0.893832	2.30137
IGLV1054	0.138503	1.00493	0.998412	1.01149
DPP8	0.13907	1.04589	0.985526	1.10995
CXCL12	0.140615	1.00587	0.998068	1.01374
IGLV743	0.142144	1.00367	0.998772	1.0086
IFNAR1	0.142808	1.01969	0.993441	1.04664
VEGFB	0.143253	1.00401	0.998645	1.0094
SEMA6B	0.148162	1.02407	0.991584	1.05762
FURIN	0.151609	0.996302	0.991268	1.00136
CXCL6	0.152486	0.888552	0.755764	1.04467
GRP	0.153867	1.01099	0.995917	1.02628
TGFB1I1	0.154343	1.02574	0.990489	1.06224
IGLV151	0.155901	1.00027	0.999897	1.00064
CD1A	0.156177	0.970483	0.931115	1.01152
PDGFB	0.157905	1.00992	0.99618	1.02384
IGF1	0.160389	1.23261	0.920479	1.65057
NLRP12	0.161422	1.56388	0.83634	2.92431
GEM	0.162372	1.00726	0.997091	1.01753
IGKV1D42	0.164056	1.0562	0.977915	1.14074
NFATC4	0.171929	1.01286	0.99446	1.0316
TYK2	0.172088	0.978644	0.948786	1.00944
MMP12	0.173659	0.993213	0.983517	1.003
BMP4	0.17586	1.01372	0.993914	1.03392
LRSAM1	0.180608	1.0247	0.988745	1.06197
HLAJ	0.181504	0.966741	0.919945	1.01592
PLXNA3	0.181908	1.02354	0.989163	1.05912
IGKV311	0.182314	1.00026	0.999878	1.00064
IGHV348	0.182874	1.00158	0.999254	1.00392
HSD17B11	0.183138	1.01276	0.99403	1.03184
BMP8B	0.185985	0.961319	0.906731	1.01919
IGLV223	0.193849	1.00026	0.99987	1.00064
IGLV28	0.198026	1.00088	0.99954	1.00222
IGLV316	0.198422	1.0211	0.989118	1.05411
RAET1L	0.198729	0.949771	0.877984	1.02743
CXCL5	0.20656	0.982395	0.955688	1.00985
NRP1	0.211248	1.01451	0.991852	1.03769
ADM	0.212215	0.991001	0.977026	1.00518
CGA	0.213359	1.00163	0.999062	1.00421
TGFB3	0.22193	1.00581	0.996504	1.0152
S1PR1	0.222415	1.01082	0.993497	1.02844
ACVRL1	0.229327	1.02871	0.982314	1.07729
IGKV3D15	0.231558	1.00417	0.997345	1.01105
BPIFB1	0.23409	1.00118	0.999239	1.00312
IGKV315	0.235722	1.00044	0.999714	1.00116
IL20	0.236643	1.00856	0.994422	1.0229
TGFB1	0.247745	1.00704	0.995128	1.0191
GHR	0.25308	1.02341	0.983591	1.06485
IGHV349	0.25821	1.00059	0.999565	1.00162
CTSG	0.259504	1.02694	0.980565	1.07551
VTCN1	0.264462	0.999283	0.998025	1.00054
MMP9	0.26783	0.999752	0.999315	1.00019
MZB1	0.271563	1.00256	0.998	1.00714
TRANK1	0.278582	1.02728	0.978462	1.07854
IGKV3D20	0.279241	1.00166	0.998656	1.00467
CXCR1	0.284419	1.07455	0.942001	1.22575
CALCA	0.288563	0.894774	0.728682	1.09872
SLC35F2	0.297026	0.987944	0.965677	1.01072
CCL20	0.300989	0.983907	0.954119	1.01463
IGKV621	0.301182	1.00103	0.999074	1.003
TAC1	0.306011	1.04786	0.958135	1.146
CALCR	0.314435	1.16256	0.866887	1.55909
CFH	0.317988	1.01247	0.988139	1.0374
IGKV15	0.32376	1.0001	0.999898	1.00031
IGHV434	0.325424	1.00075	0.999253	1.00225
IGHV320	0.32777	1.00411	0.995891	1.01241
CXCL1	0.328045	0.991845	0.975702	1.00825
IGHV13	0.3312	1.00317	0.996786	1.0096
PLAT	0.338633	1.0012	0.998747	1.00365
IGKV2D30	0.339194	1.01512	0.984356	1.04684
THBS1	0.342777	1.0011	0.998834	1.00336
GDF6	0.345579	1.13939	0.868773	1.49431
TRPC4AP	0.348771	1.00323	0.996482	1.01003
IGHV315	0.357154	1.00028	0.999683	1.00088
IGLJ1	0.358123	1.06965	0.926563	1.23483
CMA1	0.367964	1.04544	0.949044	1.15162
TOR2A	0.372556	1.02154	0.97479	1.07053
SCG2	0.375511	1.0019	0.997703	1.00612
METTL7A	0.384662	1.00465	0.9942	1.0152
MS4A2	0.392385	1.04476	0.945015	1.15503
NR2F1	0.407651	1.00396	0.994606	1.01341
LCN6	0.413077	1.21802	0.759532	1.95327
IGHV311	0.415757	1.00024	0.999656	1.00083
IGLC2	0.41606	1.00006	0.99991	1.00022
IGKV16	0.430795	1.00057	0.999155	1.00198
IGKV224	0.440111	1.00068	0.998958	1.0024
IGHV37	0.440603	1.00385	0.994098	1.01369
IGLV312	0.464428	1.00536	0.991058	1.01988
OXTR	0.466592	1.00535	0.991005	1.01991
IGLV211	0.487289	1.00016	0.999714	1.0006
DPP4	0.487943	1.01465	0.973797	1.05721
IGKC	0.497554	1.00002	0.999957	1.00009
IGKV18	0.509802	1.0033	0.993515	1.01319
PAK1	0.510319	0.998983	0.99596	1.00201
IGLV136	0.520626	1.00045	0.99908	1.00182
IGLV218	0.547264	1.00107	0.997587	1.00457
CCL24	0.554276	0.97313	0.88913	1.06507
IGLV233	0.557093	1.04561	0.900972	1.21347
IGKV230	0.569362	1.0015	0.996347	1.00668
IGLV545	0.574058	1.00047	0.998835	1.00211
BPIFB4	0.589006	0.982628	0.922104	1.04713
NR5A2	0.59689	1.05319	0.869162	1.27618
LCN12	0.598169	1.01469	0.961117	1.07126
THY1	0.607549	1.00148	0.995836	1.00716
IGKV116	0.616154	1.00029	0.999148	1.00144
IGLV31	0.617661	1.0001	0.999707	1.00049
KIRREL3	0.625828	0.956985	0.801957	1.14198
IGLV321	0.627926	1.00006	0.999832	1.00028
OBP2B	0.628335	0.998651	0.993205	1.00413
CLEC11A	0.631475	1.00227	0.993022	1.01161
IGKV113	0.63208	1.01373	0.958696	1.07192
GDF10	0.648279	1.00465	0.984822	1.02488
IGHV270	0.648898	1.00043	0.998586	1.00227
IGHV321	0.662388	1.00013	0.999529	1.00074
PRTN3	0.702218	1.02582	0.900158	1.16902
IL1A	0.729833	0.977932	0.861603	1.10997
IGHV145	0.734254	1.00423	0.980064	1.02899
IGKV1D8	0.78008	1.00257	0.984677	1.02079
TRBV73	0.782368	1.02562	0.857115	1.22725
HGF	0.783166	1.02291	0.870509	1.20199
IGLV327	0.821482	1.00015	0.998824	1.00148
IGHV459	0.836241	1.00007	0.999391	1.00075
IGHV25	0.843386	1.00021	0.998155	1.00226
ANGPTL1	0.846835	1.00824	0.927724	1.09573
AZU1	0.94186	1.00268	0.933034	1.07753
IGHV313	0.944029	1.00008	0.997862	1.0023
IGHV461	0.980206	1.00006	0.995718	1.00441
TNFRSF17	0.985909	1.0003	0.967073	1.03468
IGHV124	0.989116	1.00001	0.999126	1.00089

## Sheet: multi logistic regression
					方程中的变量
									EXP(B) 的 95% C.I.
			B	S.E,	Wals	df	Sig.	Exp (B)	下限	上限
	步骤 1a	NAB1	-0.071	0.015	22.655	1	0	0.932	0.905	0.959
		常量	0.69	0.144	23.06	1	0	1.993
	步骤 2b	NAB1	-0.078	0.015	25.719	1	0	0.925	0.897	0.953
		F2R	0.023	0.005	19.625	1	0	1.023	1.013	1.033
		常量	0.306	0.168	3.305	1	0.069	1.358
	步骤 3c	S1PR2	-0.103	0.03	11.71	1	0.001	0.903	0.851	0.957
		NAB1	-0.069	0.016	19.193	1	0	0.934	0.906	0.963
		F2R	0.022	0.005	18.587	1	0	1.022	1.012	1.033
		常量	0.673	0.2	11.339	1	0.001	1.961
	步骤 4d	S1PR2	-0.099	0.03	10.898	1	0.001	0.905	0.853	0.96
		IKZF2	0.136	0.047	8.575	1	0.003	1.146	1.046	1.256
		NAB1	-0.072	0.016	20.492	1	0	0.931	0.902	0.96
		F2R	0.019	0.005	12.368	1	0	1.019	1.008	1.029
		常量	0.564	0.204	7.656	1	0.006	1.757
	步骤 5e	S1PR2	-0.096	0.03	10.278	1	0.001	0.908	0.857	0.963
		IKZF2	0.147	0.048	9.369	1	0.002	1.158	1.054	1.272
		NAB1	-0.065	0.016	16.565	1	0	0.937	0.908	0.967
		F2R	0.017	0.005	9.91	1	0.002	1.017	1.006	1.028
		RFX5	-0.025	0.01	6.63	1	0.01	0.975	0.957	0.994
		常量	0.896	0.241	13.8	1	0	2.449
	步骤 6f	S1PR2	-0.091	0.03	8.985	1	0.003	0.913	0.86	0.969
		IKZF2	0.144	0.048	9.084	1	0.003	1.155	1.052	1.268
		VEGFA	-0.023	0.009	6.134	1	0.013	0.978	0.96	0.995
		NAB1	-0.059	0.016	13.234	1	0	0.943	0.914	0.973
		F2R	0.014	0.005	6.876	1	0.009	1.014	1.004	1.025
		RFX5	-0.026	0.01	7.3	1	0.007	0.974	0.956	0.993
		常量	1.095	0.256	18.353	1	0	2.991
	步骤 7g	S1PR2	-0.077	0.031	6.109	1	0.013	0.926	0.871	0.984
		IKZF2	0.141	0.048	8.72	1	0.003	1.151	1.048	1.264
		S100B	-0.008	0.004	3.69	1	0.055	0.992	0.983	1
		VEGFA	-0.023	0.009	6.145	1	0.013	0.978	0.96	0.995
		NAB1	-0.051	0.017	9.321	1	0.002	0.951	0.92	0.982
		F2R	0.013	0.005	5.66	1	0.017	1.013	1.002	1.024
		RFX5	-0.027	0.01	7.47	1	0.006	0.974	0.955	0.992
		常量	1.056	0.257	16.887	1	0	2.874
	a. 在步骤 1 中输入的变量: NAB1.
	b. 在步骤 2 中输入的变量: F2R.
	c. 在步骤 3 中输入的变量: S1PR2.
	d. 在步骤 4 中输入的变量: IKZF2.
	e. 在步骤 5 中输入的变量: RFX5.
	f. 在步骤 6 中输入的变量: VEGFA.
	g. 在步骤 7 中输入的变量: S100B.
